# Supplementary material for: Treacle-dependent TOPBP1 condensation regulates the nucleolar DNA damage response
Source: Nucleic Acids Res. 2026 May 19;54(9):gkag350. doi: 10.1093/nar/gkag350 (PMC13183679; doi:10.1093/nar/gkag350)
Supplement: gkag350_Supplemental_Files [file gkag350_supplemental_files.zip]

Archive with 2 entries (2 files):
- 140426214923_supplementary_materials.pdf
- source data proteome.xlsx
