# Supplementary material for: Treacle-dependent TOPBP1 condensation regulates the nucleolar DNA damage response
Source: Nucleic Acids Res. 2026 May 19;54(9):gkag350. doi: 10.1093/nar/gkag350 (PMC13183679; doi:10.1093/nar/gkag350)
Supplement: gkag350_Supplemental_Files [file gkag350_supplemental_files.zip › source data proteome.xlsx]

## Sheet: Sample_annotations
MS.MS.sample.name	Biological.sample.name	Biological.sample.category	MS.MS.spectra.identified
Sh-366-1	Control	Control	9458
Sh-366-2	Control	Control	9701
Sh-367-1	ATR-inhibitor	ATR-inhibitor	10264
Sh-367-2	ATR-inhibitor	ATR-inhibitor	9841

## Sheet: Protein_Report
Experiment.name	Biological.sample.category	Biological.sample.name	MS.MS.sample.name	Protein.name	Protein.accession.numbers	Alternate.IDs	Database.sources	Protein.molecular.weight..Da.	Protein.identification.probability	Exclusive.unique.peptide.count	Exclusive.unique.spectrum.count	Exclusive.spectrum.count	Percentage.of.total.spectra	Percentage.sequence.coverage	Length
Omar_20211228_SH366-Sh367_Phosphoproteome-ATR-inhibitor_Experiment	Control	Control	Sh-366-1	Protein ELYS OS=Homo sapiens OX=9606 GN=AHCTF1 PE=1 SV=3	Q8WYP5,Q8WYP5-2,Q8WYP5-3		UniProtKB-HS_20211205_TnRev.fasta	253,462.2	100.0%	2	2	5	0.0159%	0.838%	2275
Omar_20211228_SH366-Sh367_Phosphoproteome-ATR-inhibitor_Experiment	Control	Control	Sh-366-1	Mitochondrial fission factor OS=Homo sapiens OX=9606 GN=MFF PE=1 SV=1	A0A0A0MS29,H7C433,Q9GZY8-2		UniProtKB-HS_20211205_TnRev.fasta	32,974.0	96.6%	1	1	3	0.00953%	3.62%	291
Omar_20211228_SH366-Sh367_Phosphoproteome-ATR-inhibitor_Experiment	Control	Control	Sh-366-1	Testis-expressed protein 264 OS=Homo sapiens OX=9606 GN=TEX264 PE=1 SV=1	A0A087WTU3,Q53GI2,Q9Y6I9		UniProtKB-HS_20211205_TnRev.fasta	34,189.6	99.1%	1	1	2	0.00636%	5.86%	313
Omar_20211228_SH366-Sh367_Phosphoproteome-ATR-inhibitor_Experiment	Control	Control	Sh-366-1	Nucleoside diphosphate kinase OS=Homo sapiens OX=9606 PE=2 SV=1	A0A384MTW7,P15531,P15531-2		UniProtKB-HS_20211205_TnRev.fasta	19,653.7	68.6%	0	0	0	0.000%	0.000%	177
Omar_20211228_SH366-Sh367_Phosphoproteome-ATR-inhibitor_Experiment	Control	Control	Sh-366-1	Trinucleotide repeat containing 6B, isoform CRA_b OS=Homo sapiens OX=9606 GN=TNRC6B PE=3 SV=1	A0A024R1T4,H0Y720,Q9UPQ9,Q9UPQ9-1		UniProtKB-HS_20211205_TnRev.fasta	148,677.3	78.3%	0	0	0	0.000%	0.000%	1391
Omar_20211228_SH366-Sh367_Phosphoproteome-ATR-inhibitor_Experiment	Control	Control	Sh-366-1	DNA topoisomerase 2-beta OS=Homo sapiens OX=9606 GN=TOP2B PE=1 SV=3	Q02880,Q02880-2,Q71UH4		UniProtKB-HS_20211205_TnRev.fasta	182,668.4	100.0%	7	9	11	0.0350%	5.60%	1621
Omar_20211228_SH366-Sh367_Phosphoproteome-ATR-inhibitor_Experiment	Control	Control	Sh-366-1	3-hydroxyacyl-[acyl-carrier-protein] dehydratase OS=Homo sapiens OX=9606 GN=FASN PE=1 SV=1	A0A0U1RQF0,P49327		UniProtKB-HS_20211205_TnRev.fasta	273,427.1	100.0%	2	2	2	0.00636%	0.957%	2511
Omar_20211228_SH366-Sh367_Phosphoproteome-ATR-inhibitor_Experiment	Control	Control	Sh-366-1	Cytoplasmic dynein 1 light intermediate chain 1 OS=Homo sapiens OX=9606 GN=DYNC1LI1 PE=1 SV=3	Q9Y6G9		UniProtKB-HS_20211205_TnRev.fasta	56,580.2	100.0%	2	5	7	0.0222%	7.27%	523
Omar_20211228_SH366-Sh367_Phosphoproteome-ATR-inhibitor_Experiment	Control	Control	Sh-366-1	Isoform 2 of Sorting nexin-17 OS=Homo sapiens OX=9606 GN=SNX17	Q15036-2		UniProtKB-HS_20211205_TnRev.fasta	49,999.4	100.0%	2	2	2	0.00636%	4.72%	445
Omar_20211228_SH366-Sh367_Phosphoproteome-ATR-inhibitor_Experiment	Control	Control	Sh-366-1	cDNA FLJ57597 OS=Homo sapiens OX=9606 PE=2 SV=1	B4DUD8,E7ER68,Q658Y4		UniProtKB-HS_20211205_TnRev.fasta	93,911.8	99.1%	1	2	2	0.00636%	4.69%	838
Omar_20211228_SH366-Sh367_Phosphoproteome-ATR-inhibitor_Experiment	Control	Control	Sh-366-1	cDNA, FLJ93740, highly similar to Homo sapiens zinc finger protein 161 homolog (mouse) (ZFP161), mRNA OS=Homo sapiens OX=9606 PE=2 SV=1	B2R850,J3QLI2,O43829		UniProtKB-HS_20211205_TnRev.fasta	50,956.6	99.1%	1	1	1	0.00318%	10.9%	449
Omar_20211228_SH366-Sh367_Phosphoproteome-ATR-inhibitor_Experiment	Control	Control	Sh-366-1	U3 small nucleolar RNA-interacting protein 2 OS=Homo sapiens OX=9606 GN=RRP9 PE=1 SV=1	O43818		UniProtKB-HS_20211205_TnRev.fasta	51,840.9	99.1%	1	2	2	0.00636%	3.58%	475
Omar_20211228_SH366-Sh367_Phosphoproteome-ATR-inhibitor_Experiment	Control	Control	Sh-366-1	Brefeldin A-inhibited guanine nucleotide-exchange protein 2 OS=Homo sapiens OX=9606 GN=ARFGEF2 PE=1 SV=1	A0A7P0T7Z2,A0A7P0T9L9,A0A7P0TA34,Q9Y6D5		UniProtKB-HS_20211205_TnRev.fasta	202,041.7	100.0%	4	5	5	0.0159%	4.15%	1785
Omar_20211228_SH366-Sh367_Phosphoproteome-ATR-inhibitor_Experiment	Control	Control	Sh-366-1	AKT1 substrate 1 (Proline-rich), isoform CRA_a OS=Homo sapiens OX=9606 GN=AKT1S1 PE=4 SV=1	A0A024QZF6,Q96B36,Q96B36-2,Q96B36-3		UniProtKB-HS_20211205_TnRev.fasta	29,262.8	100.0%	4	11	19	0.0604%	11.3%	276
Omar_20211228_SH366-Sh367_Phosphoproteome-ATR-inhibitor_Experiment	Control	Control	Sh-366-1	Protein-serine/threonine phosphatase OS=Homo sapiens OX=9606 GN=DUSP16 PE=3 SV=1	A0A024RAR2,Q8IVT8,Q8N5T1,Q96N49,Q9BY84		UniProtKB-HS_20211205_TnRev.fasta	73,103.1	99.1%	1	1	1	0.00318%	1.50%	665
Omar_20211228_SH366-Sh367_Phosphoproteome-ATR-inhibitor_Experiment	Control	Control	Sh-366-1	Uncharacterized protein KIAA1671 OS=Homo sapiens OX=9606 GN=KIAA1671 PE=1 SV=2	Q9BY89		UniProtKB-HS_20211205_TnRev.fasta	196,711.4	100.0%	4	5	5	0.0159%	3.05%	1806
Omar_20211228_SH366-Sh367_Phosphoproteome-ATR-inhibitor_Experiment	Control	Control	Sh-366-1	BAG family molecular chaperone regulator 3 OS=Homo sapiens OX=9606 GN=BAG3 PE=1 SV=3	O95817,Q53GY1		UniProtKB-HS_20211205_TnRev.fasta	61,593.2	100.0%	2	3	4	0.0127%	8.00%	575
Omar_20211228_SH366-Sh367_Phosphoproteome-ATR-inhibitor_Experiment	Control	Control	Sh-366-1	Peptidyl-prolyl cis-trans isomerase FKBP5 OS=Homo sapiens OX=9606 GN=FKBP5 PE=1 SV=2	Q13451,Q2TA84,Q53GX4		UniProtKB-HS_20211205_TnRev.fasta	51,213.6	99.7%	1	1	1	0.00318%	3.50%	457
Omar_20211228_SH366-Sh367_Phosphoproteome-ATR-inhibitor_Experiment	Control	Control	Sh-366-1	La-related protein 4 OS=Homo sapiens OX=9606 GN=LARP4 PE=1 SV=3	Q71RC2,Q71RC2-2,Q71RC2-3,Q71RC2-4,Q71RC2-5		UniProtKB-HS_20211205_TnRev.fasta	72,399.9	100.0%	2	2	4	0.0127%	4.42%	653
Omar_20211228_SH366-Sh367_Phosphoproteome-ATR-inhibitor_Experiment	Control	Control	Sh-366-1	Coiled-coil domain containing 6, isoform CRA_a OS=Homo sapiens OX=9606 GN=CCDC6 PE=4 SV=1	A0A024QZJ7,Q16204		UniProtKB-HS_20211205_TnRev.fasta	53,292.0	100.0%	2	3	8	0.0254%	5.70%	474
Omar_20211228_SH366-Sh367_Phosphoproteome-ATR-inhibitor_Experiment	Control	Control	Sh-366-1	Mini-chromosome maintenance complex-binding protein (Fragment) OS=Homo sapiens OX=9606 GN=MCMBP PE=2 SV=1	A0A0S2Z5P5,Q9BTE3,Q9BTE3-2		UniProtKB-HS_20211205_TnRev.fasta	72,750.0	100.0%	2	2	3	0.00953%	3.91%	640
Omar_20211228_SH366-Sh367_Phosphoproteome-ATR-inhibitor_Experiment	Control	Control	Sh-366-1	Hepatoma-derived growth factor-related protein 2 OS=Homo sapiens OX=9606 GN=HDGFL2 PE=1 SV=1	Q7Z4V5,Q7Z4V5-3		UniProtKB-HS_20211205_TnRev.fasta	74,817.8	98.9%	1	1	1	0.00318%	13.1%	676
Omar_20211228_SH366-Sh367_Phosphoproteome-ATR-inhibitor_Experiment	Control	Control	Sh-366-1	Isoform 2 of NADH dehydrogenase [ubiquinone] flavoprotein 3, mitochondrial OS=Homo sapiens OX=9606 GN=NDUFV3	P56181-2,Q96DP0		UniProtKB-HS_20211205_TnRev.fasta	50,984.2	100.0%	2	5	9	0.0286%	6.34%	473
Omar_20211228_SH366-Sh367_Phosphoproteome-ATR-inhibitor_Experiment	Control	Control	Sh-366-1	Ubiquitin carboxyl-terminal hydrolase OS=Homo sapiens OX=9606 GN=USP4 PE=3 SV=1	A0A024R2X6,A1LPW7,Q08AK7,Q13107,Q13107-2,Q53FJ3,Q53H56		UniProtKB-HS_20211205_TnRev.fasta	103,959.5	100.0%	2	3	4	0.0127%	8.30%	916
Omar_20211228_SH366-Sh367_Phosphoproteome-ATR-inhibitor_Experiment	Control	Control	Sh-366-1	ARHGAP39 (Fragment) OS=Homo sapiens OX=9606 GN=ARHGAP39 PE=4 SV=1	A0A2X0SSG1,B4DK23,Q9C0H5,Q9C0H5-2		UniProtKB-HS_20211205_TnRev.fasta	125,030.9	99.1%	1	1	1	0.00318%	1.25%	1114
Omar_20211228_SH366-Sh367_Phosphoproteome-ATR-inhibitor_Experiment	Control	Control	Sh-366-1	Pyruvate kinase PKM OS=Homo sapiens OX=9606 GN=PKM PE=4 SV=1	A0A804F729		UniProtKB-HS_20211205_TnRev.fasta	65,930.9	100.0%	2	2	2	0.00636%	3.80%	605
Omar_20211228_SH366-Sh367_Phosphoproteome-ATR-inhibitor_Experiment	Control	Control	Sh-366-1	Rap1 GTPase-activating protein 2 OS=Homo sapiens OX=9606 GN=RAP1GAP2 PE=1 SV=1	A0A1B0GV05,Q684P5,Q684P5-2,Q684P5-3		UniProtKB-HS_20211205_TnRev.fasta	77,899.0	63.6%	0	0	0	0.000%	0.000%	711
Omar_20211228_SH366-Sh367_Phosphoproteome-ATR-inhibitor_Experiment	Control	Control	Sh-366-1	cDNA FLJ36862 fis, clone ASTRO2015529 OS=Homo sapiens OX=9606 PE=2 SV=1	Q8N9N0,Q8WVT3		UniProtKB-HS_20211205_TnRev.fasta	79,376.1	100.0%	2	3	4	0.0127%	8.33%	735
Omar_20211228_SH366-Sh367_Phosphoproteome-ATR-inhibitor_Experiment	Control	Control	Sh-366-1	Probable 28S rRNA (cytosine(4447)-C(5))-methyltransferase OS=Homo sapiens OX=9606 GN=NOP2 PE=1 SV=2	P46087,P46087-2,P46087-4		UniProtKB-HS_20211205_TnRev.fasta	92,861.8	100.0%	4	7	11	0.0350%	8.37%	845
Omar_20211228_SH366-Sh367_Phosphoproteome-ATR-inhibitor_Experiment	Control	Control	Sh-366-1	Parathymosin OS=Homo sapiens OX=9606 GN=PTMS PE=2 SV=1	A0A158RFU3,A2VCM6,P20962		UniProtKB-HS_20211205_TnRev.fasta	11,529.6	100.0%	2	2	2	0.00636%	47.1%	102
Omar_20211228_SH366-Sh367_Phosphoproteome-ATR-inhibitor_Experiment	Control	Control	Sh-366-1	Kinase suppressor of Ras 1 OS=Homo sapiens OX=9606 GN=KSR1 PE=1 SV=1	A0A0A0MQW1,A0A2R8Y4X0,A0A2R8Y5H9,Q8IVT5,Q8IVT5-2,Q8IVT5-3,Q8IVT5-4		UniProtKB-HS_20211205_TnRev.fasta	84,698.5	99.1%	1	2	2	0.00636%	4.14%	762
Omar_20211228_SH366-Sh367_Phosphoproteome-ATR-inhibitor_Experiment	Control	Control	Sh-366-1	Nucleoporin 153kDa, isoform CRA_a OS=Homo sapiens OX=9606 GN=NUP153 PE=4 SV=1	A0A024QZW7,P49790,P49790-3		UniProtKB-HS_20211205_TnRev.fasta	157,338.5	100.0%	4	4	7	0.0222%	3.19%	1506
Omar_20211228_SH366-Sh367_Phosphoproteome-ATR-inhibitor_Experiment	Control	Control	Sh-366-1	Cingulin OS=Homo sapiens OX=9606 GN=CGN PE=1 SV=1	B9EK46,Q9P2M7		UniProtKB-HS_20211205_TnRev.fasta	136,387.4	99.1%	1	1	1	0.00318%	1.50%	1197
Omar_20211228_SH366-Sh367_Phosphoproteome-ATR-inhibitor_Experiment	Control	Control	Sh-366-1	Isoform 3 of RILP-like protein 1 OS=Homo sapiens OX=9606 GN=RILPL1	Q5EBL4-3		UniProtKB-HS_20211205_TnRev.fasta	29,468.0	60.0%	0	0	0	0.000%	0.000%	252
Omar_20211228_SH366-Sh367_Phosphoproteome-ATR-inhibitor_Experiment	Control	Control	Sh-366-1	BCL2-associated athanogene 6 OS=Homo sapiens OX=9606 GN=BAG6 PE=1 SV=1	A0A024RCR6,A0A0G2JK23,A0A1U9X7A6,A0A1U9X7A9,A0A7I2V508,A0A7P0MQS5,P46379,P46379-2,P46379-3		UniProtKB-HS_20211205_TnRev.fasta	122,340.4	100.0%	8	12	17	0.0540%	6.39%	1162
Omar_20211228_SH366-Sh367_Phosphoproteome-ATR-inhibitor_Experiment	Control	Control	Sh-366-1	Solute carrier family 12 member 7 OS=Homo sapiens OX=9606 GN=SLC12A7 PE=1 SV=1	A0A0G2JNW7,Q9Y666		UniProtKB-HS_20211205_TnRev.fasta	119,108.1	85.8%	1	1	1	0.00318%	2.12%	1083
Omar_20211228_SH366-Sh367_Phosphoproteome-ATR-inhibitor_Experiment	Control	Control	Sh-366-1	Isoform 2 of Nebulin OS=Homo sapiens OX=9606 GN=NEB	P20929-2,P20929-3		UniProtKB-HS_20211205_TnRev.fasta	986,702.5	14.3%	0	0	0	0.000%	0.000%	8525
Omar_20211228_SH366-Sh367_Phosphoproteome-ATR-inhibitor_Experiment	Control	Control	Sh-366-1	PEST proteolytic signal-containing nuclear protein OS=Homo sapiens OX=9606 GN=PCNP PE=1 SV=2	Q8WW12		UniProtKB-HS_20211205_TnRev.fasta	18,925.4	100.0%	2	3	5	0.0159%	21.9%	178
Omar_20211228_SH366-Sh367_Phosphoproteome-ATR-inhibitor_Experiment	Control	Control	Sh-366-1	RNA-binding protein 8A OS=Homo sapiens OX=9606 GN=RBM8 PE=2 SV=1	A0A023T787,Q9Y5S9		UniProtKB-HS_20211205_TnRev.fasta	19,889.4	100.0%	2	3	5	0.0159%	16.1%	174
Omar_20211228_SH366-Sh367_Phosphoproteome-ATR-inhibitor_Experiment	Control	Control	Sh-366-1	Isoform 2 of Protein phosphatase 1 regulatory subunit 37 OS=Homo sapiens OX=9606 GN=PPP1R37	O75864-2		UniProtKB-HS_20211205_TnRev.fasta	26,288.8	92.8%	1	1	1	0.00318%	3.11%	257
Omar_20211228_SH366-Sh367_Phosphoproteome-ATR-inhibitor_Experiment	Control	Control	Sh-366-1	Heat shock protein 90kDa alpha (Cytosolic), class B member 1, isoform CRA_a OS=Homo sapiens OX=9606 GN=HSP90AB1 PE=3 SV=1	A0A024RD80,B4DMA2,P08238		UniProtKB-HS_20211205_TnRev.fasta	83,267.3	100.0%	17	31	74	0.235%	20.0%	724
Omar_20211228_SH366-Sh367_Phosphoproteome-ATR-inhibitor_Experiment	Control	Control	Sh-366-1	PTPRF interacting protein, binding protein 1 (Liprin beta 1), isoform CRA_a OS=Homo sapiens OX=9606 GN=PPFIBP1 PE=3 SV=1	A0A024RB02,Q86W92,Q86W92-2,Q86W92-3,Q86W92-4		UniProtKB-HS_20211205_TnRev.fasta	110,300.6	100.0%	5	5	5	0.0159%	4.66%	980
Omar_20211228_SH366-Sh367_Phosphoproteome-ATR-inhibitor_Experiment	Control	Control	Sh-366-1	Cyclin-L1 OS=Homo sapiens OX=9606 GN=CCNL1 PE=1 SV=1	Q9UK58,Q9UK58-6		UniProtKB-HS_20211205_TnRev.fasta	47,790.2	99.1%	1	1	3	0.00953%	2.28%	428
Omar_20211228_SH366-Sh367_Phosphoproteome-ATR-inhibitor_Experiment	Control	Control	Sh-366-1	RNA methyltransferase OS=Homo sapiens OX=9606 PE=2 SV=1	A8K5Q1,Q7L2J0		UniProtKB-HS_20211205_TnRev.fasta	74,355.6	100.0%	5	8	10	0.0318%	9.00%	689
Omar_20211228_SH366-Sh367_Phosphoproteome-ATR-inhibitor_Experiment	Control	Control	Sh-366-1	Mitochondrial tRNA pseudouridine synthase A OS=Homo sapiens OX=9606 PE=3 SV=1	E5KMT5,Q9Y606		UniProtKB-HS_20211205_TnRev.fasta	47,470.5	71.7%	0	0	0	0.000%	0.000%	427
Omar_20211228_SH366-Sh367_Phosphoproteome-ATR-inhibitor_Experiment	Control	Control	Sh-366-1	Pleckstrin homology domain-containing family G member 2 OS=Homo sapiens OX=9606 GN=PLEKHG2 PE=1 SV=3	Q9H7P9,Q9H7P9-3		UniProtKB-HS_20211205_TnRev.fasta	144,722.3	99.7%	1	1	1	0.00318%	1.23%	1357
Omar_20211228_SH366-Sh367_Phosphoproteome-ATR-inhibitor_Experiment	Control	Control	Sh-366-1	Regulatory-associated protein of mTOR OS=Homo sapiens OX=9606 GN=RPTOR PE=1 SV=1	Q8N122,Q8N122-3		UniProtKB-HS_20211205_TnRev.fasta	131,516.4	100.0%	2	2	2	0.00636%	2.02%	1177
Omar_20211228_SH366-Sh367_Phosphoproteome-ATR-inhibitor_Experiment	Control	Control	Sh-366-1	Nucleoplasmin-3 OS=Homo sapiens OX=9606 GN=NPM3 PE=1 SV=3	O75607		UniProtKB-HS_20211205_TnRev.fasta	19,343.1	100.0%	2	3	3	0.00953%	20.8%	178
Omar_20211228_SH366-Sh367_Phosphoproteome-ATR-inhibitor_Experiment	Control	Control	Sh-366-1	Signal recognition particle receptor subunit beta (Fragment) OS=Homo sapiens OX=9606 GN=SRPRB PE=1 SV=1	H7C4H2,Q549N5,Q9Y5M8		UniProtKB-HS_20211205_TnRev.fasta	29,703.1	99.1%	1	1	1	0.00318%	11.9%	271
Omar_20211228_SH366-Sh367_Phosphoproteome-ATR-inhibitor_Experiment	Control	Control	Sh-366-1	Adenylyl cyclase-associated protein 1 OS=Homo sapiens OX=9606 GN=CAP1 PE=1 SV=5	Q01518,Q01518-2		UniProtKB-HS_20211205_TnRev.fasta	51,830.5	98.7%	1	1	2	0.00636%	3.79%	474
Omar_20211228_SH366-Sh367_Phosphoproteome-ATR-inhibitor_Experiment	Control	Control	Sh-366-1	Coilin OS=Homo sapiens OX=9606 GN=COIL PE=1 SV=1	P38432		UniProtKB-HS_20211205_TnRev.fasta	62,609.3	100.0%	2	2	3	0.00953%	4.69%	576
Omar_20211228_SH366-Sh367_Phosphoproteome-ATR-inhibitor_Experiment	Control	Control	Sh-366-1	Pyruvate dehydrogenase E1 component subunit alpha OS=Homo sapiens OX=9606 GN=PDHA1 PE=4 SV=1	A0A024RBX9,A5PHJ9,A5YPB6,P08559,P08559-2,P08559-3,P08559-4,Q53GE3		UniProtKB-HS_20211205_TnRev.fasta	47,580.7	100.0%	2	3	3	0.00953%	5.90%	428
Omar_20211228_SH366-Sh367_Phosphoproteome-ATR-inhibitor_Experiment	Control	Control	Sh-366-1	Prolyl 3-hydroxylase OGFOD1 OS=Homo sapiens OX=9606 GN=OGFOD1 PE=1 SV=1	A0A0A0MTR2,B4E360,Q8N543,Q8N543-2		UniProtKB-HS_20211205_TnRev.fasta	46,862.7	100.0%	2	4	8	0.0254%	9.62%	402
Omar_20211228_SH366-Sh367_Phosphoproteome-ATR-inhibitor_Experiment	Control	Control	Sh-366-1	Checkpoint suppressor 1, isoform CRA_a OS=Homo sapiens OX=9606 GN=CHES1 PE=4 SV=1	A0A024R6I1,O00409,O00409-2		UniProtKB-HS_20211205_TnRev.fasta	51,535.4	99.1%	1	1	1	0.00318%	5.31%	468
Omar_20211228_SH366-Sh367_Phosphoproteome-ATR-inhibitor_Experiment	Control	Control	Sh-366-1	Serine/arginine-rich splicing factor 10 isoform 1 (Fragment) OS=Homo sapiens OX=9606 GN=SRSF10 PE=2 SV=1	A0A0S2Z504,B3KNY6,O75494,O75494-2,Q53GD7		UniProtKB-HS_20211205_TnRev.fasta	31,214.6	100.0%	2	3	5	0.0159%	3.44%	261
Omar_20211228_SH366-Sh367_Phosphoproteome-ATR-inhibitor_Experiment	Control	Control	Sh-366-1	Cytochrome b5 type B OS=Homo sapiens OX=9606 GN=CYB5B PE=1 SV=2	D6RFH4,H3BUX2,O43169,Q5HYD9		UniProtKB-HS_20211205_TnRev.fasta	16,694.8	99.1%	1	1	1	0.00318%	8.89%	150
Omar_20211228_SH366-Sh367_Phosphoproteome-ATR-inhibitor_Experiment	Control	Control	Sh-366-1	Small integral membrane protein 13 OS=Homo sapiens OX=9606 GN=SMIM13 PE=3 SV=1	P0DJ93		UniProtKB-HS_20211205_TnRev.fasta	10,350.9	99.1%	1	9	35	0.111%	33.0%	91
Omar_20211228_SH366-Sh367_Phosphoproteome-ATR-inhibitor_Experiment	Control	Control	Sh-366-1	Small glutamine-rich tetratricopeptide repeat-containing protein alpha OS=Homo sapiens OX=9606 GN=SGTA PE=1 SV=1	A0A7I2V2U2,A0A7I2V4T9,A0A7I2V588,A0A7I2V5Z3,A0A7I2V697,K7EMD6,O43765		UniProtKB-HS_20211205_TnRev.fasta	34,063.9	100.0%	3	5	12	0.0381%	8.36%	313
Omar_20211228_SH366-Sh367_Phosphoproteome-ATR-inhibitor_Experiment	Control	Control	Sh-366-1	Treacle protein OS=Homo sapiens OX=9606 GN=TCOF1 PE=1 SV=3	Q13428,Q13428-3,Q13428-4		UniProtKB-HS_20211205_TnRev.fasta	155,927.5	99.1%	1	2	2	0.00636%	43.9%	1524
Omar_20211228_SH366-Sh367_Phosphoproteome-ATR-inhibitor_Experiment	Control	Control	Sh-366-1	Coatomer subunit beta' OS=Homo sapiens OX=9606 GN=COPB2 PE=1 SV=1	A0A7I2V258,H0Y938,H0YAC7,P35606,P35606-2		UniProtKB-HS_20211205_TnRev.fasta	99,047.8	100.0%	3	5	11	0.0350%	4.95%	877
Omar_20211228_SH366-Sh367_Phosphoproteome-ATR-inhibitor_Experiment	Control	Control	Sh-366-1	Pleckstrin homology-like domain family A member 2 OS=Homo sapiens OX=9606 GN=PHLDA2 PE=1 SV=2	Q53GA4		UniProtKB-HS_20211205_TnRev.fasta	17,092.9	15.5%	0	0	0	0.000%	0.000%	152
Omar_20211228_SH366-Sh367_Phosphoproteome-ATR-inhibitor_Experiment	Control	Control	Sh-366-1	ADP-ribosylation factor guanine nucleotide-exchange factor 1(Brefeldin A-inhibited), isoform CRA_a OS=Homo sapiens OX=9606 GN=ARFGEF1 PE=4 SV=1	A0A024R7X0,Q9Y6D6		UniProtKB-HS_20211205_TnRev.fasta	208,771.3	100.0%	2	3	3	0.00953%	1.78%	1849
Omar_20211228_SH366-Sh367_Phosphoproteome-ATR-inhibitor_Experiment	Control	Control	Sh-366-1	AMP deaminase OS=Homo sapiens OX=9606 GN=AMPD2 PE=1 SV=2	H0Y360		UniProtKB-HS_20211205_TnRev.fasta	96,057.4	100.0%	2	2	2	0.00636%	2.51%	836
Omar_20211228_SH366-Sh367_Phosphoproteome-ATR-inhibitor_Experiment	Control	Control	Sh-366-1	Nucleophosmin (Fragment) OS=Homo sapiens OX=9606 GN=NPM1 PE=2 SV=1	A0A0S2Z491,A0A0S2Z4G7,A0A7I2YQC0,A4ZU86,P06748,P06748-2		UniProtKB-HS_20211205_TnRev.fasta	29,464.9	100.0%	10	21	126	0.400%	42.5%	265
Omar_20211228_SH366-Sh367_Phosphoproteome-ATR-inhibitor_Experiment	Control	Control	Sh-366-1	Oxysterol-binding protein 1 OS=Homo sapiens OX=9606 GN=OSBP PE=1 SV=1	P22059		UniProtKB-HS_20211205_TnRev.fasta	89,422.4	100.0%	5	12	16	0.0508%	9.29%	807
Omar_20211228_SH366-Sh367_Phosphoproteome-ATR-inhibitor_Experiment	Control	Control	Sh-366-1	ARF GTPase-activating protein GIT2 OS=Homo sapiens OX=9606 GN=GIT2 PE=1 SV=1	F8VXI9,Q14161,Q14161-3,Q14161-4		UniProtKB-HS_20211205_TnRev.fasta	78,955.1	100.0%	2	5	5	0.0159%	8.47%	709
Omar_20211228_SH366-Sh367_Phosphoproteome-ATR-inhibitor_Experiment	Control	Control	Sh-366-1	Probable RNA polymerase II nuclear localization protein SLC7A6OS OS=Homo sapiens OX=9606 GN=SLC7A6OS PE=1 SV=2	Q96CW6		UniProtKB-HS_20211205_TnRev.fasta	35,027.4	91.1%	1	1	1	0.00318%	4.21%	309
Omar_20211228_SH366-Sh367_Phosphoproteome-ATR-inhibitor_Experiment	Control	Control	Sh-366-1	HIV Tat-specific factor 1 OS=Homo sapiens OX=9606 GN=HTATSF1 PE=1 SV=1	O43719		UniProtKB-HS_20211205_TnRev.fasta	85,854.6	100.0%	20	34	48	0.153%	29.0%	755
Omar_20211228_SH366-Sh367_Phosphoproteome-ATR-inhibitor_Experiment	Control	Control	Sh-366-1	Chromosome-associated kinesin KIF4A variant (Fragment) OS=Homo sapiens OX=9606 PE=2 SV=1	Q59HG1		UniProtKB-HS_20211205_TnRev.fasta	140,341.2	100.0%	2	3	4	0.0127%	2.59%	1235
Omar_20211228_SH366-Sh367_Phosphoproteome-ATR-inhibitor_Experiment	Control	Control	Sh-366-1	Leucine-rich repeat and WD repeat-containing protein 1 OS=Homo sapiens OX=9606 PE=2 SV=1	A0A140VJD0,F8WDB4,Q9UFC0		UniProtKB-HS_20211205_TnRev.fasta	70,861.0	100.0%	2	3	4	0.0127%	6.49%	647
Omar_20211228_SH366-Sh367_Phosphoproteome-ATR-inhibitor_Experiment	Control	Control	Sh-366-1	HCG28765, isoform CRA_b OS=Homo sapiens OX=9606 GN=hCG_28765 PE=3 SV=1	A0A024R152		UniProtKB-HS_20211205_TnRev.fasta	147,227.7	100.0%	5	7	9	0.0286%	5.68%	1337
Omar_20211228_SH366-Sh367_Phosphoproteome-ATR-inhibitor_Experiment	Control	Control	Sh-366-1	Coatomer subunit alpha OS=Homo sapiens OX=9606 GN=COPA PE=1 SV=1	A0A3B3IS84,A0A3B3ISC6,A0A3B3ISK1,A0A3B3IT15,A0A3B3ITV3,A0A3B3IU78,P53621,P53621-2		UniProtKB-HS_20211205_TnRev.fasta	139,327.4	99.1%	1	1	1	0.00318%	0.997%	1233
Omar_20211228_SH366-Sh367_Phosphoproteome-ATR-inhibitor_Experiment	Control	Control	Sh-366-1	MARCKS-related protein OS=Homo sapiens OX=9606 GN=MARCKSL1 PE=1 SV=2	P49006		UniProtKB-HS_20211205_TnRev.fasta	19,528.6	100.0%	5	8	14	0.0445%	49.2%	195
Omar_20211228_SH366-Sh367_Phosphoproteome-ATR-inhibitor_Experiment	Control	Control	Sh-366-1	FACT complex subunit SPT16 OS=Homo sapiens OX=9606 GN=SUPT16H PE=1 SV=1	Q9Y5B9		UniProtKB-HS_20211205_TnRev.fasta	119,917.4	99.1%	1	2	2	0.00636%	2.01%	1047
Omar_20211228_SH366-Sh367_Phosphoproteome-ATR-inhibitor_Experiment	Control	Control	Sh-366-1	RNA pseudouridylate synthase domain-containing protein 2 (Fragment) OS=Homo sapiens OX=9606 GN=RPUSD2 PE=1 SV=1	A0A087WXE2,B4DWW6,Q8IZ73,Q8IZ73-2		UniProtKB-HS_20211205_TnRev.fasta	54,096.4	99.1%	1	1	1	0.00318%	7.56%	484
Omar_20211228_SH366-Sh367_Phosphoproteome-ATR-inhibitor_Experiment	Control	Control	Sh-366-1	RNA binding motif protein 5, isoform CRA_a OS=Homo sapiens OX=9606 GN=RBM5 PE=3 SV=1	A0A024R2U6,P52756		UniProtKB-HS_20211205_TnRev.fasta	92,156.1	100.0%	2	3	3	0.00953%	3.44%	815
Omar_20211228_SH366-Sh367_Phosphoproteome-ATR-inhibitor_Experiment	Control	Control	Sh-366-1	PWP1 homolog (S. cerevisiae), isoform CRA_a OS=Homo sapiens OX=9606 GN=PWP1 PE=4 SV=1	A0A024RBH5,Q13610,Q53FW9		UniProtKB-HS_20211205_TnRev.fasta	55,729.5	100.0%	3	13	30	0.0953%	7.58%	501
Omar_20211228_SH366-Sh367_Phosphoproteome-ATR-inhibitor_Experiment	Control	Control	Sh-366-1	40S ribosomal protein S3 OS=Homo sapiens OX=9606 GN=RPS3 PE=1 SV=1	E9PL09,P23396,P23396-2,Q53G83		UniProtKB-HS_20211205_TnRev.fasta	28,487.1	100.0%	3	3	3	0.00953%	12.6%	259
Omar_20211228_SH366-Sh367_Phosphoproteome-ATR-inhibitor_Experiment	Control	Control	Sh-366-1	ABC-type glutathione-S-conjugate transporter (Fragment) OS=Homo sapiens OX=9606 GN=ABCC1 PE=1 SV=1	I3L4X2		UniProtKB-HS_20211205_TnRev.fasta	160,554.1	99.1%	1	1	1	0.00318%	0.972%	1440
Omar_20211228_SH366-Sh367_Phosphoproteome-ATR-inhibitor_Experiment	Control	Control	Sh-366-1	cDNA FLJ40395 fis, clone TESTI2036965, highly similar to Cyclin G-associated kinase OS=Homo sapiens OX=9606 PE=2 SV=1	B3KUQ6,B4DS37,O14976,O14976-2,Q59HA5		UniProtKB-HS_20211205_TnRev.fasta	54,232.6	100.0%	2	3	3	0.00953%	10.5%	523
Omar_20211228_SH366-Sh367_Phosphoproteome-ATR-inhibitor_Experiment	Control	Control	Sh-366-1	Rho guanine nucleotide exchange factor (GEF) 7, isoform CRA_b OS=Homo sapiens OX=9606 GN=ARHGEF7 PE=4 SV=1	A0A024RDY9,A0A2R8YG42,A0A2X0SF98,B1ALK7,B7Z344,B7Z6G2,E9PDQ5,Q14155,Q14155-1,Q14155-2,Q14155-3,Q14155-5,Q14155-6		UniProtKB-HS_20211205_TnRev.fasta	70,451.0	99.8%	1	1	2	0.00636%	1.55%	625
Omar_20211228_SH366-Sh367_Phosphoproteome-ATR-inhibitor_Experiment	Control	Control	Sh-366-1	FLYWCH family member 2 OS=Homo sapiens OX=9606 GN=FLYWCH2 PE=1 SV=1	I3L1Y9,I3L4I0,Q96CP2		UniProtKB-HS_20211205_TnRev.fasta	14,563.5	98.7%	1	1	1	0.00318%	13.2%	140
Omar_20211228_SH366-Sh367_Phosphoproteome-ATR-inhibitor_Experiment	Control	Control	Sh-366-1	cDNA FLJ11714 fis, clone HEMBA1005219, highly similar to Protein CHMP7 OS=Homo sapiens OX=9606 PE=2 SV=1	B3KMN6,B3KRZ9,B3KUH0,Q8WUX9		UniProtKB-HS_20211205_TnRev.fasta	50,911.5	45.1%	0	0	0	0.000%	0.000%	453
Omar_20211228_SH366-Sh367_Phosphoproteome-ATR-inhibitor_Experiment	Control	Control	Sh-366-1	RNA-binding protein 26 OS=Homo sapiens OX=9606 GN=RBM26 PE=1 SV=1	A0A087X0H9,Q5T8P6,Q5T8P6-2,Q5T8P6-3		UniProtKB-HS_20211205_TnRev.fasta	110,668.3	99.9%	1	1	1	0.00318%	1.09%	980
Omar_20211228_SH366-Sh367_Phosphoproteome-ATR-inhibitor_Experiment	Control	Control	Sh-366-1	cDNA, FLJ96012, highly similar to Homo sapiens interferon regulatory factor 2 binding protein 1 (IRF2BP1), mRNA OS=Homo sapiens OX=9606 PE=2 SV=1	B2RCD8,Q8IU81		UniProtKB-HS_20211205_TnRev.fasta	61,688.1	99.1%	1	1	1	0.00318%	1.37%	584
Omar_20211228_SH366-Sh367_Phosphoproteome-ATR-inhibitor_Experiment	Control	Control	Sh-366-1	Emerin OS=Homo sapiens OX=9606 GN=EMD PE=4 SV=1	A0A804HIV7,P50402,Q5HY57		UniProtKB-HS_20211205_TnRev.fasta	28,994.9	100.0%	2	4	6	0.0191%	22.8%	254
Omar_20211228_SH366-Sh367_Phosphoproteome-ATR-inhibitor_Experiment	Control	Control	Sh-366-1	Tripartite motif-containing 29, isoform CRA_a OS=Homo sapiens OX=9606 GN=TRIM29 PE=4 SV=1	A0A024R3J1,Q14134,Q14134-2,Q53G41		UniProtKB-HS_20211205_TnRev.fasta	63,844.4	100.0%	3	4	7	0.0222%	5.27%	570
Omar_20211228_SH366-Sh367_Phosphoproteome-ATR-inhibitor_Experiment	Control	Control	Sh-366-1	Anion exchange protein OS=Homo sapiens OX=9606 GN=SLC4A2 PE=1 SV=1	A0A7I2V5T6,P04920,P04920-2,P04920-3,Q59GF1,Q8TAG3,Q99654,Q9UEY4,Q9UEY5,Q9UEY6		UniProtKB-HS_20211205_TnRev.fasta	136,249.7	100.0%	2	3	3	0.00953%	5.40%	1232
Omar_20211228_SH366-Sh367_Phosphoproteome-ATR-inhibitor_Experiment	Control	Control	Sh-366-1	Metadherin, isoform CRA_a OS=Homo sapiens OX=9606 GN=MTDH PE=4 SV=1	A0A024R9D2,E5RJU9,Q86UE4		UniProtKB-HS_20211205_TnRev.fasta	63,838.4	100.0%	2	3	4	0.0127%	4.64%	582
Omar_20211228_SH366-Sh367_Phosphoproteome-ATR-inhibitor_Experiment	Control	Control	Sh-366-1	Tight junction associated protein 1 (Peripheral), isoform CRA_a OS=Homo sapiens OX=9606 GN=TJAP1 PE=4 SV=1	A0A024RD56,B3KT40,Q5JTD0,Q5JTD0-2,Q5JTD0-4		UniProtKB-HS_20211205_TnRev.fasta	53,175.0	99.1%	1	1	1	0.00318%	2.74%	482
Omar_20211228_SH366-Sh367_Phosphoproteome-ATR-inhibitor_Experiment	Control	Control	Sh-366-1	Surfeit locus protein 2 OS=Homo sapiens OX=9606 GN=SURF2 PE=1 SV=3	Q15527		UniProtKB-HS_20211205_TnRev.fasta	29,648.0	100.0%	3	4	5	0.0159%	21.1%	256
Omar_20211228_SH366-Sh367_Phosphoproteome-ATR-inhibitor_Experiment	Control	Control	Sh-366-1	Translocating chain-associated membrane protein OS=Homo sapiens OX=9606 PE=2 SV=1	A8K032,G3XAN4,Q15629,Q15629-2,Q6FHL3,Q6FHU7		UniProtKB-HS_20211205_TnRev.fasta	39,684.4	100.0%	2	4	14	0.0445%	5.35%	343
Omar_20211228_SH366-Sh367_Phosphoproteome-ATR-inhibitor_Experiment	Control	Control	Sh-366-1	Striatin OS=Homo sapiens OX=9606 GN=STRN PE=1 SV=4	O43815,O43815-2,Q3B874		UniProtKB-HS_20211205_TnRev.fasta	80,762.6	100.0%	2	2	2	0.00636%	7.56%	731
Omar_20211228_SH366-Sh367_Phosphoproteome-ATR-inhibitor_Experiment	Control	Control	Sh-366-1	Cell division control protein OS=Homo sapiens OX=9606 GN=CDC6 PE=3 SV=1	A0A024R1S2,B2R935,Q99741		UniProtKB-HS_20211205_TnRev.fasta	62,722.1	98.3%	0	0	0	0.000%	0.000%	560
Omar_20211228_SH366-Sh367_Phosphoproteome-ATR-inhibitor_Experiment	Control	Control	Sh-366-1	Eyes absent homolog (Fragment) OS=Homo sapiens OX=9606 GN=EYA4 PE=2 SV=1	A0A0S2Z3Q2,A0A0S2Z3V9,A0A804HHY3,B4DIV6,B4DRQ6,E7ESD5,E9PLN6,F2Z2Y1,O95677,O95677-2,O95677-4,O95677-5,Q96CJ7		UniProtKB-HS_20211205_TnRev.fasta	63,912.0	100.0%	2	2	6	0.0191%	2.39%	585
Omar_20211228_SH366-Sh367_Phosphoproteome-ATR-inhibitor_Experiment	Control	Control	Sh-366-1	Ribosomal RNA processing protein 1 homolog B OS=Homo sapiens OX=9606 GN=RRP1B PE=1 SV=3	Q14684,Q14684-2		UniProtKB-HS_20211205_TnRev.fasta	82,177.9	100.0%	5	8	9	0.0286%	9.76%	740
Omar_20211228_SH366-Sh367_Phosphoproteome-ATR-inhibitor_Experiment	Control	Control	Sh-366-1	Folliculin OS=Homo sapiens OX=9606 GN=FLCN PE=1 SV=1	Q8NFG4		UniProtKB-HS_20211205_TnRev.fasta	64,473.0	37.6%	0	0	0	0.000%	0.000%	579
Omar_20211228_SH366-Sh367_Phosphoproteome-ATR-inhibitor_Experiment	Control	Control	Sh-366-1	60S ribosomal protein L31 OS=Homo sapiens OX=9606 PE=2 SV=1	B2R4C1,B7Z4C8,B7Z4E3,B8ZZK4,C9JU56,H7C2W9,P62899,P62899-2,P62899-3		UniProtKB-HS_20211205_TnRev.fasta	13,996.0	53.8%	0	0	0	0.000%	0.000%	121
Omar_20211228_SH366-Sh367_Phosphoproteome-ATR-inhibitor_Experiment	Control	Control	Sh-366-1	RRM domain-containing protein (Fragment) OS=Homo sapiens OX=9606 PE=4 SV=1	I3L521		UniProtKB-HS_20211205_TnRev.fasta	16,547.8	99.1%	1	1	1	0.00318%	6.76%	148
Omar_20211228_SH366-Sh367_Phosphoproteome-ATR-inhibitor_Experiment	Control	Control	Sh-366-1	HCG1818442, isoform CRA_c OS=Homo sapiens OX=9606 GN=hCG_1818442 PE=3 SV=1	A0A024R8R5,C9JLW8,I3L2L5,I3L317,I3L3A7,I3L4Q0		UniProtKB-HS_20211205_TnRev.fasta	10,920.2	99.1%	1	1	1	0.00318%	18.6%	97
Omar_20211228_SH366-Sh367_Phosphoproteome-ATR-inhibitor_Experiment	Control	Control	Sh-366-1	60S ribosomal protein L4 OS=Homo sapiens OX=9606 PE=2 SV=1	B4DMJ2,B4DMJ6,H3BM89,P36578,Q53G74,Q59GY2		UniProtKB-HS_20211205_TnRev.fasta	47,699.1	81.6%	0	0	0	0.000%	0.000%	427
Omar_20211228_SH366-Sh367_Phosphoproteome-ATR-inhibitor_Experiment	Control	Control	Sh-366-1	Glucose-6-phosphate isomerase OS=Homo sapiens OX=9606 PE=2 SV=1	A0A1W6AYU6,A0A2U3TZU2,B4DE36,B4DVJ0,P06744,P06744-2		UniProtKB-HS_20211205_TnRev.fasta	64,325.9	100.0%	2	2	2	0.00636%	3.04%	569
Omar_20211228_SH366-Sh367_Phosphoproteome-ATR-inhibitor_Experiment	Control	Control	Sh-366-1	cDNA FLJ77317, highly similar to Homo sapiens retinoblastoma binding protein 7 (RBBP7), mRNA OS=Homo sapiens OX=9606 PE=2 SV=1	A8K6A2,E9PC52,Q16576,Q6FHQ0		UniProtKB-HS_20211205_TnRev.fasta	47,820.0	99.1%	1	1	1	0.00318%	3.06%	425
Omar_20211228_SH366-Sh367_Phosphoproteome-ATR-inhibitor_Experiment	Control	Control	Sh-366-1	E3 ubiquitin/ISG15 ligase TRIM25 OS=Homo sapiens OX=9606 GN=TRIM25 PE=1 SV=1	A0A3B3IUA7,I3L2W4,Q14258,Q59GW5		UniProtKB-HS_20211205_TnRev.fasta	70,973.2	99.1%	1	2	2	0.00636%	3.73%	630
Omar_20211228_SH366-Sh367_Phosphoproteome-ATR-inhibitor_Experiment	Control	Control	Sh-366-1	Interferon-inducible double-stranded RNA-dependent protein kinase activator A OS=Homo sapiens OX=9606 GN=PRKRA PE=1 SV=1	A0A7I2V332,A0A7I2V3L6,A0A7I2V5C2,A0A7I2V5H3,A0A7I2YQ87,G5E9Q4,O75569		UniProtKB-HS_20211205_TnRev.fasta	11,695.6	98.5%	1	1	1	0.00318%	18.5%	106
Omar_20211228_SH366-Sh367_Phosphoproteome-ATR-inhibitor_Experiment	Control	Control	Sh-366-1	T-complex protein 1 subunit gamma OS=Homo sapiens OX=9606 PE=2 SV=1	B3KX11,B4DUR8,P49368,P49368-2,Q2TU64,Q59H77		UniProtKB-HS_20211205_TnRev.fasta	56,432.0	99.9%	1	2	3	0.00953%	2.30%	507
Omar_20211228_SH366-Sh367_Phosphoproteome-ATR-inhibitor_Experiment	Control	Control	Sh-366-1	Restin (Reed-Steinberg cell-expressed intermediate filament-associated protein), isoform CRA_b OS=Homo sapiens OX=9606 GN=RSN PE=4 SV=1	A0A024RBR1,J3KP58,P30622,P30622-1,P30622-2		UniProtKB-HS_20211205_TnRev.fasta	156,784.4	100.0%	2	2	2	0.00636%	2.94%	1392
Omar_20211228_SH366-Sh367_Phosphoproteome-ATR-inhibitor_Experiment	Control	Control	Sh-366-1	Biorientation of chromosomes in cell division protein 1-like 1 OS=Homo sapiens OX=9606 GN=BOD1L1 PE=1 SV=2	Q8NFC6		UniProtKB-HS_20211205_TnRev.fasta	330,459.7	100.0%	14	18	21	0.0667%	5.34%	3051
Omar_20211228_SH366-Sh367_Phosphoproteome-ATR-inhibitor_Experiment	Control	Control	Sh-366-1	Ras GTPase-activating protein-binding protein 1 OS=Homo sapiens OX=9606 GN=G3BP1 PE=1 SV=1	A0A7I2V5M7,A0A7I2YQN9,A0A7P0P2U7,Q13283,Q32P45,Q5U0Q1,Q6FI03		UniProtKB-HS_20211205_TnRev.fasta	52,162.8	100.0%	2	4	5	0.0159%	9.45%	466
Omar_20211228_SH366-Sh367_Phosphoproteome-ATR-inhibitor_Experiment	Control	Control	Sh-366-1	ATP-binding cassette sub-family C member 4 OS=Homo sapiens OX=9606 GN=ABCC4 PE=1 SV=3	O15439,O15439-2,O75555		UniProtKB-HS_20211205_TnRev.fasta	100,379.4	94.0%	1	1	1	0.00318%	1.28%	893
Omar_20211228_SH366-Sh367_Phosphoproteome-ATR-inhibitor_Experiment	Control	Control	Sh-366-1	Stathmin OS=Homo sapiens OX=9606 PE=2 SV=1	A0A140VJW2,B5BU83,P16949,P16949-2,Q96CE4		UniProtKB-HS_20211205_TnRev.fasta	19,823.9	100.0%	4	4	7	0.0222%	18.4%	174
Omar_20211228_SH366-Sh367_Phosphoproteome-ATR-inhibitor_Experiment	Control	Control	Sh-366-1	Isoform 3 of Guanine nucleotide exchange factor VAV2 OS=Homo sapiens OX=9606 GN=VAV2	P52735-3		UniProtKB-HS_20211205_TnRev.fasta	97,034.8	79.4%	0	0	0	0.000%	0.000%	839
Omar_20211228_SH366-Sh367_Phosphoproteome-ATR-inhibitor_Experiment	Control	Control	Sh-366-1	Chromosome 6 open reading frame 130, isoform CRA_b OS=Homo sapiens OX=9606 GN=C6orf130 PE=4 SV=1	A0A024RCY9,C9IZY1,C9J5P1,C9JA90,C9JNE2,Q9Y530		UniProtKB-HS_20211205_TnRev.fasta	17,025.2	99.1%	1	1	2	0.00636%	7.89%	152
Omar_20211228_SH366-Sh367_Phosphoproteome-ATR-inhibitor_Experiment	Control	Control	Sh-366-1	Phosphate transporter OS=Homo sapiens OX=9606 GN=SLC20A1 PE=2 SV=1	A7LNJ1,B3KVU0,Q8WUM9		UniProtKB-HS_20211205_TnRev.fasta	73,700.9	91.0%	1	1	1	0.00318%	2.06%	679
Omar_20211228_SH366-Sh367_Phosphoproteome-ATR-inhibitor_Experiment	Control	Control	Sh-366-1	PRP4 pre-mRNA-processing factor 4 homolog OS=Homo sapiens OX=9606 PE=2 SV=1	B4DZQ5		UniProtKB-HS_20211205_TnRev.fasta	115,436.2	100.0%	12	22	28	0.0890%	15.6%	993
Omar_20211228_SH366-Sh367_Phosphoproteome-ATR-inhibitor_Experiment	Control	Control	Sh-366-1	Tr-type G domain-containing protein OS=Homo sapiens OX=9606 PE=4 SV=1	A0A4D5RAC7,A0A4D5RAC9,P68104,Q53G85,Q53GA1,Q53HM9,Q53HQ7,Q53HR5,Q5VTE0,Q6IPN6,Q6IPS9,Q6IPT9		UniProtKB-HS_20211205_TnRev.fasta	50,185.4	100.0%	3	3	4	0.0127%	6.82%	462
Omar_20211228_SH366-Sh367_Phosphoproteome-ATR-inhibitor_Experiment	Control	Control	Sh-366-1	15 kDa phosphoprotein enriched in astrocytes OS=Homo sapiens OX=9606 GN=PEA15 PE=2 SV=1	B1AKZ4,B1AKZ5,Q15121,Q15121-2,Q6FHL9		UniProtKB-HS_20211205_TnRev.fasta	17,307.6	85.1%	1	1	1	0.00318%	6.92%	151
Omar_20211228_SH366-Sh367_Phosphoproteome-ATR-inhibitor_Experiment	Control	Control	Sh-366-1	Integrator complex subunit 12 OS=Homo sapiens OX=9606 GN=INTS12 PE=3 SV=1	A0A024RDK4,A0A087WXN4,Q96CB8		UniProtKB-HS_20211205_TnRev.fasta	48,808.2	97.4%	1	1	1	0.00318%	3.68%	462
Omar_20211228_SH366-Sh367_Phosphoproteome-ATR-inhibitor_Experiment	Control	Control	Sh-366-1	60S ribosomal protein L10a OS=Homo sapiens OX=9606 GN=RPL10A PE=1 SV=2	P62906		UniProtKB-HS_20211205_TnRev.fasta	24,832.0	65.4%	0	0	0	0.000%	0.000%	217
Omar_20211228_SH366-Sh367_Phosphoproteome-ATR-inhibitor_Experiment	Control	Control	Sh-366-1	Ras responsive element binding protein 1, isoform CRA_a OS=Homo sapiens OX=9606 GN=RREB1 PE=4 SV=1	A0A024QZU8,Q92766,Q92766-2		UniProtKB-HS_20211205_TnRev.fasta	187,551.7	100.0%	6	8	8	0.0254%	10.7%	1742
Omar_20211228_SH366-Sh367_Phosphoproteome-ATR-inhibitor_Experiment	Control	Control	Sh-366-1	Helicase-like transcription factor OS=Homo sapiens OX=9606 GN=HLTF PE=1 SV=1	A0A0C4DGA6,A8K5B6,Q14527,Q14527-2,Q59GQ7		UniProtKB-HS_20211205_TnRev.fasta	99,922.6	100.0%	2	2	2	0.00636%	2.28%	887
Omar_20211228_SH366-Sh367_Phosphoproteome-ATR-inhibitor_Experiment	Control	Control	Sh-366-1	Interleukin enhancer-binding factor 2 OS=Homo sapiens OX=9606 GN=ILF2 PE=1 SV=1	B4DY09,F4ZW62,F4ZW63,Q12905,Q53FG3		UniProtKB-HS_20211205_TnRev.fasta	43,062.7	100.0%	2	2	2	0.00636%	7.39%	390
Omar_20211228_SH366-Sh367_Phosphoproteome-ATR-inhibitor_Experiment	Control	Control	Sh-366-1	Syntaxin binding protein 5 (Tomosyn) OS=Homo sapiens OX=9606 GN=STXBP5 PE=2 SV=1	Q14DD4,Q5T5C0,Q5T5C0-2,Q5T5C0-3		UniProtKB-HS_20211205_TnRev.fasta	121,598.8	99.1%	1	1	1	0.00318%	1.08%	1098
Omar_20211228_SH366-Sh367_Phosphoproteome-ATR-inhibitor_Experiment	Control	Control	Sh-366-1	Small nuclear RNA activating complex, polypeptide 5, 19kDa, isoform CRA_a OS=Homo sapiens OX=9606 GN=SNAPC5 PE=4 SV=1	A0A024R5X1,O75971,O75971-2		UniProtKB-HS_20211205_TnRev.fasta	7,976.8	99.1%	1	2	2	0.00636%	17.3%	68
Omar_20211228_SH366-Sh367_Phosphoproteome-ATR-inhibitor_Experiment	Control	Control	Sh-366-1	Chromosome 20 open reading frame 129 OS=Homo sapiens OX=9606 GN=FAM83D PE=1 SV=1	A0A087WXK8,Q9H4H8,Q9H4H8-2		UniProtKB-HS_20211205_TnRev.fasta	62,598.1	100.0%	2	2	3	0.00953%	4.23%	569
Omar_20211228_SH366-Sh367_Phosphoproteome-ATR-inhibitor_Experiment	Control	Control	Sh-366-1	cDNA FLJ51709, highly similar to Myotubularin-related protein 9 OS=Homo sapiens OX=9606 PE=2 SV=1	B4E0V7,Q53EW4,Q96QG7,Q96QG7-2,Q9Y4N6		UniProtKB-HS_20211205_TnRev.fasta	13,003.1	99.8%	1	1	1	0.00318%	3.02%	110
Omar_20211228_SH366-Sh367_Phosphoproteome-ATR-inhibitor_Experiment	Control	Control	Sh-366-1	Regulating synaptic membrane exocytosis protein 1 OS=Homo sapiens OX=9606 GN=RIMS1 PE=1 SV=1	Q86UR5		UniProtKB-HS_20211205_TnRev.fasta	189,073.5	99.4%	1	1	1	0.00318%	1.00%	1692
Omar_20211228_SH366-Sh367_Phosphoproteome-ATR-inhibitor_Experiment	Control	Control	Sh-366-1	Mediator complex subunit 24 OS=Homo sapiens OX=9606 GN=MED24 PE=1 SV=1	A0A0B4J1W0		UniProtKB-HS_20211205_TnRev.fasta	113,016.6	99.1%	1	1	2	0.00636%	1.78%	1014
Omar_20211228_SH366-Sh367_Phosphoproteome-ATR-inhibitor_Experiment	Control	Control	Sh-366-1	Histone-lysine N-methyltransferase 2C OS=Homo sapiens OX=9606 GN=KMT2C PE=1 SV=3	Q8NEZ4		UniProtKB-HS_20211205_TnRev.fasta	541,359.9	99.2%	1	1	1	0.00318%	0.183%	4911
Omar_20211228_SH366-Sh367_Phosphoproteome-ATR-inhibitor_Experiment	Control	Control	Sh-366-1	Protein PAT1 homolog 1 OS=Homo sapiens OX=9606 GN=PATL1 PE=1 SV=2	Q86TB9,Q86TB9-2,Q86TB9-4		UniProtKB-HS_20211205_TnRev.fasta	79,910.0	100.0%	2	3	3	0.00953%	1.69%	703
Omar_20211228_SH366-Sh367_Phosphoproteome-ATR-inhibitor_Experiment	Control	Control	Sh-366-1	Isoform 2 of ELL-associated factor 1 OS=Homo sapiens OX=9606 GN=EAF1	Q96JC9-2		UniProtKB-HS_20211205_TnRev.fasta	17,723.3	100.0%	2	5	6	0.0191%	11.4%	167
Omar_20211228_SH366-Sh367_Phosphoproteome-ATR-inhibitor_Experiment	Control	Control	Sh-366-1	Cyclin E2, isoform CRA_e OS=Homo sapiens OX=9606 GN=CCNE2 PE=3 SV=1	A0A024R9B0,E5RHN2,E5RK20,O96020,O96020-2,Q8WUE3		UniProtKB-HS_20211205_TnRev.fasta	41,466.1	99.1%	1	1	1	0.00318%	4.95%	359
Omar_20211228_SH366-Sh367_Phosphoproteome-ATR-inhibitor_Experiment	Control	Control	Sh-366-1	Zinc finger protein Rlf OS=Homo sapiens OX=9606 GN=RLF PE=1 SV=2	Q13129,Q59GL0		UniProtKB-HS_20211205_TnRev.fasta	217,953.6	99.8%	1	1	1	0.00318%	0.888%	1914
Omar_20211228_SH366-Sh367_Phosphoproteome-ATR-inhibitor_Experiment	Control	Control	Sh-366-1	Nipped-B protein OS=Homo sapiens OX=9606 GN=NIPBL PE=1 SV=1	A0A590UJS4,Q6KC79-2		UniProtKB-HS_20211205_TnRev.fasta	304,348.1	99.1%	1	2	6	0.0191%	2.57%	2697
Omar_20211228_SH366-Sh367_Phosphoproteome-ATR-inhibitor_Experiment	Control	Control	Sh-366-1	MYO9B variant protein (Fragment) OS=Homo sapiens OX=9606 GN=MYO9B variant protein PE=2 SV=1	Q4LE74		UniProtKB-HS_20211205_TnRev.fasta	229,718.6	100.0%	4	4	5	0.0159%	3.50%	2028
Omar_20211228_SH366-Sh367_Phosphoproteome-ATR-inhibitor_Experiment	Control	Control	Sh-366-1	Protein transport protein Sec61 subunit beta OS=Homo sapiens OX=9606 GN=SEC61B PE=1 SV=2	P60468,Q53FA5		UniProtKB-HS_20211205_TnRev.fasta	9,974.4	99.1%	1	2	9	0.0286%	19.8%	96
Omar_20211228_SH366-Sh367_Phosphoproteome-ATR-inhibitor_Experiment	Control	Control	Sh-366-1	Replication factor C subunit 1 OS=Homo sapiens OX=9606 GN=RFC1 PE=1 SV=4	P35251,P35251-2		UniProtKB-HS_20211205_TnRev.fasta	128,189.4	100.0%	4	6	8	0.0254%	7.93%	1147
Omar_20211228_SH366-Sh367_Phosphoproteome-ATR-inhibitor_Experiment	Control	Control	Sh-366-1	Tumor protein D52 OS=Homo sapiens OX=9606 GN=TPD52 PE=1 SV=2	P55327,P55327-2,P55327-3		UniProtKB-HS_20211205_TnRev.fasta	26,382.5	100.0%	2	3	4	0.0127%	9.82%	248
Omar_20211228_SH366-Sh367_Phosphoproteome-ATR-inhibitor_Experiment	Control	Control	Sh-366-1	Nuclear mitotic apparatus protein 1, isoform CRA_a OS=Homo sapiens OX=9606 GN=NUMA1 PE=4 SV=1	A0A024R5M9,A0A087WY61,Q14980,Q14980-2,Q4LE64		UniProtKB-HS_20211205_TnRev.fasta	236,516.0	100.0%	2	3	5	0.0159%	1.62%	2101
Omar_20211228_SH366-Sh367_Phosphoproteome-ATR-inhibitor_Experiment	Control	Control	Sh-366-1	Monocarboxylate transporter 1 OS=Homo sapiens OX=9606 PE=2 SV=1	B4E106		UniProtKB-HS_20211205_TnRev.fasta	51,880.5	100.0%	4	6	9	0.0286%	8.54%	480
Omar_20211228_SH366-Sh367_Phosphoproteome-ATR-inhibitor_Experiment	Control	Control	Sh-366-1	Autophagy-related protein 2 homolog B OS=Homo sapiens OX=9606 GN=ATG2B PE=1 SV=5	Q96BY7		UniProtKB-HS_20211205_TnRev.fasta	232,766.0	100.0%	1	1	1	0.00318%	0.722%	2078
Omar_20211228_SH366-Sh367_Phosphoproteome-ATR-inhibitor_Experiment	Control	Control	Sh-366-1	Steroid hormone receptor ERR1 OS=Homo sapiens OX=9606 GN=ESRRA PE=1 SV=1	A0A6E1WCP9,F5GWT5,P11474,P11474-2,Q569H8		UniProtKB-HS_20211205_TnRev.fasta	45,439.0	99.1%	1	1	1	0.00318%	6.13%	422
Omar_20211228_SH366-Sh367_Phosphoproteome-ATR-inhibitor_Experiment	Control	Control	Sh-366-1	eIF4G1 protein OS=Homo sapiens OX=9606 GN=EIF4G1 PE=2 SV=1	B2RU06,B2RU10,B4DGF1,E7EUU4,Q04637,Q04637-3,Q04637-8,Q04637-9,Q4LE58		UniProtKB-HS_20211205_TnRev.fasta	176,240.1	100.0%	5	7	9	0.0286%	1.99%	1606
Omar_20211228_SH366-Sh367_Phosphoproteome-ATR-inhibitor_Experiment	Control	Control	Sh-366-1	Zinc finger protein 618 OS=Homo sapiens OX=9606 GN=ZNF618 PE=1 SV=1	Q5T7W0,Q5T7W0-2,Q5T7W0-4		UniProtKB-HS_20211205_TnRev.fasta	101,447.9	38.3%	0	0	0	0.000%	0.000%	921
Omar_20211228_SH366-Sh367_Phosphoproteome-ATR-inhibitor_Experiment	Control	Control	Sh-366-1	Endosome-associated-trafficking regulator 1 OS=Homo sapiens OX=9606 GN=ENTR1 PE=1 SV=3	Q96C92		UniProtKB-HS_20211205_TnRev.fasta	47,961.8	86.5%	1	1	1	0.00318%	5.52%	435
Omar_20211228_SH366-Sh367_Phosphoproteome-ATR-inhibitor_Experiment	Control	Control	Sh-366-1	Protein phosphatase 1 regulatory subunit 14B OS=Homo sapiens OX=9606 GN=PPP1R14B PE=1 SV=3	Q96C90		UniProtKB-HS_20211205_TnRev.fasta	15,911.5	99.8%	1	1	1	0.00318%	17.0%	147
Omar_20211228_SH366-Sh367_Phosphoproteome-ATR-inhibitor_Experiment	Control	Control	Sh-366-1	Bromodomain containing 3, isoform CRA_a OS=Homo sapiens OX=9606 GN=BRD3 PE=4 SV=1	A0A024R8H6,Q15059		UniProtKB-HS_20211205_TnRev.fasta	79,542.5	100.0%	1	1	1	0.00318%	3.03%	726
Omar_20211228_SH366-Sh367_Phosphoproteome-ATR-inhibitor_Experiment	Control	Control	Sh-366-1	Nuclear receptor subfamily 2, group F, member 6 OS=Homo sapiens OX=9606 GN=NR2F6 PE=2 SV=1	B6ZGU2,F1D8R3,P10588		UniProtKB-HS_20211205_TnRev.fasta	42,979.2	99.1%	1	2	3	0.00953%	8.98%	404
Omar_20211228_SH366-Sh367_Phosphoproteome-ATR-inhibitor_Experiment	Control	Control	Sh-366-1	Ubiquitin carboxyl-terminal hydrolase 15 OS=Homo sapiens OX=9606 GN=USP15 PE=1 SV=3	Q9Y4E8		UniProtKB-HS_20211205_TnRev.fasta	112,423.4	100.0%	2	2	4	0.0127%	4.49%	981
Omar_20211228_SH366-Sh367_Phosphoproteome-ATR-inhibitor_Experiment	Control	Control	Sh-366-1	Transducin-like enhancer protein 4 (Fragment) OS=Homo sapiens OX=9606 GN=TLE4 PE=1 SV=1	H7C4P7		UniProtKB-HS_20211205_TnRev.fasta	24,754.5	99.1%	1	1	1	0.00318%	9.21%	239
Omar_20211228_SH366-Sh367_Phosphoproteome-ATR-inhibitor_Experiment	Control	Control	Sh-366-1	Adaptor-related protein complex 3 beta 1 subunit isoform 1 (Fragment) OS=Homo sapiens OX=9606 GN=AP3B1 PE=2 SV=1	A0A0S2Z5J4,A8K586,O00203,O00203-3		UniProtKB-HS_20211205_TnRev.fasta	116,198.2	100.0%	2	2	6	0.0191%	2.01%	1045
Omar_20211228_SH366-Sh367_Phosphoproteome-ATR-inhibitor_Experiment	Control	Control	Sh-366-1	ATP-citrate synthase OS=Homo sapiens OX=9606 GN=ACLY PE=3 SV=1	A0A024R1T9,P53396,Q4LE36		UniProtKB-HS_20211205_TnRev.fasta	120,842.8	99.1%	1	1	3	0.00953%	0.727%	1101
Omar_20211228_SH366-Sh367_Phosphoproteome-ATR-inhibitor_Experiment	Control	Control	Sh-366-1	Ubiquitinyl hydrolase 1 OS=Homo sapiens OX=9606 GN=USP9X PE=3 SV=1	D3DWB6,Q93008,Q93008-3		UniProtKB-HS_20211205_TnRev.fasta	292,284.2	100.0%	2	3	3	0.00953%	2.06%	2570
Omar_20211228_SH366-Sh367_Phosphoproteome-ATR-inhibitor_Experiment	Control	Control	Sh-366-1	G patch domain-containing protein 4 OS=Homo sapiens OX=9606 GN=GPATCH4 PE=1 SV=1	A0A0A0MRK1,A8KAG1,E9PAV9,Q5T3I0,Q5T3I0-3		UniProtKB-HS_20211205_TnRev.fasta	50,928.1	100.0%	2	4	4	0.0127%	7.30%	451
Omar_20211228_SH366-Sh367_Phosphoproteome-ATR-inhibitor_Experiment	Control	Control	Sh-366-1	RNA binding motif protein 19, isoform CRA_a OS=Homo sapiens OX=9606 GN=RBM19 PE=4 SV=1	A0A024RBL4,Q9Y4C8		UniProtKB-HS_20211205_TnRev.fasta	107,333.5	77.1%	0	0	0	0.000%	0.000%	960
Omar_20211228_SH366-Sh367_Phosphoproteome-ATR-inhibitor_Experiment	Control	Control	Sh-366-1	Centrosomal protein of 55 kDa OS=Homo sapiens OX=9606 GN=CEP55 PE=1 SV=3	Q53EZ4		UniProtKB-HS_20211205_TnRev.fasta	54,179.3	99.1%	1	1	1	0.00318%	3.23%	464
Omar_20211228_SH366-Sh367_Phosphoproteome-ATR-inhibitor_Experiment	Control	Control	Sh-366-1	Protein CUSTOS OS=Homo sapiens OX=9606 PE=2 SV=1	B4DWJ9,E7ENF1,F5H3K2,F5H7W8,F5H8B7,G5EA44,Q96C57		UniProtKB-HS_20211205_TnRev.fasta	28,170.6	76.6%	0	0	0	0.000%	0.000%	262
Omar_20211228_SH366-Sh367_Phosphoproteome-ATR-inhibitor_Experiment	Control	Control	Sh-366-1	Microtubule cross-linking factor 1 OS=Homo sapiens OX=9606 GN=MTCL1 PE=1 SV=5	Q9Y4B5		UniProtKB-HS_20211205_TnRev.fasta	209,528.8	100.0%	6	7	7	0.0222%	4.93%	1905
Omar_20211228_SH366-Sh367_Phosphoproteome-ATR-inhibitor_Experiment	Control	Control	Sh-366-1	DNA helicase OS=Homo sapiens OX=9606 GN=CHD9 PE=1 SV=9	H3BTW3		UniProtKB-HS_20211205_TnRev.fasta	273,262.2	100.0%	3	5	7	0.0222%	2.48%	2424
Omar_20211228_SH366-Sh367_Phosphoproteome-ATR-inhibitor_Experiment	Control	Control	Sh-366-1	Transcription factor 12 (HTF4, helix-loop-helix transcription factors 4), isoform CRA_c OS=Homo sapiens OX=9606 GN=TCF12 PE=4 SV=1	A0A024R5T1,A0A024R5Z0,B4DZH5,Q99081,Q99081-3		UniProtKB-HS_20211205_TnRev.fasta	75,846.4	100.0%	2	3	3	0.00953%	5.13%	706
Omar_20211228_SH366-Sh367_Phosphoproteome-ATR-inhibitor_Experiment	Control	Control	Sh-366-1	Biogenesis of lysosome-related organelles complex 1 subunit 3 OS=Homo sapiens OX=9606 GN=BLOC1S3 PE=1 SV=1	Q6QNY0		UniProtKB-HS_20211205_TnRev.fasta	21,255.7	99.1%	1	2	2	0.00636%	11.4%	202
Omar_20211228_SH366-Sh367_Phosphoproteome-ATR-inhibitor_Experiment	Control	Control	Sh-366-1	Diacylglycerol O-acyltransferase 1 OS=Homo sapiens OX=9606 GN=DGAT1 PE=1 SV=1	A0A0A0MR74,O75907		UniProtKB-HS_20211205_TnRev.fasta	55,280.0	85.9%	1	1	1	0.00318%	6.67%	488
Omar_20211228_SH366-Sh367_Phosphoproteome-ATR-inhibitor_Experiment	Control	Control	Sh-366-1	Ubiquitin-conjugating enzyme E2 C OS=Homo sapiens OX=9606 GN=UBE2C PE=1 SV=1	A0A087WVK1,A0A0A0MSE8,B2R4U3,K4DI81,O00762,O00762-3,O00762-4,Q5TZN3		UniProtKB-HS_20211205_TnRev.fasta	17,373.2	43.9%	0	0	0	0.000%	0.000%	161
Omar_20211228_SH366-Sh367_Phosphoproteome-ATR-inhibitor_Experiment	Control	Control	Sh-366-1	Isoform PML-13 of Protein PML OS=Homo sapiens OX=9606 GN=PML	P29590-13,P29590-3,P29590-8,Q9BZY1		UniProtKB-HS_20211205_TnRev.fasta	85,732.9	99.9%	1	1	2	0.00636%	1.79%	781
Omar_20211228_SH366-Sh367_Phosphoproteome-ATR-inhibitor_Experiment	Control	Control	Sh-366-1	Glutamine amidotransferase OS=Homo sapiens OX=9606 PE=2 SV=1	A0A140VJK6,B4DUT7,P49915,P49915-2,Q53F90		UniProtKB-HS_20211205_TnRev.fasta	65,930.0	98.6%	1	1	1	0.00318%	1.59%	594
Omar_20211228_SH366-Sh367_Phosphoproteome-ATR-inhibitor_Experiment	Control	Control	Sh-366-1	RNA demethylase ALKBH5 OS=Homo sapiens OX=9606 GN=ALKBH5 PE=1 SV=2	Q6P6C2,Q6P6C2-1,Q6P6C2-3		UniProtKB-HS_20211205_TnRev.fasta	43,048.9	99.9%	1	4	5	0.0159%	6.09%	383
Omar_20211228_SH366-Sh367_Phosphoproteome-ATR-inhibitor_Experiment	Control	Control	Sh-366-1	Segment polarity protein dishevelled homolog DVL-3 OS=Homo sapiens OX=9606 GN=DVL3 PE=1 SV=2	Q92997		UniProtKB-HS_20211205_TnRev.fasta	78,056.7	100.0%	2	2	2	0.00636%	10.1%	716
Omar_20211228_SH366-Sh367_Phosphoproteome-ATR-inhibitor_Experiment	Control	Control	Sh-366-1	cDNA, FLJ92591, highly similar to Homo sapiens regulatory factor X, 5 (influences HLA class IIexpression) (RFX5), mRNA OS=Homo sapiens OX=9606 PE=2 SV=1	B2R5R9,P48382,P48382-2,Q53EW3		UniProtKB-HS_20211205_TnRev.fasta	60,514.1	99.1%	1	1	1	0.00318%	2.60%	576
Omar_20211228_SH366-Sh367_Phosphoproteome-ATR-inhibitor_Experiment	Control	Control	Sh-366-1	Mitochondrial ribonuclease P protein 1 (Fragment) OS=Homo sapiens OX=9606 GN=TRMT10C PE=1 SV=1	C9JVB6,Q7L0Y3		UniProtKB-HS_20211205_TnRev.fasta	47,348.9	99.1%	1	1	1	0.00318%	7.69%	403
Omar_20211228_SH366-Sh367_Phosphoproteome-ATR-inhibitor_Experiment	Control	Control	Sh-366-1	PDZ domain-containing protein 8 OS=Homo sapiens OX=9606 GN=PDZD8 PE=1 SV=1	Q8NEN9		UniProtKB-HS_20211205_TnRev.fasta	128,567.0	95.6%	0	0	0	0.000%	0.000%	1154
Omar_20211228_SH366-Sh367_Phosphoproteome-ATR-inhibitor_Experiment	Control	Control	Sh-366-1	EF-hand domain family, member D2, isoform CRA_a OS=Homo sapiens OX=9606 GN=EFHD2 PE=2 SV=1	A0A024QZ77,Q96C19		UniProtKB-HS_20211205_TnRev.fasta	26,698.4	100.0%	3	3	5	0.0159%	7.08%	240
Omar_20211228_SH366-Sh367_Phosphoproteome-ATR-inhibitor_Experiment	Control	Control	Sh-366-1	Unconventional prefoldin RPB5 interactor 1 OS=Homo sapiens OX=9606 GN=URI1 PE=1 SV=3	O94763,O94763-2,O94763-3,O94763-4,Q6NX55,Q96C15		UniProtKB-HS_20211205_TnRev.fasta	53,447.5	100.0%	3	4	4	0.0127%	8.22%	475
Omar_20211228_SH366-Sh367_Phosphoproteome-ATR-inhibitor_Experiment	Control	Control	Sh-366-1	SH2 domain-containing adapter protein B OS=Homo sapiens OX=9606 GN=SHB PE=1 SV=2	Q15464		UniProtKB-HS_20211205_TnRev.fasta	55,043.4	99.1%	1	1	1	0.00318%	5.30%	509
Omar_20211228_SH366-Sh367_Phosphoproteome-ATR-inhibitor_Experiment	Control	Control	Sh-366-1	RCR-type E3 ubiquitin transferase OS=Homo sapiens OX=9606 GN=MYCBP2 PE=1 SV=2	A0A499FJI4,A0A804HIR9,A0A804HJ25,A0A804HKQ1,A0A804HL12,O75592,O75592-2		UniProtKB-HS_20211205_TnRev.fasta	513,256.6	100.0%	4	4	4	0.0127%	1.33%	4675
Omar_20211228_SH366-Sh367_Phosphoproteome-ATR-inhibitor_Experiment	Control	Control	Sh-366-1	SHC SH2-domain binding protein 1, isoform CRA_a OS=Homo sapiens OX=9606 GN=SHCBP1 PE=4 SV=1	A0A024R6R1,A8K7Z9,B2RDX0,Q8NEM2		UniProtKB-HS_20211205_TnRev.fasta	75,691.5	100.0%	2	2	2	0.00636%	5.51%	672
Omar_20211228_SH366-Sh367_Phosphoproteome-ATR-inhibitor_Experiment	Control	Control	Sh-366-1	ADP-ribosylation factor GTPase activating protein 1 isoform a variant (Fragment) OS=Homo sapiens OX=9606 PE=2 SV=1	Q53F62		UniProtKB-HS_20211205_TnRev.fasta	44,668.3	100.0%	4	4	4	0.0127%	8.37%	406
Omar_20211228_SH366-Sh367_Phosphoproteome-ATR-inhibitor_Experiment	Control	Control	Sh-366-1	Deoxyuridine 5'-triphosphate nucleotidohydrolase OS=Homo sapiens OX=9606 GN=DUT PE=1 SV=1	H0YNJ9,P33316-2		UniProtKB-HS_20211205_TnRev.fasta	17,748.4	100.0%	2	3	6	0.0191%	9.79%	164
Omar_20211228_SH366-Sh367_Phosphoproteome-ATR-inhibitor_Experiment	Control	Control	Sh-366-1	Zinc finger CCCH domain-containing protein 15 OS=Homo sapiens OX=9606 GN=ZC3H15 PE=1 SV=1	Q8WU90		UniProtKB-HS_20211205_TnRev.fasta	48,603.7	99.8%	1	1	1	0.00318%	3.52%	426
Omar_20211228_SH366-Sh367_Phosphoproteome-ATR-inhibitor_Experiment	Control	Control	Sh-366-1	HCG1981012, isoform CRA_b OS=Homo sapiens OX=9606 GN=RAPGEF6 PE=2 SV=1	B2RTU6,Q8TEU7-3,Q8TEU7-4,Q8TEU7-5		UniProtKB-HS_20211205_TnRev.fasta	168,916.8	100.0%	2	2	2	0.00636%	2.18%	1504
Omar_20211228_SH366-Sh367_Phosphoproteome-ATR-inhibitor_Experiment	Control	Control	Sh-366-1	Ets2 repressor factor, isoform CRA_a OS=Homo sapiens OX=9606 GN=ERF PE=3 SV=1	A0A024R0L4,B7Z6N1,P50548,P50548-2		UniProtKB-HS_20211205_TnRev.fasta	49,965.9	100.0%	2	2	2	0.00636%	4.56%	473
Omar_20211228_SH366-Sh367_Phosphoproteome-ATR-inhibitor_Experiment	Control	Control	Sh-366-1	Glycogen [starch] synthase OS=Homo sapiens OX=9606 PE=2 SV=1	A8K6K7,B7Z6I6,P13807,Q53ER0		UniProtKB-HS_20211205_TnRev.fasta	83,787.1	100.0%	1	2	2	0.00636%	3.93%	737
Omar_20211228_SH366-Sh367_Phosphoproteome-ATR-inhibitor_Experiment	Control	Control	Sh-366-1	ATP-dependent DNA/RNA helicase DHX36 OS=Homo sapiens OX=9606 GN=DHX36 PE=1 SV=2	Q9H2U1,Q9H2U1-2,Q9H2U1-3		UniProtKB-HS_20211205_TnRev.fasta	111,483.0	100.0%	2	2	2	0.00636%	3.27%	979
Omar_20211228_SH366-Sh367_Phosphoproteome-ATR-inhibitor_Experiment	Control	Control	Sh-366-1	BCL2-antagonist of cell death, isoform CRA_c OS=Homo sapiens OX=9606 GN=BAD PE=4 SV=1	A0A024R562,Q92934		UniProtKB-HS_20211205_TnRev.fasta	18,391.9	99.1%	1	1	1	0.00318%	13.1%	168
Omar_20211228_SH366-Sh367_Phosphoproteome-ATR-inhibitor_Experiment	Control	Control	Sh-366-1	cDNA FLJ57671, highly similar to SWI/SNF-related matrix-associated actin-dependent regulator of chromatin subfamily C member 1 OS=Homo sapiens OX=9606 PE=2 SV=1	B4DYQ1,Q05BW5,Q05CR1,Q58EY4,Q92922		UniProtKB-HS_20211205_TnRev.fasta	122,867.4	100.0%	2	3	15	0.0477%	4.32%	1105
Omar_20211228_SH366-Sh367_Phosphoproteome-ATR-inhibitor_Experiment	Control	Control	Sh-366-1	Talin-1 OS=Homo sapiens OX=9606 GN=TLN1 PE=2 SV=1	A0A1S5UZ07,Q9Y490		UniProtKB-HS_20211205_TnRev.fasta	269,765.1	100.0%	2	2	2	0.00636%	0.899%	2541
Omar_20211228_SH366-Sh367_Phosphoproteome-ATR-inhibitor_Experiment	Control	Control	Sh-366-1	Piezo-type mechanosensitive ion channel component OS=Homo sapiens OX=9606 GN=PIEZO1 PE=2 SV=1	M4QHP2		UniProtKB-HS_20211205_TnRev.fasta	286,650.2	100.0%	1	1	1	0.00318%	0.516%	2520
Omar_20211228_SH366-Sh367_Phosphoproteome-ATR-inhibitor_Experiment	Control	Control	Sh-366-1	G-patch domain and KOW motifs-containing protein OS=Homo sapiens OX=9606 GN=GPKOW PE=1 SV=2	Q92917		UniProtKB-HS_20211205_TnRev.fasta	52,228.6	99.8%	1	1	1	0.00318%	5.04%	476
Omar_20211228_SH366-Sh367_Phosphoproteome-ATR-inhibitor_Experiment	Control	Control	Sh-366-1	Cell cycle checkpoint control protein RAD9A OS=Homo sapiens OX=9606 GN=RAD9A PE=1 SV=1	Q99638		UniProtKB-HS_20211205_TnRev.fasta	42,548.1	99.8%	1	1	1	0.00318%	4.35%	391
Omar_20211228_SH366-Sh367_Phosphoproteome-ATR-inhibitor_Experiment	Control	Control	Sh-366-1	Protein kinase, AMP-activated, beta 1 non-catalytic subunit, isoform CRA_a OS=Homo sapiens OX=9606 GN=PRKAB1 PE=3 SV=1	A0A024RBN1,B2R6A0,B4DVP2,F5H2X8,Q9Y478		UniProtKB-HS_20211205_TnRev.fasta	11,710.9	99.1%	1	2	2	0.00636%	10.00%	104
Omar_20211228_SH366-Sh367_Phosphoproteome-ATR-inhibitor_Experiment	Control	Control	Sh-366-1	Serum response factor-binding protein 1 OS=Homo sapiens OX=9606 GN=SRFBP1 PE=1 SV=1	Q8NEF9		UniProtKB-HS_20211205_TnRev.fasta	48,635.3	72.1%	0	0	0	0.000%	0.000%	429
Omar_20211228_SH366-Sh367_Phosphoproteome-ATR-inhibitor_Experiment	Control	Control	Sh-366-1	Integrator complex subunit 6, isoform CRA_d OS=Homo sapiens OX=9606 GN=INTS6 PE=4 SV=1	A0A024RDU0,B3KQH5,G5E9X1,Q9UL03,Q9UL03-3		UniProtKB-HS_20211205_TnRev.fasta	65,421.4	95.0%	1	1	1	0.00318%	1.13%	571
Omar_20211228_SH366-Sh367_Phosphoproteome-ATR-inhibitor_Experiment	Control	Control	Sh-366-1	Prohibitin-2 OS=Homo sapiens OX=9606 GN=PHB2 PE=1 SV=2	Q99623		UniProtKB-HS_20211205_TnRev.fasta	33,297.6	53.8%	0	0	0	0.000%	0.000%	299
Omar_20211228_SH366-Sh367_Phosphoproteome-ATR-inhibitor_Experiment	Control	Control	Sh-366-1	Protein phosphatase methylesterase 1 OS=Homo sapiens OX=9606 PE=2 SV=1	A0A140VK39,Q9Y570,Q9Y570-2,Q9Y570-4		UniProtKB-HS_20211205_TnRev.fasta	43,870.7	99.1%	1	1	1	0.00318%	3.11%	400
Omar_20211228_SH366-Sh367_Phosphoproteome-ATR-inhibitor_Experiment	Control	Control	Sh-366-1	Glycylpeptide N-tetradecanoyltransferase 1 OS=Homo sapiens OX=9606 GN=NMT1 PE=1 SV=1	A0A7I2V3M5,A0A7I2V3U5,A0A7I2V3X4,A0A7I2V4Y5,A0A7I2V539,B7Z8J4,P30419,Q9Y465		UniProtKB-HS_20211205_TnRev.fasta	56,807.0	100.0%	2	3	9	0.0286%	61.4%	496
Omar_20211228_SH366-Sh367_Phosphoproteome-ATR-inhibitor_Experiment	Control	Control	Sh-366-1	PC4 and SFRS1-interacting protein OS=Homo sapiens OX=9606 GN=PSIP1 PE=1 SV=1	O75475		UniProtKB-HS_20211205_TnRev.fasta	60,103.9	100.0%	5	13	23	0.0731%	9.06%	530
Omar_20211228_SH366-Sh367_Phosphoproteome-ATR-inhibitor_Experiment	Control	Control	Sh-366-1	E3 ubiquitin-protein ligase RNF139 OS=Homo sapiens OX=9606 GN=RNF139 PE=1 SV=1	Q8WU17		UniProtKB-HS_20211205_TnRev.fasta	75,996.4	99.1%	1	1	1	0.00318%	3.61%	664
Omar_20211228_SH366-Sh367_Phosphoproteome-ATR-inhibitor_Experiment	Control	Control	Sh-366-1	Cyclic nucleotide ras GEF OS=Homo sapiens OX=9606 GN=RAPGEF2 PE=1 SV=1	A0A2R8YGD3		UniProtKB-HS_20211205_TnRev.fasta	188,313.9	100.0%	2	2	2	0.00636%	1.01%	1679
Omar_20211228_SH366-Sh367_Phosphoproteome-ATR-inhibitor_Experiment	Control	Control	Sh-366-1	Tetratricopeptide repeat protein 1 OS=Homo sapiens OX=9606 GN=TTC1 PE=4 SV=1	A0A804HHT7,A0A804HKC5,A0A804HKI4,A0A804HL30,Q53HD9,Q99614		UniProtKB-HS_20211205_TnRev.fasta	33,527.0	100.0%	4	8	9	0.0286%	30.6%	292
Omar_20211228_SH366-Sh367_Phosphoproteome-ATR-inhibitor_Experiment	Control	Control	Sh-366-1	Metastasis associated 1, isoform CRA_c OS=Homo sapiens OX=9606 GN=MTA1 PE=4 SV=1	A0A024R6P5,E7ESY4,H0Y4T7,Q13330,Q13330-3,Q59FW1		UniProtKB-HS_20211205_TnRev.fasta	79,194.7	99.1%	1	1	1	0.00318%	1.75%	698
Omar_20211228_SH366-Sh367_Phosphoproteome-ATR-inhibitor_Experiment	Control	Control	Sh-366-1	Nucleolar complex protein 2 homolog OS=Homo sapiens OX=9606 PE=2 SV=1	B3KNC3,Q9Y3T9		UniProtKB-HS_20211205_TnRev.fasta	84,921.2	78.9%	0	0	0	0.000%	0.000%	749
Omar_20211228_SH366-Sh367_Phosphoproteome-ATR-inhibitor_Experiment	Control	Control	Sh-366-1	Protein LSM14 homolog A OS=Homo sapiens OX=9606 GN=LSM14A PE=1 SV=3	Q8ND56,Q8ND56-2		UniProtKB-HS_20211205_TnRev.fasta	50,555.0	100.0%	6	7	11	0.0350%	19.9%	463
Omar_20211228_SH366-Sh367_Phosphoproteome-ATR-inhibitor_Experiment	Control	Control	Sh-366-1	P antigen family member 1 OS=Homo sapiens OX=9606 GN=PAGE1 PE=1 SV=2	O75459		UniProtKB-HS_20211205_TnRev.fasta	16,149.8	100.0%	4	6	10	0.0318%	58.2%	146
Omar_20211228_SH366-Sh367_Phosphoproteome-ATR-inhibitor_Experiment	Control	Control	Sh-366-1	La-related protein 4B (Fragment) OS=Homo sapiens OX=9606 GN=LARP4B PE=1 SV=1	H0Y4V9,Q92615		UniProtKB-HS_20211205_TnRev.fasta	80,553.1	100.0%	1	1	1	0.00318%	3.54%	738
Omar_20211228_SH366-Sh367_Phosphoproteome-ATR-inhibitor_Experiment	Control	Control	Sh-366-1	Shootin-1 OS=Homo sapiens OX=9606 GN=SHTN1 PE=1 SV=4	A0MZ66,A0MZ66-3,A0MZ66-4,A0MZ66-5,A0MZ66-6,A0MZ66-7,A0MZ66-8		UniProtKB-HS_20211205_TnRev.fasta	23,839.6	99.1%	1	1	1	0.00318%	3.17%	219
Omar_20211228_SH366-Sh367_Phosphoproteome-ATR-inhibitor_Experiment	Control	Control	Sh-366-1	Menin OS=Homo sapiens OX=9606 GN=MEN1 PE=4 SV=1	A0A024R570,A0A024R5D2,A0A024R5E3,Q9UE24		UniProtKB-HS_20211205_TnRev.fasta	67,994.2	99.1%	1	1	1	0.00318%	5.22%	615
Omar_20211228_SH366-Sh367_Phosphoproteome-ATR-inhibitor_Experiment	Control	Control	Sh-366-1	Fizzy-related protein homolog OS=Homo sapiens OX=9606 GN=FZR1 PE=1 SV=1	K7EQT1,Q9UM11,Q9UM11-2		UniProtKB-HS_20211205_TnRev.fasta	54,766.2	99.1%	1	2	2	0.00636%	5.82%	493
Omar_20211228_SH366-Sh367_Phosphoproteome-ATR-inhibitor_Experiment	Control	Control	Sh-366-1	INT1 protein (Fragment) OS=Homo sapiens OX=9606 GN=INT1 PE=2 SV=1	Q9BT91		UniProtKB-HS_20211205_TnRev.fasta	75,057.2	92.6%	1	1	1	0.00318%	1.63%	673
Omar_20211228_SH366-Sh367_Phosphoproteome-ATR-inhibitor_Experiment	Control	Control	Sh-366-1	GTP-binding nuclear protein Ran OS=Homo sapiens OX=9606 GN=RAN PE=1 SV=1	B5MDF5,P62826		UniProtKB-HS_20211205_TnRev.fasta	24,423.1	95.1%	1	1	1	0.00318%	4.29%	216
Omar_20211228_SH366-Sh367_Phosphoproteome-ATR-inhibitor_Experiment	Control	Control	Sh-366-1	Peptidyl-prolyl cis-trans isomerase D OS=Homo sapiens OX=9606 PE=1 SV=1	E5KN55,E5KN59,Q08752,Q6FGM6		UniProtKB-HS_20211205_TnRev.fasta	40,764.9	99.1%	1	1	1	0.00318%	6.22%	370
Omar_20211228_SH366-Sh367_Phosphoproteome-ATR-inhibitor_Experiment	Control	Control	Sh-366-1	Lamin-B1 OS=Homo sapiens OX=9606 GN=LMNB1 PE=1 SV=2	P20700		UniProtKB-HS_20211205_TnRev.fasta	66,409.6	99.8%	1	2	3	0.00953%	3.75%	586
Omar_20211228_SH366-Sh367_Phosphoproteome-ATR-inhibitor_Experiment	Control	Control	Sh-366-1	Forkhead box protein K1 OS=Homo sapiens OX=9606 GN=FOXK1 PE=1 SV=1	P85037		UniProtKB-HS_20211205_TnRev.fasta	75,456.6	100.0%	5	12	20	0.0636%	6.82%	733
Omar_20211228_SH366-Sh367_Phosphoproteome-ATR-inhibitor_Experiment	Control	Control	Sh-366-1	GRAM domain-containing protein 2B OS=Homo sapiens OX=9606 GN=GRAMD2B PE=1 SV=1	Q96HH9,Q96HH9-3,Q96HH9-4		UniProtKB-HS_20211205_TnRev.fasta	46,294.3	99.7%	1	2	2	0.00636%	5.79%	416
Omar_20211228_SH366-Sh367_Phosphoproteome-ATR-inhibitor_Experiment	Control	Control	Sh-366-1	Disabled homolog 2-interacting protein OS=Homo sapiens OX=9606 GN=DAB2IP PE=1 SV=1	A0A3B3ITG3,H0Y3A3,Q5VWQ8,Q5VWQ8-2,Q5VWQ8-3,Q5VWQ8-4,Q5VWQ8-5		UniProtKB-HS_20211205_TnRev.fasta	125,045.0	100.0%	2	2	2	0.00636%	1.95%	1132
Omar_20211228_SH366-Sh367_Phosphoproteome-ATR-inhibitor_Experiment	Control	Control	Sh-366-1	Rab GTPase-activating protein 1 OS=Homo sapiens OX=9606 GN=RABGAP1 PE=1 SV=3	Q9Y3P9		UniProtKB-HS_20211205_TnRev.fasta	121,740.5	9.8%	0	0	0	0.000%	0.000%	1069
Omar_20211228_SH366-Sh367_Phosphoproteome-ATR-inhibitor_Experiment	Control	Control	Sh-366-1	SKIV2L OS=Homo sapiens OX=9606 PE=4 SV=1	A0A1U9X8I7,Q96BC0		UniProtKB-HS_20211205_TnRev.fasta	137,795.6	100.0%	1	1	1	0.00318%	1.20%	1246
Omar_20211228_SH366-Sh367_Phosphoproteome-ATR-inhibitor_Experiment	Control	Control	Sh-366-1	SHARPIN protein (Fragment) OS=Homo sapiens OX=9606 GN=SHARPIN PE=2 SV=1	Q6PJD5,Q9H0F6,Q9H0F6-2		UniProtKB-HS_20211205_TnRev.fasta	33,877.1	99.1%	1	1	1	0.00318%	4.26%	326
Omar_20211228_SH366-Sh367_Phosphoproteome-ATR-inhibitor_Experiment	Control	Control	Sh-366-1	GRB10-interacting GYF protein 1 OS=Homo sapiens OX=9606 GN=GIGYF1 PE=1 SV=2	O75420		UniProtKB-HS_20211205_TnRev.fasta	114,603.7	99.9%	2	2	2	0.00636%	1.84%	1035
Omar_20211228_SH366-Sh367_Phosphoproteome-ATR-inhibitor_Experiment	Control	Control	Sh-366-1	Stromal interaction molecule 1 OS=Homo sapiens OX=9606 GN=STIM1 PE=1 SV=3	Q13586,V5J3L2		UniProtKB-HS_20211205_TnRev.fasta	77,424.1	100.0%	2	4	8	0.0254%	4.09%	685
Omar_20211228_SH366-Sh367_Phosphoproteome-ATR-inhibitor_Experiment	Control	Control	Sh-366-1	Zinc finger transcription factor Trps1 OS=Homo sapiens OX=9606 GN=TRPS1 PE=1 SV=2	Q9UHF7,Q9UHF7-2,Q9UHF7-3		UniProtKB-HS_20211205_TnRev.fasta	141,981.6	99.9%	1	2	3	0.00953%	1.01%	1285
Omar_20211228_SH366-Sh367_Phosphoproteome-ATR-inhibitor_Experiment	Control	Control	Sh-366-1	Protein bicaudal C homolog 1 OS=Homo sapiens OX=9606 GN=BICC1 PE=1 SV=2	Q9H694,Q9H694-2,V5YQU3		UniProtKB-HS_20211205_TnRev.fasta	94,289.7	100.0%	2	2	2	0.00636%	4.00%	880
Omar_20211228_SH366-Sh367_Phosphoproteome-ATR-inhibitor_Experiment	Control	Control	Sh-366-1	WD repeat-containing protein 62 OS=Homo sapiens OX=9606 GN=WDR62 PE=1 SV=1	A0A7P0T9F6		UniProtKB-HS_20211205_TnRev.fasta	98,163.6	98.3%	1	1	1	0.00318%	1.59%	882
Omar_20211228_SH366-Sh367_Phosphoproteome-ATR-inhibitor_Experiment	Control	Control	Sh-366-1	Neurobeachin-like protein 2 (Fragment) OS=Homo sapiens OX=9606 GN=NBEAL2 PE=1 SV=1	H7C3Y7		UniProtKB-HS_20211205_TnRev.fasta	121,724.8	99.1%	1	1	1	0.00318%	1.65%	1093
Omar_20211228_SH366-Sh367_Phosphoproteome-ATR-inhibitor_Experiment	Control	Control	Sh-366-1	Farnesyl diphosphate synthase (Farnesyl pyrophosphate synthetase, dimethylallyltranstransferase, geranyltranstransferase), isoform CRA_a OS=Homo sapiens OX=9606 GN=FDPS PE=1 SV=1	A0A087X090,P14324,P14324-2		UniProtKB-HS_20211205_TnRev.fasta	40,533.6	39.4%	0	0	0	0.000%	0.000%	353
Omar_20211228_SH366-Sh367_Phosphoproteome-ATR-inhibitor_Experiment	Control	Control	Sh-366-1	2'-deoxynucleoside 5'-phosphate N-hydrolase 1 OS=Homo sapiens OX=9606 GN=DNPH1 PE=1 SV=1	O43598		UniProtKB-HS_20211205_TnRev.fasta	19,108.3	99.1%	1	1	1	0.00318%	10.3%	174
Omar_20211228_SH366-Sh367_Phosphoproteome-ATR-inhibitor_Experiment	Control	Control	Sh-366-1	cDNA FLJ53631, highly similar to Intercellular adhesion molecule 1 OS=Homo sapiens OX=9606 PE=2 SV=1	B4DNT6		UniProtKB-HS_20211205_TnRev.fasta	48,441.3	96.0%	1	1	1	0.00318%	2.94%	442
Omar_20211228_SH366-Sh367_Phosphoproteome-ATR-inhibitor_Experiment	Control	Control	Sh-366-1	Non-specific serine/threonine protein kinase OS=Homo sapiens OX=9606 GN=MAST2 PE=1 SV=1	A0A669KBJ4,Q6P0Q8,Q6P0Q8-2		UniProtKB-HS_20211205_TnRev.fasta	176,134.4	100.0%	2	2	2	0.00636%	2.84%	1608
Omar_20211228_SH366-Sh367_Phosphoproteome-ATR-inhibitor_Experiment	Control	Control	Sh-366-1	Density-regulated protein OS=Homo sapiens OX=9606 GN=DENR PE=3 SV=1	A0A024RBR3,F8VVL1,O43583		UniProtKB-HS_20211205_TnRev.fasta	22,092.4	100.0%	2	2	5	0.0159%	13.1%	198
Omar_20211228_SH366-Sh367_Phosphoproteome-ATR-inhibitor_Experiment	Control	Control	Sh-366-1	cDNA FLJ76369, highly similar to Homo sapiens vesicle-associated membrane protein 1 (synaptobrevin 1) (VAMP1), transcript variant 1, mRNA OS=Homo sapiens OX=9606 PE=2 SV=1	A8K0D3,B4DJY5,B4DZX9,F5GZV7,F8WCA0,J3QRU4,K7EKX0,K7ENK9,L7N2F9,P23763,P23763-2,P23763-3,P63027,Q15836,Q6FGG2		UniProtKB-HS_20211205_TnRev.fasta	12,663.1	95.1%	1	1	1	0.00318%	8.47%	116
Omar_20211228_SH366-Sh367_Phosphoproteome-ATR-inhibitor_Experiment	Control	Control	Sh-366-1	Uncharacterized protein C1orf226 OS=Homo sapiens OX=9606 GN=C1orf226 PE=1 SV=1	A1L170,A1L170-2		UniProtKB-HS_20211205_TnRev.fasta	33,692.4	99.1%	1	1	1	0.00318%	3.31%	315
Omar_20211228_SH366-Sh367_Phosphoproteome-ATR-inhibitor_Experiment	Control	Control	Sh-366-1	Protein POLR1D, isoform 2 OS=Homo sapiens OX=9606 GN=POLR1D PE=1 SV=1	A0A087WTY1,P0DPB5		UniProtKB-HS_20211205_TnRev.fasta	14,332.6	99.1%	1	1	1	0.00318%	9.57%	122
Omar_20211228_SH366-Sh367_Phosphoproteome-ATR-inhibitor_Experiment	Control	Control	Sh-366-1	Zinc finger protein 740 OS=Homo sapiens OX=9606 GN=ZNF740 PE=1 SV=1	Q8NDX6		UniProtKB-HS_20211205_TnRev.fasta	21,856.7	99.1%	1	1	2	0.00636%	4.15%	193
Omar_20211228_SH366-Sh367_Phosphoproteome-ATR-inhibitor_Experiment	Control	Control	Sh-366-1	Eukaryotic translation initiation factor 2A OS=Homo sapiens OX=9606 GN=EIF2A PE=1 SV=1	F8WAE5,Q9BY44,Q9BY44-2,Q9BY44-3,Q9BY44-4		UniProtKB-HS_20211205_TnRev.fasta	57,995.5	99.1%	1	2	6	0.0191%	3.10%	524
Omar_20211228_SH366-Sh367_Phosphoproteome-ATR-inhibitor_Experiment	Control	Control	Sh-366-1	Band 4.1 OS=Homo sapiens OX=9606 GN=EPB41 PE=1 SV=1	A0A2R8Y570,A0A2R8Y5G2,A0A2R8Y5Z6,A0A2U3TZH6,A0A3B3IU06		UniProtKB-HS_20211205_TnRev.fasta	89,122.4	99.1%	1	1	1	0.00318%	1.70%	787
Omar_20211228_SH366-Sh367_Phosphoproteome-ATR-inhibitor_Experiment	Control	Control	Sh-366-1	Protein TANC2 OS=Homo sapiens OX=9606 GN=TANC2 PE=1 SV=3	Q9HCD6,Q9HCD6-2		UniProtKB-HS_20211205_TnRev.fasta	220,748.5	100.0%	3	3	3	0.00953%	2.51%	2000
Omar_20211228_SH366-Sh367_Phosphoproteome-ATR-inhibitor_Experiment	Control	Control	Sh-366-1	Tetratricopeptide repeat protein 28 OS=Homo sapiens OX=9606 GN=TTC28 PE=1 SV=4	Q96AY4		UniProtKB-HS_20211205_TnRev.fasta	270,888.1	99.9%	1	1	2	0.00636%	0.363%	2481
Omar_20211228_SH366-Sh367_Phosphoproteome-ATR-inhibitor_Experiment	Control	Control	Sh-366-1	cDNA, FLJ79281, highly similar to Homo sapiens membrane-associated ring finger (C3HC4) 7 (MARCH7), mRNA OS=Homo sapiens OX=9606 PE=2 SV=1	B7ZAR7,Q9H992,Q9H992-2		UniProtKB-HS_20211205_TnRev.fasta	73,779.7	99.1%	1	1	1	0.00318%	3.60%	666
Omar_20211228_SH366-Sh367_Phosphoproteome-ATR-inhibitor_Experiment	Control	Control	Sh-366-1	Glutamyl-tRNA synthetase (Fragment) OS=Homo sapiens OX=9606 PE=2 SV=1	B4DKX5,P07814,Q3KQZ8,V9GYZ6		UniProtKB-HS_20211205_TnRev.fasta	170,593.2	99.1%	1	2	3	0.00953%	1.92%	1512
Omar_20211228_SH366-Sh367_Phosphoproteome-ATR-inhibitor_Experiment	Control	Control	Sh-366-1	cDNA FLJ78652, highly similar to Homo sapiens PHD finger protein 12 (PHF12), transcript variant 1, mRNA OS=Homo sapiens OX=9606 PE=2 SV=1	A8K5V5,B4DFE2,C9J9G2,K7EJ43,K7ENU0,K7ERZ4,Q0VAI6,Q96QT6,Q96QT6-2,Q96QT6-3,Q96QT6-5		UniProtKB-HS_20211205_TnRev.fasta	92,924.3	99.1%	1	1	1	0.00318%	1.29%	849
Omar_20211228_SH366-Sh367_Phosphoproteome-ATR-inhibitor_Experiment	Control	Control	Sh-366-1	Heterogeneous nuclear ribonucleoprotein F, isoform CRA_a OS=Homo sapiens OX=9606 GN=HNRPF PE=4 SV=1	A0A024R7T3,B4DKS8,P52597		UniProtKB-HS_20211205_TnRev.fasta	37,255.5	50.4%	0	0	0	0.000%	0.000%	338
Omar_20211228_SH366-Sh367_Phosphoproteome-ATR-inhibitor_Experiment	Control	Control	Sh-366-1	Putative RNA-binding protein 15B OS=Homo sapiens OX=9606 GN=RBM15B PE=1 SV=3	Q8NDT2		UniProtKB-HS_20211205_TnRev.fasta	97,208.4	100.0%	2	2	2	0.00636%	2.47%	890
Omar_20211228_SH366-Sh367_Phosphoproteome-ATR-inhibitor_Experiment	Control	Control	Sh-366-1	RNA helicase OS=Homo sapiens OX=9606 GN=DDX3X PE=1 SV=1	A0A2R8Y4A4,A0A2R8Y5G6,A0A2R8YCW1,A0A2R8YFR4,A0A2R8YFS5		UniProtKB-HS_20211205_TnRev.fasta	73,245.8	100.0%	1	1	2	0.00636%	2.87%	662
Omar_20211228_SH366-Sh367_Phosphoproteome-ATR-inhibitor_Experiment	Control	Control	Sh-366-1	Phosphoglucomutase-1 OS=Homo sapiens OX=9606 GN=PGM1 PE=1 SV=1	A0A3B3ITK7		UniProtKB-HS_20211205_TnRev.fasta	63,959.6	99.1%	1	1	1	0.00318%	2.23%	584
Omar_20211228_SH366-Sh367_Phosphoproteome-ATR-inhibitor_Experiment	Control	Control	Sh-366-1	28S ribosomal protein S16, mitochondrial OS=Homo sapiens OX=9606 GN=MRPS16 PE=1 SV=1	Q9Y3D3		UniProtKB-HS_20211205_TnRev.fasta	15,345.4	75.3%	0	0	0	0.000%	0.000%	137
Omar_20211228_SH366-Sh367_Phosphoproteome-ATR-inhibitor_Experiment	Control	Control	Sh-366-1	Peptidyl-prolyl cis-trans isomerase OS=Homo sapiens OX=9606 GN=PPIL1 PE=3 SV=1	A0A024RCX8,Q9Y3C6		UniProtKB-HS_20211205_TnRev.fasta	18,237.3	9.4%	0	0	0	0.000%	0.000%	166
Omar_20211228_SH366-Sh367_Phosphoproteome-ATR-inhibitor_Experiment	Control	Control	Sh-366-1	Dematin OS=Homo sapiens OX=9606 GN=DMTN PE=1 SV=3	Q08495,Q08495-2		UniProtKB-HS_20211205_TnRev.fasta	43,089.2	99.4%	1	1	1	0.00318%	4.69%	383
Omar_20211228_SH366-Sh367_Phosphoproteome-ATR-inhibitor_Experiment	Control	Control	Sh-366-1	DNA topoisomerase 2-binding protein 1 OS=Homo sapiens OX=9606 GN=TOPBP1 PE=1 SV=1	A0A2R8YD63,A0AV47,A7E2X7,Q92547		UniProtKB-HS_20211205_TnRev.fasta	170,679.8	95.4%	1	1	1	0.00318%	0.791%	1522
Omar_20211228_SH366-Sh367_Phosphoproteome-ATR-inhibitor_Experiment	Control	Control	Sh-366-1	RRP15-like protein OS=Homo sapiens OX=9606 PE=2 SV=1	A8K201,Q9Y3B9		UniProtKB-HS_20211205_TnRev.fasta	31,484.5	97.1%	1	2	2	0.00636%	8.49%	282
Omar_20211228_SH366-Sh367_Phosphoproteome-ATR-inhibitor_Experiment	Control	Control	Sh-366-1	E3 ubiquitin-protein ligase RNF168 OS=Homo sapiens OX=9606 GN=RNF168 PE=1 SV=1	Q8IYW5		UniProtKB-HS_20211205_TnRev.fasta	65,019.8	99.1%	1	1	1	0.00318%	3.50%	571
Omar_20211228_SH366-Sh367_Phosphoproteome-ATR-inhibitor_Experiment	Control	Control	Sh-366-1	Formin binding protein 4, isoform CRA_d OS=Homo sapiens OX=9606 GN=FNBP4 PE=4 SV=1	D3DQS4,Q8N3X1,Q8N3X1-2		UniProtKB-HS_20211205_TnRev.fasta	110,450.8	100.0%	4	6	6	0.0191%	4.62%	1019
Omar_20211228_SH366-Sh367_Phosphoproteome-ATR-inhibitor_Experiment	Control	Control	Sh-366-1	Ubiquitin carboxyl-terminal hydrolase OS=Homo sapiens OX=9606 GN=BAP1 PE=3 SV=1	A0A024R305,F8W6N3,Q92560		UniProtKB-HS_20211205_TnRev.fasta	80,362.7	100.0%	2	3	3	0.00953%	4.66%	729
Omar_20211228_SH366-Sh367_Phosphoproteome-ATR-inhibitor_Experiment	Control	Control	Sh-366-1	A-kinase anchor protein 8 OS=Homo sapiens OX=9606 GN=AKAP8 PE=1 SV=1	A0A7P0T893,O43823,Q8NE02		UniProtKB-HS_20211205_TnRev.fasta	76,109.1	100.0%	3	9	12	0.0381%	5.15%	692
Omar_20211228_SH366-Sh367_Phosphoproteome-ATR-inhibitor_Experiment	Control	Control	Sh-366-1	MOB1, Mps One Binder kinase activator-like 1A (Yeast), isoform CRA_a OS=Homo sapiens OX=9606 GN=MOBKL1A PE=2 SV=1	B3KSH6,D6RCK3,Q4W5E0,Q7L9L4,Q7L9L4-2,Q9H8S9,Q9H8S9-2		UniProtKB-HS_20211205_TnRev.fasta	16,929.0	98.9%	1	1	1	0.00318%	8.16%	148
Omar_20211228_SH366-Sh367_Phosphoproteome-ATR-inhibitor_Experiment	Control	Control	Sh-366-1	Lysine-specific histone demethylase 1A OS=Homo sapiens OX=9606 GN=KDM1A PE=1 SV=2	O60341,R4GMQ1		UniProtKB-HS_20211205_TnRev.fasta	92,903.4	100.0%	2	4	7	0.0222%	6.22%	852
Omar_20211228_SH366-Sh367_Phosphoproteome-ATR-inhibitor_Experiment	Control	Control	Sh-366-1	F-BAR domain only protein 2 OS=Homo sapiens OX=9606 GN=FCHO2 PE=1 SV=2	Q0JRZ9,Q0JRZ9-3		UniProtKB-HS_20211205_TnRev.fasta	85,147.6	98.4%	1	1	1	0.00318%	1.11%	777
Omar_20211228_SH366-Sh367_Phosphoproteome-ATR-inhibitor_Experiment	Control	Control	Sh-366-1	Fos-related antigen 2 (Fragment) OS=Homo sapiens OX=9606 GN=FOSL2 PE=1 SV=1	C9JCN8,P15408,P15408-2,P15408-3		UniProtKB-HS_20211205_TnRev.fasta	31,095.3	100.0%	2	4	5	0.0159%	14.4%	287
Omar_20211228_SH366-Sh367_Phosphoproteome-ATR-inhibitor_Experiment	Control	Control	Sh-366-1	cDNA FLJ13019 fis, clone NT2RP3000736, highly similar to Protein FAM53B OS=Homo sapiens OX=9606 PE=2 SV=1	B3KMZ2,Q14153,Q14153-2		UniProtKB-HS_20211205_TnRev.fasta	33,445.5	99.1%	1	1	1	0.00318%	2.88%	305
Omar_20211228_SH366-Sh367_Phosphoproteome-ATR-inhibitor_Experiment	Control	Control	Sh-366-1	Disks large-associated protein 3 OS=Homo sapiens OX=9606 GN=DLGAP3 PE=1 SV=3	O95886		UniProtKB-HS_20211205_TnRev.fasta	106,041.8	77.8%	0	0	0	0.000%	0.000%	979
Omar_20211228_SH366-Sh367_Phosphoproteome-ATR-inhibitor_Experiment	Control	Control	Sh-366-1	MEF2D protein OS=Homo sapiens OX=9606 GN=MEF2D PE=1 SV=1	Q05BX2,Q14814,Q14814-4,Q4LE66,Q5IRN4		UniProtKB-HS_20211205_TnRev.fasta	55,114.4	99.1%	1	1	1	0.00318%	18.7%	514
Omar_20211228_SH366-Sh367_Phosphoproteome-ATR-inhibitor_Experiment	Control	Control	Sh-366-1	Non-specific serine/threonine protein kinase (Fragment) OS=Homo sapiens OX=9606 GN=GSG2 PE=2 SV=1	A0PJ70,A8K9K0,Q8TF76		UniProtKB-HS_20211205_TnRev.fasta	88,498.1	91.4%	1	1	1	0.00318%	2.07%	798
Omar_20211228_SH366-Sh367_Phosphoproteome-ATR-inhibitor_Experiment	Control	Control	Sh-366-1	SH3 and PX domain-containing protein 2A OS=Homo sapiens OX=9606 GN=SH3PXD2A PE=1 SV=1	Q5TCZ1,Q5TCZ1-3		UniProtKB-HS_20211205_TnRev.fasta	121,838.4	96.0%	1	1	1	0.00318%	1.50%	1105
Omar_20211228_SH366-Sh367_Phosphoproteome-ATR-inhibitor_Experiment	Control	Control	Sh-366-1	Processing of 1, ribonuclease P/MRP subunit (S. cerevisiae) OS=Homo sapiens OX=9606 GN=POP1 PE=2 SV=1	Q96F88,Q99575		UniProtKB-HS_20211205_TnRev.fasta	114,710.3	95.3%	0	0	0	0.000%	0.000%	1024
Omar_20211228_SH366-Sh367_Phosphoproteome-ATR-inhibitor_Experiment	Control	Control	Sh-366-1	Ribosome biogenesis protein BMS1 homolog OS=Homo sapiens OX=9606 GN=BMS1 PE=1 SV=1	Q14692		UniProtKB-HS_20211205_TnRev.fasta	145,812.2	99.9%	1	1	1	0.00318%	0.936%	1282
Omar_20211228_SH366-Sh367_Phosphoproteome-ATR-inhibitor_Experiment	Control	Control	Sh-366-1	RNA helicase OS=Homo sapiens OX=9606 GN=DDX17 PE=1 SV=2	A0A5H1ZRQ2,Q92841		UniProtKB-HS_20211205_TnRev.fasta	80,274.0	99.1%	1	1	1	0.00318%	1.92%	729
Omar_20211228_SH366-Sh367_Phosphoproteome-ATR-inhibitor_Experiment	Control	Control	Sh-366-1	Plakophilin-4 OS=Homo sapiens OX=9606 GN=PKP4 PE=1 SV=2	Q99569		UniProtKB-HS_20211205_TnRev.fasta	131,869.6	100.0%	1	1	1	0.00318%	1.09%	1192
Omar_20211228_SH366-Sh367_Phosphoproteome-ATR-inhibitor_Experiment	Control	Control	Sh-366-1	Phosphatidylinositol-3,4,5-trisphosphate 3-phosphatase OS=Homo sapiens OX=9606 GN=PTEN PE=2 SV=1	A0A024QYR6,A0A1V0DNR7,A0A386NCS8,A0A6G6A825,F6KCZ3,F6KCZ4,F6KCZ5,F6KD01,F6KD02,P60484,P60484-2		UniProtKB-HS_20211205_TnRev.fasta	64,883.7	59.0%	0	0	0	0.000%	0.000%	576
Omar_20211228_SH366-Sh367_Phosphoproteome-ATR-inhibitor_Experiment	Control	Control	Sh-366-1	PAX3- and PAX7-binding protein 1 OS=Homo sapiens OX=9606 GN=PAXBP1 PE=1 SV=2	Q9Y5B6,Q9Y5B6-2		UniProtKB-HS_20211205_TnRev.fasta	93,173.3	100.0%	3	3	3	0.00953%	8.83%	815
Omar_20211228_SH366-Sh367_Phosphoproteome-ATR-inhibitor_Experiment	Control	Control	Sh-366-1	Double-stranded RNA-binding protein Staufen homolog 2 OS=Homo sapiens OX=9606 GN=STAU2 PE=4 SV=1	A0A024R7X7,A8K276,E7EPX0,E7EVJ4,H0YBY0,Q2TBD5,Q4LE57,Q9NUL3,Q9NUL3-2,Q9NUL3-3,Q9NUL3-4,Q9NUL3-6,Q9NUL3-7,Q9NUL3-8		UniProtKB-HS_20211205_TnRev.fasta	52,010.4	99.1%	1	2	3	0.00953%	2.63%	473
Omar_20211228_SH366-Sh367_Phosphoproteome-ATR-inhibitor_Experiment	Control	Control	Sh-366-1	RALBP1 (Fragment) OS=Homo sapiens OX=9606 GN=RALBP1 PE=4 SV=1	A0A2X0U2N0,Q15311		UniProtKB-HS_20211205_TnRev.fasta	76,065.2	100.0%	2	2	2	0.00636%	5.02%	655
Omar_20211228_SH366-Sh367_Phosphoproteome-ATR-inhibitor_Experiment	Control	Control	Sh-366-1	Epididymis secretory sperm binding protein OS=Homo sapiens OX=9606 PE=2 SV=1	A0A384NQ03,B3KWX7,B4DLM0,B4E1M7,G3XAC6,Q14498,Q14498-2,Q5QP22,Q5QP23,Q68DD9		UniProtKB-HS_20211205_TnRev.fasta	58,658.6	100.0%	3	7	18	0.0572%	4.91%	524
Omar_20211228_SH366-Sh367_Phosphoproteome-ATR-inhibitor_Experiment	Control	Control	Sh-366-1	Protein TASOR OS=Homo sapiens OX=9606 GN=TASOR PE=1 SV=1	A0A087X0F1,Q9UK61-4		UniProtKB-HS_20211205_TnRev.fasta	117,311.7	96.5%	1	1	2	0.00636%	1.45%	1035
Omar_20211228_SH366-Sh367_Phosphoproteome-ATR-inhibitor_Experiment	Control	Control	Sh-366-1	M-phase phosphoprotein 6 OS=Homo sapiens OX=9606 GN=MPHOSPH6 PE=1 SV=1	H3BNT4,H3BSB3,Q53HB4,Q99547		UniProtKB-HS_20211205_TnRev.fasta	19,024.6	100.0%	2	2	3	0.00953%	27.5%	160
Omar_20211228_SH366-Sh367_Phosphoproteome-ATR-inhibitor_Experiment	Control	Control	Sh-366-1	RNA-binding motif protein, X-linked 2 OS=Homo sapiens OX=9606 GN=RBMX2 PE=1 SV=2	Q9Y388		UniProtKB-HS_20211205_TnRev.fasta	37,336.5	99.1%	1	1	2	0.00636%	4.04%	322
Omar_20211228_SH366-Sh367_Phosphoproteome-ATR-inhibitor_Experiment	Control	Control	Sh-366-1	cDNA FLJ36545 fis, clone TRACH2006670, highly similar to RNA-binding protein Luc7-like 2 OS=Homo sapiens OX=9606 PE=2 SV=1	B3KSL5,Q9Y383		UniProtKB-HS_20211205_TnRev.fasta	46,514.5	99.7%	1	1	1	0.00318%	2.81%	392
Omar_20211228_SH366-Sh367_Phosphoproteome-ATR-inhibitor_Experiment	Control	Control	Sh-366-1	SEC22 vesicle-trafficking protein homolog B (Fragment) OS=Homo sapiens OX=9606 GN=SEC22B PE=1 SV=1	A0A087X1A9,O75396		UniProtKB-HS_20211205_TnRev.fasta	24,741.4	99.8%	1	1	1	0.00318%	17.7%	215
Omar_20211228_SH366-Sh367_Phosphoproteome-ATR-inhibitor_Experiment	Control	Control	Sh-366-1	Chromobox protein homolog 8 OS=Homo sapiens OX=9606 GN=CBX8 PE=1 SV=3	Q9HC52		UniProtKB-HS_20211205_TnRev.fasta	43,397.2	99.9%	1	1	2	0.00636%	5.66%	389
Omar_20211228_SH366-Sh367_Phosphoproteome-ATR-inhibitor_Experiment	Control	Control	Sh-366-1	Golgi autoantigen, golgin subfamily a, 1, isoform CRA_a OS=Homo sapiens OX=9606 GN=GOLGA1 PE=4 SV=1	A0A024R869,Q92805		UniProtKB-HS_20211205_TnRev.fasta	88,185.8	99.1%	1	1	1	0.00318%	3.39%	767
Omar_20211228_SH366-Sh367_Phosphoproteome-ATR-inhibitor_Experiment	Control	Control	Sh-366-1	Serine/threonine-protein kinase ULK1 OS=Homo sapiens OX=9606 GN=ULK1 PE=1 SV=2	O75385		UniProtKB-HS_20211205_TnRev.fasta	112,634.0	99.1%	1	1	1	0.00318%	1.62%	1050
Omar_20211228_SH366-Sh367_Phosphoproteome-ATR-inhibitor_Experiment	Control	Control	Sh-366-1	Dual-specificity kinase OS=Homo sapiens OX=9606 GN=DYRK1A PE=1 SV=1	A0A2R8Y6I6,B4DX02,Q13627,Q13627-2		UniProtKB-HS_20211205_TnRev.fasta	84,556.3	99.1%	1	1	2	0.00636%	1.10%	754
Omar_20211228_SH366-Sh367_Phosphoproteome-ATR-inhibitor_Experiment	Control	Control	Sh-366-1	LEM domain containing 3, isoform CRA_a OS=Homo sapiens OX=9606 GN=LEMD3 PE=4 SV=1	A0A024RBB9,Q9Y2U8		UniProtKB-HS_20211205_TnRev.fasta	99,999.4	99.1%	1	3	3	0.00953%	1.98%	911
Omar_20211228_SH366-Sh367_Phosphoproteome-ATR-inhibitor_Experiment	Control	Control	Sh-366-1	Mitogen-activated protein kinase kinase kinase 2, isoform CRA_a OS=Homo sapiens OX=9606 GN=MAP3K2 PE=4 SV=1	A0A024RAH0,Q9Y2U5		UniProtKB-HS_20211205_TnRev.fasta	69,743.3	99.8%	1	1	1	0.00318%	3.07%	619
Omar_20211228_SH366-Sh367_Phosphoproteome-ATR-inhibitor_Experiment	Control	Control	Sh-366-1	START domain containing 13, isoform CRA_a OS=Homo sapiens OX=9606 GN=STARD13 PE=4 SV=1	A0A024RDV4,B2R789,B3KRK6,Q9Y3M8,Q9Y3M8-2,Q9Y3M8-3,Q9Y3M8-4,Q9Y3M8-5		UniProtKB-HS_20211205_TnRev.fasta	76,367.2	92.1%	1	1	1	0.00318%	1.44%	687
Omar_20211228_SH366-Sh367_Phosphoproteome-ATR-inhibitor_Experiment	Control	Control	Sh-366-1	HCG24991, isoform CRA_a OS=Homo sapiens OX=9606 GN=hCG_24991 PE=4 SV=1	A0A024RB27,A0A087WWB9,P51153,Q504R6		UniProtKB-HS_20211205_TnRev.fasta	22,775.6	10.3%	0	0	0	0.000%	0.000%	203
Omar_20211228_SH366-Sh367_Phosphoproteome-ATR-inhibitor_Experiment	Control	Control	Sh-366-1	DNA-directed RNA polymerase OS=Homo sapiens OX=9606 PE=2 SV=1	B7Z284,B7Z8X7,B7ZKR9,O95602,Q53T12,Q96AG9		UniProtKB-HS_20211205_TnRev.fasta	194,814.5	100.0%	2	5	8	0.0254%	2.57%	1720
Omar_20211228_SH366-Sh367_Phosphoproteome-ATR-inhibitor_Experiment	Control	Control	Sh-366-1	GAS2-like protein 1 OS=Homo sapiens OX=9606 GN=GAS2L1 PE=1 SV=1	A0A5E8,Q99501		UniProtKB-HS_20211205_TnRev.fasta	72,716.8	99.1%	1	2	2	0.00636%	3.08%	681
Omar_20211228_SH366-Sh367_Phosphoproteome-ATR-inhibitor_Experiment	Control	Control	Sh-366-1	Pleckstrin homology-like domain, family B, member 1, isoform CRA_c OS=Homo sapiens OX=9606 GN=PHLDB1 PE=4 SV=1	A0A024R3F4,A0A024R3H6,Q86UU1,Q86UU1-2,Q86UU1-3		UniProtKB-HS_20211205_TnRev.fasta	144,742.6	100.0%	6	7	7	0.0222%	5.91%	1319
Omar_20211228_SH366-Sh367_Phosphoproteome-ATR-inhibitor_Experiment	Control	Control	Sh-366-1	Vesicle-fusing ATPase OS=Homo sapiens OX=9606 GN=VPS4B PE=3 SV=1	A0A024R2C5,A8K4G7,O75351		UniProtKB-HS_20211205_TnRev.fasta	49,303.7	99.8%	1	2	4	0.0127%	5.63%	444
Omar_20211228_SH366-Sh367_Phosphoproteome-ATR-inhibitor_Experiment	Control	Control	Sh-366-1	14-3-3 protein theta (Fragment) OS=Homo sapiens OX=9606 GN=YWHAQ PE=1 SV=1	E9PG15,P27348		UniProtKB-HS_20211205_TnRev.fasta	27,765.4	100.0%	2	2	2	0.00636%	14.8%	245
Omar_20211228_SH366-Sh367_Phosphoproteome-ATR-inhibitor_Experiment	Control	Control	Sh-366-1	FUBP1 OS=Homo sapiens OX=9606 GN=FUBP1 PE=2 SV=1	A0A1Z1G4M2,B4DT31,B4E0X8,Q96AE4		UniProtKB-HS_20211205_TnRev.fasta	67,560.6	99.1%	1	3	3	0.00953%	3.73%	644
Omar_20211228_SH366-Sh367_Phosphoproteome-ATR-inhibitor_Experiment	Control	Control	Sh-366-1	Negative elongation factor E OS=Homo sapiens OX=9606 PE=3 SV=1	A0A1U9X830,A0A1U9X839,H9ZYJ1,P18615,P18615-3,P18615-4		UniProtKB-HS_20211205_TnRev.fasta	40,216.9	100.0%	3	3	5	0.0159%	10.3%	350
Omar_20211228_SH366-Sh367_Phosphoproteome-ATR-inhibitor_Experiment	Control	Control	Sh-366-1	Vacuolar protein sorting-associated protein 13D OS=Homo sapiens OX=9606 GN=VPS13D PE=1 SV=2	Q5THJ4,Q5THJ4-2		UniProtKB-HS_20211205_TnRev.fasta	489,060.4	98.6%	1	1	1	0.00318%	0.479%	4363
Omar_20211228_SH366-Sh367_Phosphoproteome-ATR-inhibitor_Experiment	Control	Control	Sh-366-1	RNA helicase OS=Homo sapiens OX=9606 PE=2 SV=1	A0A0U4B4U6,B4DS24,F6QDS0,H3BMQ5,H3BN59,H3BQK0,H3BTB3,I3L0H8,Q2NL95,Q53G16,Q7Z4W5,Q9HBZ9,Q9NUU7,Q9UMR2,Q9UMR2-2,Q9UMR2-4		UniProtKB-HS_20211205_TnRev.fasta	51,063.5	99.0%	1	1	1	0.00318%	2.09%	453
Omar_20211228_SH366-Sh367_Phosphoproteome-ATR-inhibitor_Experiment	Control	Control	Sh-366-1	Nitric oxide synthase-interacting protein OS=Homo sapiens OX=9606 GN=NOSIP PE=1 SV=1	Q9Y314		UniProtKB-HS_20211205_TnRev.fasta	33,172.0	99.1%	1	1	1	0.00318%	6.98%	301
Omar_20211228_SH366-Sh367_Phosphoproteome-ATR-inhibitor_Experiment	Control	Control	Sh-366-1	GTPase activating protein and VPS9 domains 1, isoform CRA_d OS=Homo sapiens OX=9606 GN=GAPVD1 PE=3 SV=1	A0A024R8A2,Q14C86-6		UniProtKB-HS_20211205_TnRev.fasta	166,171.9	100.0%	4	5	7	0.0222%	3.97%	1487
Omar_20211228_SH366-Sh367_Phosphoproteome-ATR-inhibitor_Experiment	Control	Control	Sh-366-1	Protein capicua homolog OS=Homo sapiens OX=9606 GN=CIC PE=1 SV=1	I3L2J0		UniProtKB-HS_20211205_TnRev.fasta	257,747.8	100.0%	3	3	4	0.0127%	1.83%	2514
Omar_20211228_SH366-Sh367_Phosphoproteome-ATR-inhibitor_Experiment	Control	Control	Sh-366-1	Nuclear-interacting partner of ALK OS=Homo sapiens OX=9606 GN=ZC3HC1 PE=1 SV=1	C9J0I9,Q86WB0,Q86WB0-2		UniProtKB-HS_20211205_TnRev.fasta	53,559.7	100.0%	5	11	18	0.0572%	15.0%	481
Omar_20211228_SH366-Sh367_Phosphoproteome-ATR-inhibitor_Experiment	Control	Control	Sh-366-1	Angiomotin like 1, isoform CRA_a OS=Homo sapiens OX=9606 GN=AMOTL1 PE=3 SV=1	A0A024R3A6,Q8IY63,Q8IY63-2		UniProtKB-HS_20211205_TnRev.fasta	101,179.7	89.9%	1	1	1	0.00318%	0.941%	906
Omar_20211228_SH366-Sh367_Phosphoproteome-ATR-inhibitor_Experiment	Control	Control	Sh-366-1	DENN domain-containing protein 1A OS=Homo sapiens OX=9606 GN=DENND1A PE=1 SV=2	Q8TEH3		UniProtKB-HS_20211205_TnRev.fasta	110,580.4	99.9%	1	1	1	0.00318%	2.08%	1009
Omar_20211228_SH366-Sh367_Phosphoproteome-ATR-inhibitor_Experiment	Control	Control	Sh-366-1	Four-and-a-half LIM domains 2 OS=Homo sapiens OX=9606 GN=FHL2 PE=2 SV=1	I0CE67,Q14192,Q2TSB7,Q2XQU9,Q53T40,Q6I9R8		UniProtKB-HS_20211205_TnRev.fasta	32,192.4	13.3%	0	0	0	0.000%	0.000%	279
Omar_20211228_SH366-Sh367_Phosphoproteome-ATR-inhibitor_Experiment	Control	Control	Sh-366-1	Myocardin-related transcription factor B OS=Homo sapiens OX=9606 GN=MRTFB PE=1 SV=3	Q9ULH7,Q9ULH7-4,Q9ULH7-5		UniProtKB-HS_20211205_TnRev.fasta	119,165.6	99.1%	1	1	1	0.00318%	3.77%	1099
Omar_20211228_SH366-Sh367_Phosphoproteome-ATR-inhibitor_Experiment	Control	Control	Sh-366-1	Non-specific serine/threonine protein kinase (Fragment) OS=Homo sapiens OX=9606 PE=2 SV=1	Q59FZ4,Q86YK3		UniProtKB-HS_20211205_TnRev.fasta	28,431.1	95.9%	1	1	1	0.00318%	4.31%	256
Omar_20211228_SH366-Sh367_Phosphoproteome-ATR-inhibitor_Experiment	Control	Control	Sh-366-1	DIS3-like exonuclease 2 OS=Homo sapiens OX=9606 GN=DIS3L2 PE=1 SV=4	Q8IYB7		UniProtKB-HS_20211205_TnRev.fasta	99,281.3	99.1%	1	2	3	0.00953%	3.05%	885
Omar_20211228_SH366-Sh367_Phosphoproteome-ATR-inhibitor_Experiment	Control	Control	Sh-366-1	Homeodomain-interacting protein kinase 2 OS=Homo sapiens OX=9606 GN=HIPK2 PE=1 SV=2	Q9H2X6,Q9H2X6-3		UniProtKB-HS_20211205_TnRev.fasta	128,156.4	99.1%	1	1	1	0.00318%	0.835%	1171
Omar_20211228_SH366-Sh367_Phosphoproteome-ATR-inhibitor_Experiment	Control	Control	Sh-366-1	Msx2-interacting protein OS=Homo sapiens OX=9606 GN=SPEN PE=1 SV=1	Q96T58		UniProtKB-HS_20211205_TnRev.fasta	402,244.7	100.0%	4	5	9	0.0286%	1.91%	3664
Omar_20211228_SH366-Sh367_Phosphoproteome-ATR-inhibitor_Experiment	Control	Control	Sh-366-1	Isoform 2 of Proline-rich protein 3 OS=Homo sapiens OX=9606 GN=PRR3	P79522-2		UniProtKB-HS_20211205_TnRev.fasta	18,644.4	99.1%	1	1	1	0.00318%	19.8%	167
Omar_20211228_SH366-Sh367_Phosphoproteome-ATR-inhibitor_Experiment	Control	Control	Sh-366-1	SWI/SNF related, matrix associated, actin dependent regulator of chromatin, subfamily e, member 1, isoform CRA_a OS=Homo sapiens OX=9606 GN=SMARCE1 PE=4 SV=1	A0A024R1S7,A0A2R8YES3,B4DGM3,Q969G3,Q969G3-3,Q969G3-4		UniProtKB-HS_20211205_TnRev.fasta	39,260.0	99.1%	1	1	1	0.00318%	8.52%	341
Omar_20211228_SH366-Sh367_Phosphoproteome-ATR-inhibitor_Experiment	Control	Control	Sh-366-1	Protein S100-A6 OS=Homo sapiens OX=9606 GN=S100A6 PE=1 SV=1	P06703,R4GN98		UniProtKB-HS_20211205_TnRev.fasta	10,180.4	99.9%	1	1	1	0.00318%	8.89%	90
Omar_20211228_SH366-Sh367_Phosphoproteome-ATR-inhibitor_Experiment	Control	Control	Sh-366-1	Core-binding factor, beta subunit, isoform CRA_a OS=Homo sapiens OX=9606 GN=CBFB PE=4 SV=1	A0A024R6W3,A8K719,J3KTD8,Q13951-2		UniProtKB-HS_20211205_TnRev.fasta	21,991.7	100.0%	2	2	2	0.00636%	11.6%	187
Omar_20211228_SH366-Sh367_Phosphoproteome-ATR-inhibitor_Experiment	Control	Control	Sh-366-1	Nucleosome-remodeling factor subunit BPTF OS=Homo sapiens OX=9606 GN=BPTF PE=1 SV=1	A0A2R8Y7Q1,E7ETD6,E9PE19,Q12830,Q12830-4		UniProtKB-HS_20211205_TnRev.fasta	322,213.3	99.9%	1	1	1	0.00318%	0.944%	2903
Omar_20211228_SH366-Sh367_Phosphoproteome-ATR-inhibitor_Experiment	Control	Control	Sh-366-1	Kinesin light chain 1 (Fragment) OS=Homo sapiens OX=9606 GN=KLC1 PE=1 SV=1	H0YG16,Q07866-4		UniProtKB-HS_20211205_TnRev.fasta	71,997.6	100.0%	4	5	7	0.0222%	16.8%	637
Omar_20211228_SH366-Sh367_Phosphoproteome-ATR-inhibitor_Experiment	Control	Control	Sh-366-1	Histone-lysine N-methyltransferase 2D OS=Homo sapiens OX=9606 GN=KMT2D PE=4 SV=1	A0A804HHR9,O14686,O14686-3		UniProtKB-HS_20211205_TnRev.fasta	593,674.9	100.0%	2	2	2	0.00636%	1.17%	5540
Omar_20211228_SH366-Sh367_Phosphoproteome-ATR-inhibitor_Experiment	Control	Control	Sh-366-1	Zinc finger protein 532, isoform CRA_a OS=Homo sapiens OX=9606 GN=ZNF532 PE=4 SV=1	A0A024R283,B3KXW2,Q9HCE3		UniProtKB-HS_20211205_TnRev.fasta	141,695.7	73.5%	0	0	0	0.000%	0.000%	1301
Omar_20211228_SH366-Sh367_Phosphoproteome-ATR-inhibitor_Experiment	Control	Control	Sh-366-1	Little elongation complex subunit 1 OS=Homo sapiens OX=9606 GN=ICE1 PE=1 SV=5	Q9Y2F5		UniProtKB-HS_20211205_TnRev.fasta	247,891.8	100.0%	4	6	9	0.0286%	2.78%	2266
Omar_20211228_SH366-Sh367_Phosphoproteome-ATR-inhibitor_Experiment	Control	Control	Sh-366-1	Unconventional myosin-XVIIIa OS=Homo sapiens OX=9606 GN=MYO18A PE=1 SV=3	Q92614		UniProtKB-HS_20211205_TnRev.fasta	233,119.8	100.0%	2	2	2	0.00636%	1.56%	2054
Omar_20211228_SH366-Sh367_Phosphoproteome-ATR-inhibitor_Experiment	Control	Control	Sh-366-1	Prostate tumor-overexpressed gene 1 protein OS=Homo sapiens OX=9606 GN=PTOV1 PE=1 SV=1	Q86YD1		UniProtKB-HS_20211205_TnRev.fasta	46,869.3	50.2%	0	0	0	0.000%	0.000%	416
Omar_20211228_SH366-Sh367_Phosphoproteome-ATR-inhibitor_Experiment	Control	Control	Sh-366-1	cDNA FLJ44973 fis, clone BRAWH3001638, highly similar to Sentrin-specific protease 6 OS=Homo sapiens OX=9606 PE=2 SV=1	B3KX86		UniProtKB-HS_20211205_TnRev.fasta	125,303.5	100.0%	3	3	3	0.00953%	5.16%	1105
Omar_20211228_SH366-Sh367_Phosphoproteome-ATR-inhibitor_Experiment	Control	Control	Sh-366-1	Protein ITPRID2 OS=Homo sapiens OX=9606 GN=ITPRID2 PE=1 SV=1	E9PHV5,P28290,P28290-3		UniProtKB-HS_20211205_TnRev.fasta	137,859.6	99.8%	1	1	1	0.00318%	1.29%	1256
Omar_20211228_SH366-Sh367_Phosphoproteome-ATR-inhibitor_Experiment	Control	Control	Sh-366-1	Abscission/NoCut checkpoint regulator OS=Homo sapiens OX=9606 GN=ZFYVE19 PE=1 SV=1	H3BRF9,Q96K21,Q96K21-2,Q96K21-3		UniProtKB-HS_20211205_TnRev.fasta	43,933.4	100.0%	3	4	5	0.0159%	7.81%	403
Omar_20211228_SH366-Sh367_Phosphoproteome-ATR-inhibitor_Experiment	Control	Control	Sh-366-1	DNA mismatch repair protein Mlh1 (Fragment) OS=Homo sapiens OX=9606 GN=MLH1 PE=1 SV=1	H0Y818,Q59EG3		UniProtKB-HS_20211205_TnRev.fasta	62,371.1	77.0%	0	0	0	0.000%	0.000%	552
Omar_20211228_SH366-Sh367_Phosphoproteome-ATR-inhibitor_Experiment	Control	Control	Sh-366-1	High mobility group protein HMG-I/HMG-Y OS=Homo sapiens OX=9606 GN=HMGA1 PE=1 SV=3	P17096		UniProtKB-HS_20211205_TnRev.fasta	11,676.2	100.0%	4	10	33	0.105%	41.1%	107
Omar_20211228_SH366-Sh367_Phosphoproteome-ATR-inhibitor_Experiment	Control	Control	Sh-366-1	Splicing factor, arginine/serine-rich 4, isoform CRA_b OS=Homo sapiens OX=9606 GN=SFRS4 PE=2 SV=1	A8K644,Q08170,Q59EF5		UniProtKB-HS_20211205_TnRev.fasta	56,680.0	100.0%	1	1	1	0.00318%	2.02%	494
Omar_20211228_SH366-Sh367_Phosphoproteome-ATR-inhibitor_Experiment	Control	Control	Sh-366-1	Tyrosine-protein kinase Fyn OS=Homo sapiens OX=9606 GN=FYN PE=1 SV=3	P06241		UniProtKB-HS_20211205_TnRev.fasta	60,763.4	100.0%	2	2	4	0.0127%	2.98%	537
Omar_20211228_SH366-Sh367_Phosphoproteome-ATR-inhibitor_Experiment	Control	Control	Sh-366-1	RNA helicase OS=Homo sapiens OX=9606 PE=2 SV=1	A8K6J9,B4DFD7,B7Z8F4,F5H658,Q14562,Q86X36,Q86YB2		UniProtKB-HS_20211205_TnRev.fasta	97,509.5	34.4%	0	0	0	0.000%	0.000%	854
Omar_20211228_SH366-Sh367_Phosphoproteome-ATR-inhibitor_Experiment	Control	Control	Sh-366-1	MICOS complex subunit MIC19 (Fragment) OS=Homo sapiens OX=9606 GN=CHCHD3 PE=1 SV=1	A0A286YEX5		UniProtKB-HS_20211205_TnRev.fasta	11,390.0	100.0%	1	1	1	0.00318%	14.9%	101
Omar_20211228_SH366-Sh367_Phosphoproteome-ATR-inhibitor_Experiment	Control	Control	Sh-366-1	cDNA FLJ56027, highly similar to Glutamate-rich protein 1 OS=Homo sapiens OX=9606 PE=2 SV=1	B4DMI5		UniProtKB-HS_20211205_TnRev.fasta	46,467.8	100.0%	4	6	8	0.0254%	9.48%	422
Omar_20211228_SH366-Sh367_Phosphoproteome-ATR-inhibitor_Experiment	Control	Control	Sh-366-1	FNBP1 protein OS=Homo sapiens OX=9606 GN=FNBP1 PE=2 SV=1	B7ZL13,B7ZL14,H0Y7W6,Q96RU3,Q96RU3-2,Q96RU3-3,Q96RU3-4,Q96RU3-5		UniProtKB-HS_20211205_TnRev.fasta	64,057.4	100.0%	3	6	7	0.0222%	8.24%	551
Omar_20211228_SH366-Sh367_Phosphoproteome-ATR-inhibitor_Experiment	Control	Control	Sh-366-1	HGF/SF receptor OS=Homo sapiens OX=9606 GN=MET PE=4 SV=1	A0A024R728,A0A024R759,B4DLF5,P08581,P08581-2,Q59EB3		UniProtKB-HS_20211205_TnRev.fasta	157,714.0	99.1%	1	1	1	0.00318%	1.21%	1408
Omar_20211228_SH366-Sh367_Phosphoproteome-ATR-inhibitor_Experiment	Control	Control	Sh-366-1	Glycerol-3-phosphate acyltransferase 1, mitochondrial OS=Homo sapiens OX=9606 GN=GPAM PE=1 SV=1	Q5VW52,Q6ZMF6,Q6ZMG4,Q86T70,Q8N1G6,Q9HCL2		UniProtKB-HS_20211205_TnRev.fasta	80,142.1	76.0%	0	0	0	0.000%	0.000%	710
Omar_20211228_SH366-Sh367_Phosphoproteome-ATR-inhibitor_Experiment	Control	Control	Sh-366-1	E3 ubiquitin-protein ligase RNF169 OS=Homo sapiens OX=9606 GN=RNF169 PE=1 SV=2	Q8NCN4		UniProtKB-HS_20211205_TnRev.fasta	77,196.0	99.1%	1	1	1	0.00318%	1.55%	708
Omar_20211228_SH366-Sh367_Phosphoproteome-ATR-inhibitor_Experiment	Control	Control	Sh-366-1	Dol-P-Man:Man(5)GlcNAc(2)-PP-Dol alpha-1,3-mannosyltransferase OS=Homo sapiens OX=9606 GN=ALG3 PE=1 SV=1	F8WE30,F8WF93,H7BZZ2,H7C0X4,Q92685		UniProtKB-HS_20211205_TnRev.fasta	50,128.5	99.1%	1	1	3	0.00953%	11.2%	438
Omar_20211228_SH366-Sh367_Phosphoproteome-ATR-inhibitor_Experiment	Control	Control	Sh-366-1	Isoform 3 of Plasminogen activator inhibitor 1 RNA-binding protein OS=Homo sapiens OX=9606 GN=SERBP1	Q8NC51-3		UniProtKB-HS_20211205_TnRev.fasta	43,135.7	99.7%	1	1	1	0.00318%	10.9%	393
Omar_20211228_SH366-Sh367_Phosphoproteome-ATR-inhibitor_Experiment	Control	Control	Sh-366-1	Protein Wiz OS=Homo sapiens OX=9606 GN=WIZ PE=1 SV=1	A0A2R8YFV2,A0A669KAV7,O95785		UniProtKB-HS_20211205_TnRev.fasta	178,676.5	100.0%	2	2	2	0.00636%	1.53%	1651
Omar_20211228_SH366-Sh367_Phosphoproteome-ATR-inhibitor_Experiment	Control	Control	Sh-366-1	U2 snRNP-associated SURP motif-containing protein OS=Homo sapiens OX=9606 GN=U2SURP PE=1 SV=2	O15042,O15042-2		UniProtKB-HS_20211205_TnRev.fasta	118,239.3	100.0%	2	4	4	0.0127%	5.73%	1028
Omar_20211228_SH366-Sh367_Phosphoproteome-ATR-inhibitor_Experiment	Control	Control	Sh-366-1	Protein CBFA2T2 OS=Homo sapiens OX=9606 GN=CBFA2T2 PE=1 SV=1	O43439,O43439-2,O43439-4,O43439-5		UniProtKB-HS_20211205_TnRev.fasta	65,877.9	7.6%	0	0	0	0.000%	0.000%	595
Omar_20211228_SH366-Sh367_Phosphoproteome-ATR-inhibitor_Experiment	Control	Control	Sh-366-1	HCG2042749, isoform CRA_b OS=Homo sapiens OX=9606 GN=hCG_2042749 PE=4 SV=1	A0A024R4Z1,A0A024R4Z4,A0A0A6YYC7,Q96JP5,Q96JP5-2		UniProtKB-HS_20211205_TnRev.fasta	59,571.0	99.7%	1	1	1	0.00318%	3.33%	529
Omar_20211228_SH366-Sh367_Phosphoproteome-ATR-inhibitor_Experiment	Control	Control	Sh-366-1	MICAL-like protein 2 OS=Homo sapiens OX=9606 GN=MICALL2 PE=1 SV=1	Q8IY33		UniProtKB-HS_20211205_TnRev.fasta	97,503.3	99.8%	1	1	1	0.00318%	0.885%	904
Omar_20211228_SH366-Sh367_Phosphoproteome-ATR-inhibitor_Experiment	Control	Control	Sh-366-1	Chromodomain-helicase-DNA-binding protein 3 (Fragment) OS=Homo sapiens OX=9606 GN=CHD3 PE=1 SV=1	H7C2H0		UniProtKB-HS_20211205_TnRev.fasta	58,867.9	100.0%	2	4	5	0.0159%	11.0%	525
Omar_20211228_SH366-Sh367_Phosphoproteome-ATR-inhibitor_Experiment	Control	Control	Sh-366-1	GNL1 OS=Homo sapiens OX=9606 GN=GNL1 PE=4 SV=1	A0A024RCR2,A0A1U9X7R2,P36915		UniProtKB-HS_20211205_TnRev.fasta	68,660.8	100.0%	2	11	20	0.0636%	2.97%	607
Omar_20211228_SH366-Sh367_Phosphoproteome-ATR-inhibitor_Experiment	Control	Control	Sh-366-1	Cold shock domain protein A, isoform CRA_a OS=Homo sapiens OX=9606 GN=CSDA PE=4 SV=1	A0A024RAQ1,P16989		UniProtKB-HS_20211205_TnRev.fasta	40,089.4	100.0%	6	10	13	0.0413%	34.1%	372
Omar_20211228_SH366-Sh367_Phosphoproteome-ATR-inhibitor_Experiment	Control	Control	Sh-366-1	GPALPP motifs-containing protein 1 OS=Homo sapiens OX=9606 GN=KIAA1704 PE=4 SV=1	A0A024RDS7,A0A0A0MRI1,Q8IXQ4		UniProtKB-HS_20211205_TnRev.fasta	38,143.8	99.1%	1	1	1	0.00318%	7.35%	340
Omar_20211228_SH366-Sh367_Phosphoproteome-ATR-inhibitor_Experiment	Control	Control	Sh-366-1	cDNA FLJ60170, highly similar to Guanine nucleotide-binding protein subunit beta 2-like 1 OS=Homo sapiens OX=9606 PE=2 SV=1	B4DVD2,B4DWC6,B4E0C3,D6R909,D6R9L0,D6R9Z1,D6RAC2,D6RAU2,D6RBD0,D6REE5,D6RFX4,D6RFZ9,D6RGK8,D6RHH4,E9KL35,E9PD14,P63244		UniProtKB-HS_20211205_TnRev.fasta	35,077.0	99.1%	1	1	1	0.00318%	4.52%	317
Omar_20211228_SH366-Sh367_Phosphoproteome-ATR-inhibitor_Experiment	Control	Control	Sh-366-1	Pre-B-cell leukemia transcription factor-interacting protein 1 OS=Homo sapiens OX=9606 GN=PBXIP1 PE=1 SV=1	Q5T173,Q96AQ6,Q96AQ6-2,Q96AQ6-3		UniProtKB-HS_20211205_TnRev.fasta	72,920.3	99.1%	1	1	1	0.00318%	6.35%	662
Omar_20211228_SH366-Sh367_Phosphoproteome-ATR-inhibitor_Experiment	Control	Control	Sh-366-1	40S ribosomal protein S27 OS=Homo sapiens OX=9606 GN=RPS27 PE=1 SV=3	P42677		UniProtKB-HS_20211205_TnRev.fasta	9,460.9	99.7%	1	1	1	0.00318%	9.52%	84
Omar_20211228_SH366-Sh367_Phosphoproteome-ATR-inhibitor_Experiment	Control	Control	Sh-366-1	cDNA FLJ76690, highly similar to Homo sapiens neuronal protein isoform a mRNA OS=Homo sapiens OX=9606 PE=2 SV=1	A8KA33,Q9Y2L9,Q9Y2L9-2,Q9Y2L9-3		UniProtKB-HS_20211205_TnRev.fasta	84,612.6	99.1%	1	1	1	0.00318%	3.02%	763
Omar_20211228_SH366-Sh367_Phosphoproteome-ATR-inhibitor_Experiment	Control	Control	Sh-366-1	EH domain binding protein 1, isoform CRA_a OS=Homo sapiens OX=9606 GN=EHBP1 PE=2 SV=1	A0A140VK17,A8K930,Q8NDI1,Q8NDI1-2,Q8NDI1-3		UniProtKB-HS_20211205_TnRev.fasta	132,325.7	99.8%	1	1	2	0.00636%	0.836%	1160
Omar_20211228_SH366-Sh367_Phosphoproteome-ATR-inhibitor_Experiment	Control	Control	Sh-366-1	Uncharacterized protein OS=Homo sapiens OX=9606 GN=LOC51035 PE=4 SV=1	A0A024R539,A0A024R598,A0A087WTZ5,B4E0P8,E9PJ81,E9PRQ7,E9PS08,Q04323,Q04323-2		UniProtKB-HS_20211205_TnRev.fasta	11,288.9	31.9%	0	0	0	0.000%	0.000%	100
Omar_20211228_SH366-Sh367_Phosphoproteome-ATR-inhibitor_Experiment	Control	Control	Sh-366-1	cDNA FLJ16777 fis, clone BRHIP2029567, highly similar to Cell division cycle 5-like protein OS=Homo sapiens OX=9606 PE=2 SV=1	B3KY60,B4DSH1,Q99459		UniProtKB-HS_20211205_TnRev.fasta	92,254.2	99.8%	1	1	1	0.00318%	2.37%	802
Omar_20211228_SH366-Sh367_Phosphoproteome-ATR-inhibitor_Experiment	Control	Control	Sh-366-1	C-Jun-amino-terminal kinase-interacting protein 4 OS=Homo sapiens OX=9606 GN=SPAG9 PE=1 SV=1	A0A087X2D8,O60271-2,O60271-4		UniProtKB-HS_20211205_TnRev.fasta	144,681.8	100.0%	2	4	4	0.0127%	2.44%	1307
Omar_20211228_SH366-Sh367_Phosphoproteome-ATR-inhibitor_Experiment	Control	Control	Sh-366-1	RNA helicase OS=Homo sapiens OX=9606 GN=DDX20 PE=2 SV=1	Q8IYV2,Q8NEH0,Q8TDR3		UniProtKB-HS_20211205_TnRev.fasta	92,157.9	100.0%	3	7	8	0.0254%	3.03%	824
Omar_20211228_SH366-Sh367_Phosphoproteome-ATR-inhibitor_Experiment	Control	Control	Sh-366-1	Translocation protein SEC62 OS=Homo sapiens OX=9606 GN=TLOC1 PE=3 SV=1	D3DNQ1,Q99442		UniProtKB-HS_20211205_TnRev.fasta	45,863.1	100.0%	2	2	3	0.00953%	11.4%	399
Omar_20211228_SH366-Sh367_Phosphoproteome-ATR-inhibitor_Experiment	Control	Control	Sh-366-1	Separin OS=Homo sapiens OX=9606 GN=ESPL1 PE=1 SV=3	Q14674		UniProtKB-HS_20211205_TnRev.fasta	233,180.7	99.1%	1	1	1	0.00318%	0.896%	2120
Omar_20211228_SH366-Sh367_Phosphoproteome-ATR-inhibitor_Experiment	Control	Control	Sh-366-1	Phospholipase A2 OS=Homo sapiens OX=9606 PE=2 SV=1	A8K2S1,B4DZI4,P47712		UniProtKB-HS_20211205_TnRev.fasta	85,241.3	100.0%	3	4	4	0.0127%	5.34%	749
Omar_20211228_SH366-Sh367_Phosphoproteome-ATR-inhibitor_Experiment	Control	Control	Sh-366-1	E3 ubiquitin-protein ligase HERC2 OS=Homo sapiens OX=9606 GN=HERC2 PE=1 SV=2	O95714		UniProtKB-HS_20211205_TnRev.fasta	527,224.9	99.1%	1	2	2	0.00636%	0.579%	4834
Omar_20211228_SH366-Sh367_Phosphoproteome-ATR-inhibitor_Experiment	Control	Control	Sh-366-1	SUMO-activating enzyme subunit 2 OS=Homo sapiens OX=9606 PE=2 SV=1	B2RDF5,Q9UBT2		UniProtKB-HS_20211205_TnRev.fasta	71,225.2	99.1%	1	2	8	0.0254%	6.88%	640
Omar_20211228_SH366-Sh367_Phosphoproteome-ATR-inhibitor_Experiment	Control	Control	Sh-366-1	Nuclear migration protein nudC OS=Homo sapiens OX=9606 GN=NUDC PE=1 SV=1	Q9Y266		UniProtKB-HS_20211205_TnRev.fasta	38,243.7	100.0%	2	5	11	0.0350%	9.67%	331
Omar_20211228_SH366-Sh367_Phosphoproteome-ATR-inhibitor_Experiment	Control	Control	Sh-366-1	Ribosomal protein S6 kinase OS=Homo sapiens OX=9606 PE=2 SV=1	A0A384MDW3,B1AXG1,B4DG22,B4DKZ2,B7ZB17,P51812		UniProtKB-HS_20211205_TnRev.fasta	83,738.5	100.0%	2	2	3	0.00953%	4.05%	740
Omar_20211228_SH366-Sh367_Phosphoproteome-ATR-inhibitor_Experiment	Control	Control	Sh-366-1	Catenin delta-1 OS=Homo sapiens OX=9606 GN=CTNND1 PE=1 SV=1	A0A669KB05,C9JZR2,H0YC95,O60716,O60716-10,O60716-11,O60716-13,O60716-17,O60716-18,O60716-19,O60716-2,O60716-21,O60716-3,O60716-5,O60716-9,Q68DU0,Q96FS1		UniProtKB-HS_20211205_TnRev.fasta	92,677.0	99.1%	1	1	1	0.00318%	1.09%	832
Omar_20211228_SH366-Sh367_Phosphoproteome-ATR-inhibitor_Experiment	Control	Control	Sh-366-1	PCM1 protein OS=Homo sapiens OX=9606 GN=PCM1 PE=2 SV=1	B9EIS5		UniProtKB-HS_20211205_TnRev.fasta	227,670.6	100.0%	6	10	16	0.0508%	3.97%	2016
Omar_20211228_SH366-Sh367_Phosphoproteome-ATR-inhibitor_Experiment	Control	Control	Sh-366-1	Proteasome subunit alpha type OS=Homo sapiens OX=9606 PE=2 SV=1	A0A140VK43,G3V4X5,H0YJ03,P25788,P25788-2		UniProtKB-HS_20211205_TnRev.fasta	27,647.7	99.1%	1	3	29	0.0922%	5.49%	248
Omar_20211228_SH366-Sh367_Phosphoproteome-ATR-inhibitor_Experiment	Control	Control	Sh-366-1	Sec1 family domain-containing protein 1 OS=Homo sapiens OX=9606 GN=SCFD1 PE=1 SV=1	A0A7I2V590,H0YIZ7		UniProtKB-HS_20211205_TnRev.fasta	59,690.0	99.1%	1	1	1	0.00318%	3.57%	532
Omar_20211228_SH366-Sh367_Phosphoproteome-ATR-inhibitor_Experiment	Control	Control	Sh-366-1	Junction-mediating and -regulatory protein OS=Homo sapiens OX=9606 GN=JMY PE=1 SV=2	Q8N9B5,Q8N9B5-2		UniProtKB-HS_20211205_TnRev.fasta	110,282.1	100.0%	2	2	2	0.00636%	3.54%	976
Omar_20211228_SH366-Sh367_Phosphoproteome-ATR-inhibitor_Experiment	Control	Control	Sh-366-1	Histone H1.2 OS=Homo sapiens OX=9606 GN=H1-2 PE=1 SV=2	P16403		UniProtKB-HS_20211205_TnRev.fasta	21,365.8	87.1%	1	1	1	0.00318%	7.51%	213
Omar_20211228_SH366-Sh367_Phosphoproteome-ATR-inhibitor_Experiment	Control	Control	Sh-366-1	Ubiquitin carboxyl-terminal hydrolase 47 OS=Homo sapiens OX=9606 GN=USP47 PE=1 SV=3	Q96K76,Q96K76-2,Q96K76-4		UniProtKB-HS_20211205_TnRev.fasta	154,700.9	100.0%	2	2	2	0.00636%	2.98%	1355
Omar_20211228_SH366-Sh367_Phosphoproteome-ATR-inhibitor_Experiment	Control	Control	Sh-366-1	Calcineurin binding protein 1, isoform CRA_a OS=Homo sapiens OX=9606 GN=CABIN1 PE=4 SV=1	A0A024R1E5,A0A087WWW8,Q9Y6J0,Q9Y6J0-2		UniProtKB-HS_20211205_TnRev.fasta	237,578.2	99.7%	1	1	1	0.00318%	0.946%	2141
Omar_20211228_SH366-Sh367_Phosphoproteome-ATR-inhibitor_Experiment	Control	Control	Sh-366-1	JPH1 protein (Fragment) OS=Homo sapiens OX=9606 GN=JPH1 PE=2 SV=1	Q4KMX3,Q7Z682,Q86VR1,Q9HDC5		UniProtKB-HS_20211205_TnRev.fasta	71,686.1	96.1%	1	1	1	0.00318%	1.06%	661
Omar_20211228_SH366-Sh367_Phosphoproteome-ATR-inhibitor_Experiment	Control	Control	Sh-366-1	RNA-binding protein NOB1 OS=Homo sapiens OX=9606 PE=2 SV=1	B2RAR2		UniProtKB-HS_20211205_TnRev.fasta	46,645.2	100.0%	3	5	8	0.0254%	8.98%	412
Omar_20211228_SH366-Sh367_Phosphoproteome-ATR-inhibitor_Experiment	Control	Control	Sh-366-1	DET1- and DDB1-associated protein 1 OS=Homo sapiens OX=9606 GN=DDA1 PE=3 SV=1	A0A024R7J7,Q9BW61		UniProtKB-HS_20211205_TnRev.fasta	11,835.5	61.3%	0	0	0	0.000%	0.000%	102
Omar_20211228_SH366-Sh367_Phosphoproteome-ATR-inhibitor_Experiment	Control	Control	Sh-366-1	Neural cell expressed, developmentally down-regulated 1, isoform CRA_a OS=Homo sapiens OX=9606 GN=NEDD1 PE=4 SV=1	A0A024RBE5,A8K1Z3,Q05CT8,Q8NHV4,Q8NHV4-2,Q8NHV4-3		UniProtKB-HS_20211205_TnRev.fasta	72,711.0	99.1%	1	2	2	0.00636%	3.18%	667
Omar_20211228_SH366-Sh367_Phosphoproteome-ATR-inhibitor_Experiment	Control	Control	Sh-366-1	WD repeat-containing protein 20 OS=Homo sapiens OX=9606 GN=WDR20 PE=1 SV=1	A0A088AWN2,B3KPG5,B3KQX8,B3KR43,Q59GG1,Q5JPH5,Q8TBZ3,Q8TBZ3-2,Q8TBZ3-4,Q8TBZ3-5,Q8TBZ3-6,Q8TBZ3-7		UniProtKB-HS_20211205_TnRev.fasta	66,520.6	100.0%	1	1	1	0.00318%	2.45%	600
Omar_20211228_SH366-Sh367_Phosphoproteome-ATR-inhibitor_Experiment	Control	Control	Sh-366-1	Lamina-associated polypeptide 2, isoform alpha OS=Homo sapiens OX=9606 GN=TMPO PE=1 SV=2	P42166		UniProtKB-HS_20211205_TnRev.fasta	75,493.8	99.1%	1	1	3	0.00953%	8.79%	694
Omar_20211228_SH366-Sh367_Phosphoproteome-ATR-inhibitor_Experiment	Control	Control	Sh-366-1	TATA-binding protein-associated factor 2N OS=Homo sapiens OX=9606 GN=TAF15 PE=1 SV=1	Q92804,Q92804-2		UniProtKB-HS_20211205_TnRev.fasta	61,558.8	99.9%	1	2	2	0.00636%	4.56%	589
Omar_20211228_SH366-Sh367_Phosphoproteome-ATR-inhibitor_Experiment	Control	Control	Sh-366-1	Histone H3-like centromeric protein A OS=Homo sapiens OX=9606 GN=CENPA PE=1 SV=1	F8WD88,P49450,P49450-2		UniProtKB-HS_20211205_TnRev.fasta	13,001.8	99.6%	1	1	1	0.00318%	14.0%	114
Omar_20211228_SH366-Sh367_Phosphoproteome-ATR-inhibitor_Experiment	Control	Control	Sh-366-1	cDNA FLJ51764, highly similar to Histone deacetylase 1 OS=Homo sapiens OX=9606 PE=2 SV=1	B4DRG0,B5BU61,Q13547,Q5HYD4,Q6IT96		UniProtKB-HS_20211205_TnRev.fasta	55,104.1	100.0%	5	7	7	0.0222%	21.1%	482
Omar_20211228_SH366-Sh367_Phosphoproteome-ATR-inhibitor_Experiment	Control	Control	Sh-366-1	Ubiquitin conjugation factor E4 B OS=Homo sapiens OX=9606 GN=UBE4B PE=1 SV=1	O95155,O95155-2,O95155-4		UniProtKB-HS_20211205_TnRev.fasta	151,565.9	100.0%	3	4	7	0.0222%	4.76%	1353
Omar_20211228_SH366-Sh367_Phosphoproteome-ATR-inhibitor_Experiment	Control	Control	Sh-366-1	Neuroblastoma-amplified sequence OS=Homo sapiens OX=9606 GN=NBAS PE=1 SV=2	A2RRP1,A2RRP1-2,G1UI26		UniProtKB-HS_20211205_TnRev.fasta	254,821.4	99.4%	1	2	2	0.00636%	0.844%	2251
Omar_20211228_SH366-Sh367_Phosphoproteome-ATR-inhibitor_Experiment	Control	Control	Sh-366-1	Heterogeneous nuclear ribonucleoprotein U OS=Homo sapiens OX=9606 GN=HNRNPU PE=1 SV=1	A0A1W2PPS1,B4DLR3,Q00839,Q00839-2		UniProtKB-HS_20211205_TnRev.fasta	88,980.3	100.0%	3	7	12	0.0381%	7.96%	806
Omar_20211228_SH366-Sh367_Phosphoproteome-ATR-inhibitor_Experiment	Control	Control	Sh-366-1	Pumilio homolog 2 (Fragment) OS=Homo sapiens OX=9606 GN=PUM2 PE=1 SV=1	A0A0C4DG68,B7ZL34,C9JW01,Q8TB72,Q8TB72-2,Q8TB72-3,Q8TB72-4		UniProtKB-HS_20211205_TnRev.fasta	107,647.6	100.0%	2	3	5	0.0159%	2.51%	1008
Omar_20211228_SH366-Sh367_Phosphoproteome-ATR-inhibitor_Experiment	Control	Control	Sh-366-1	ARHGEF12 (Fragment) OS=Homo sapiens OX=9606 GN=ARHGEF12 PE=4 SV=1	A0A2X0SFF5,E9PMR6,Q9NZN5,Q9NZN5-2		UniProtKB-HS_20211205_TnRev.fasta	171,116.6	99.1%	1	1	1	0.00318%	1.22%	1525
Omar_20211228_SH366-Sh367_Phosphoproteome-ATR-inhibitor_Experiment	Control	Control	Sh-366-1	Isoform 2 of Mesoderm induction early response protein 1 OS=Homo sapiens OX=9606 GN=MIER1	Q8N108-12		UniProtKB-HS_20211205_TnRev.fasta	63,426.5	100.0%	3	3	4	0.0127%	15.6%	565
Omar_20211228_SH366-Sh367_Phosphoproteome-ATR-inhibitor_Experiment	Control	Control	Sh-366-1	TBC1 domain family member 15 OS=Homo sapiens OX=9606 GN=TBC1D15 PE=1 SV=2	Q8TC07,Q8TC07-2,Q8TC07-3		UniProtKB-HS_20211205_TnRev.fasta	78,575.1	99.1%	1	1	1	0.00318%	2.17%	682
Omar_20211228_SH366-Sh367_Phosphoproteome-ATR-inhibitor_Experiment	Control	Control	Sh-366-1	Treacle protein (Fragment) OS=Homo sapiens OX=9606 GN=TCOF1 PE=1 SV=1	A0A3B3IS06		UniProtKB-HS_20211205_TnRev.fasta	138,689.7	99.1%	1	2	2	0.00636%	47.7%	1358
Omar_20211228_SH366-Sh367_Phosphoproteome-ATR-inhibitor_Experiment	Control	Control	Sh-366-1	Postmeiotic segregation increased 2 nirs variant 5 OS=Homo sapiens OX=9606 GN=PMS2 PE=2 SV=1	Q5FBW8		UniProtKB-HS_20211205_TnRev.fasta	84,698.8	99.8%	1	2	2	0.00636%	4.63%	756
Omar_20211228_SH366-Sh367_Phosphoproteome-ATR-inhibitor_Experiment	Control	Control	Sh-366-1	E3 ubiquitin-protein ligase DTX3L OS=Homo sapiens OX=9606 GN=DTX3L PE=1 SV=1	Q8TDB6		UniProtKB-HS_20211205_TnRev.fasta	83,556.2	100.0%	4	6	13	0.0413%	5.27%	740
Omar_20211228_SH366-Sh367_Phosphoproteome-ATR-inhibitor_Experiment	Control	Control	Sh-366-1	Heat shock 70 kDa protein 1B OS=Homo sapiens OX=9606 GN=HSPA1B PE=1 SV=1	A0A0G2JIW1,A0A1U9X7W4,A8K5I0,B4DFN9,B4DI39,B4DWK5,P0DMV8,P0DMV8-2,P0DMV9,Q59EJ3		UniProtKB-HS_20211205_TnRev.fasta	70,054.0	100.0%	4	5	6	0.0191%	10.9%	641
Omar_20211228_SH366-Sh367_Phosphoproteome-ATR-inhibitor_Experiment	Control	Control	Sh-366-1	ZZ-type zinc finger-containing protein 3 OS=Homo sapiens OX=9606 GN=ZZZ3 PE=1 SV=1	Q8IYH5,Q8IYH5-2		UniProtKB-HS_20211205_TnRev.fasta	101,924.2	100.0%	2	2	2	0.00636%	3.88%	902
Omar_20211228_SH366-Sh367_Phosphoproteome-ATR-inhibitor_Experiment	Control	Control	Sh-366-1	cDNA FLJ57775, highly similar to Homo sapiens nuclear factor of activated T-cells, cytoplasmic, calcineurin-dependent 2 interacting protein, mRNA OS=Homo sapiens OX=9606 PE=2 SV=1	B7Z8Y9,Q8NCF5		UniProtKB-HS_20211205_TnRev.fasta	45,817.6	63.0%	0	0	0	0.000%	0.000%	419
Omar_20211228_SH366-Sh367_Phosphoproteome-ATR-inhibitor_Experiment	Control	Control	Sh-366-1	Splicing factor, arginine/serine-rich 5, isoform CRA_a OS=Homo sapiens OX=9606 GN=SFRS5 PE=3 SV=1	A0A024R6D8,Q13243,Q13243-3,Q59EK7		UniProtKB-HS_20211205_TnRev.fasta	30,859.4	55.3%	0	0	0	0.000%	0.000%	269
Omar_20211228_SH366-Sh367_Phosphoproteome-ATR-inhibitor_Experiment	Control	Control	Sh-366-1	cDNA FLJ54240, highly similar to ATPase family AAA domain-containing protein 1 OS=Homo sapiens OX=9606 PE=2 SV=1	B4E2J1,Q8NBU5		UniProtKB-HS_20211205_TnRev.fasta	40,745.1	82.1%	0	0	0	0.000%	0.000%	361
Omar_20211228_SH366-Sh367_Phosphoproteome-ATR-inhibitor_Experiment	Control	Control	Sh-366-1	Transcription termination factor, RNA polymerase I, isoform CRA_a OS=Homo sapiens OX=9606 GN=TTF1 PE=4 SV=1	A0A024R8C1,A0A087WY09,B4DZG2,Q15361		UniProtKB-HS_20211205_TnRev.fasta	45,624.5	99.1%	1	1	1	0.00318%	4.31%	390
Omar_20211228_SH366-Sh367_Phosphoproteome-ATR-inhibitor_Experiment	Control	Control	Sh-366-1	LEM domain containing 2, isoform CRA_a OS=Homo sapiens OX=9606 GN=LEMD2 PE=4 SV=1	A0A024RCZ1,Q8NC56		UniProtKB-HS_20211205_TnRev.fasta	56,976.7	94.3%	1	2	2	0.00636%	2.39%	503
Omar_20211228_SH366-Sh367_Phosphoproteome-ATR-inhibitor_Experiment	Control	Control	Sh-366-1	Reticulophagy regulator 2 OS=Homo sapiens OX=9606 GN=RETREG2 PE=1 SV=3	Q8NC44		UniProtKB-HS_20211205_TnRev.fasta	57,831.2	99.8%	1	2	2	0.00636%	2.76%	543
Omar_20211228_SH366-Sh367_Phosphoproteome-ATR-inhibitor_Experiment	Control	Control	Sh-366-1	ORC ubiquitin ligase 1 OS=Homo sapiens OX=9606 GN=OBI1 PE=1 SV=1	Q5W0B1		UniProtKB-HS_20211205_TnRev.fasta	81,118.1	82.2%	0	0	0	0.000%	0.000%	726
Omar_20211228_SH366-Sh367_Phosphoproteome-ATR-inhibitor_Experiment	Control	Control	Sh-366-1	Tuftelin-interacting protein 11 OS=Homo sapiens OX=9606 GN=TFIP11 PE=3 SV=1	A0A024R1I7,Q9UBB9		UniProtKB-HS_20211205_TnRev.fasta	96,821.9	100.0%	4	5	7	0.0222%	8.48%	837
Omar_20211228_SH366-Sh367_Phosphoproteome-ATR-inhibitor_Experiment	Control	Control	Sh-366-1	Protein transport protein sec16 OS=Homo sapiens OX=9606 GN=SEC16A PE=1 SV=1	F1T0I1,O15027,O15027-2,O15027-3,O15027-4,O15027-5		UniProtKB-HS_20211205_TnRev.fasta	254,126.5	100.0%	2	3	4	0.0127%	1.37%	2379
Omar_20211228_SH366-Sh367_Phosphoproteome-ATR-inhibitor_Experiment	Control	Control	Sh-366-1	cDNA FLJ51520, highly similar to Homo sapiens calcium homeostasis endoplasmic reticulum protein (CHERP), mRNA OS=Homo sapiens OX=9606 PE=2 SV=1	B4DL82,B4DPM4,J3QK89,Q59ET1,Q8IWX8		UniProtKB-HS_20211205_TnRev.fasta	103,702.7	100.0%	2	4	7	0.0222%	6.48%	916
Omar_20211228_SH366-Sh367_Phosphoproteome-ATR-inhibitor_Experiment	Control	Control	Sh-366-1	Protein SON (Fragment) OS=Homo sapiens OX=9606 GN=SON PE=1 SV=1	H7C1M2		UniProtKB-HS_20211205_TnRev.fasta	160,022.0	100.0%	6	10	14	0.0445%	5.02%	1454
Omar_20211228_SH366-Sh367_Phosphoproteome-ATR-inhibitor_Experiment	Control	Control	Sh-366-1	cDNA FLJ76444 OS=Homo sapiens OX=9606 PE=2 SV=1	A8K8V8,J3KNG8,Q8TF40,Q8TF40-3		UniProtKB-HS_20211205_TnRev.fasta	127,445.7	5.1%	0	0	0	0.000%	0.000%	1138
Omar_20211228_SH366-Sh367_Phosphoproteome-ATR-inhibitor_Experiment	Control	Control	Sh-366-1	E3 ubiquitin-protein ligase RNF213 OS=Homo sapiens OX=9606 GN=RNF213 PE=1 SV=1	A0A0A0MTC1,A0A0A0MTR7,Q63HN8,Q63HN8-4		UniProtKB-HS_20211205_TnRev.fasta	596,485.1	100.0%	2	3	3	0.00953%	0.533%	5256
Omar_20211228_SH366-Sh367_Phosphoproteome-ATR-inhibitor_Experiment	Control	Control	Sh-366-1	Partitioning defective 3 homolog OS=Homo sapiens OX=9606 GN=PARD3 PE=1 SV=1	Q5VWV2,Q8TEW0,Q8TEW0-11,Q8TEW0-2,Q8TEW0-4		UniProtKB-HS_20211205_TnRev.fasta	149,697.3	100.0%	3	3	3	0.00953%	4.32%	1340
Omar_20211228_SH366-Sh367_Phosphoproteome-ATR-inhibitor_Experiment	Control	Control	Sh-366-1	Ubiquitin carboxyl-terminal hydrolase OS=Homo sapiens OX=9606 GN=USP28 PE=1 SV=1	B4E3L3,G3V1N5,Q96RU2,Q96RU2-2		UniProtKB-HS_20211205_TnRev.fasta	119,122.9	99.4%	1	1	1	0.00318%	3.26%	1045
Omar_20211228_SH366-Sh367_Phosphoproteome-ATR-inhibitor_Experiment	Control	Control	Sh-366-1	Mitochondrial ribosomal protein S27, isoform CRA_a OS=Homo sapiens OX=9606 GN=MRPS27 PE=4 SV=1	A0A024RAJ1,B4DKI9,B4DT94,D6RH20,G5EA06,Q6PKB3,Q8N6F2,Q92552,Q92552-2		UniProtKB-HS_20211205_TnRev.fasta	49,151.3	99.1%	1	1	1	0.00318%	5.80%	428
Omar_20211228_SH366-Sh367_Phosphoproteome-ATR-inhibitor_Experiment	Control	Control	Sh-366-1	Importin subunit alpha-3 OS=Homo sapiens OX=9606 GN=KPNA4 PE=1 SV=1	A0A7I2V333,A0A7I2V340,A0A7I2YQ95,H7C4F6,O00629		UniProtKB-HS_20211205_TnRev.fasta	57,886.9	99.1%	1	2	2	0.00636%	6.74%	521
Omar_20211228_SH366-Sh367_Phosphoproteome-ATR-inhibitor_Experiment	Control	Control	Sh-366-1	Protein kinase C-binding protein 1 OS=Homo sapiens OX=9606 GN=ZMYND8 PE=1 SV=1	A0A087WYS3,Q9ULU4,Q9ULU4-10,Q9ULU4-11,Q9ULU4-12,Q9ULU4-13,Q9ULU4-14,Q9ULU4-16,Q9ULU4-17,Q9ULU4-19,Q9ULU4-20,Q9ULU4-21,Q9ULU4-23,Q9ULU4-5,Q9ULU4-7,Q9ULU4-8,Q9ULU4-9		UniProtKB-HS_20211205_TnRev.fasta	122,117.9	99.6%	1	1	1	0.00318%	1.29%	1105
Omar_20211228_SH366-Sh367_Phosphoproteome-ATR-inhibitor_Experiment	Control	Control	Sh-366-1	cDNA FLJ56198, highly similar to Serine/threonine-protein kinase PCTAIRE-1 OS=Homo sapiens OX=9606 PE=2 SV=1	B7Z8T0		UniProtKB-HS_20211205_TnRev.fasta	66,762.6	99.9%	1	2	2	0.00636%	3.83%	601
Omar_20211228_SH366-Sh367_Phosphoproteome-ATR-inhibitor_Experiment	Control	Control	Sh-366-1	Ataxin-2 OS=Homo sapiens OX=9606 GN=ATXN2 PE=1 SV=1	A0A2R8Y7P6,A0A2R8YDM9		UniProtKB-HS_20211205_TnRev.fasta	103,707.1	100.0%	4	4	4	0.0127%	6.48%	957
Omar_20211228_SH366-Sh367_Phosphoproteome-ATR-inhibitor_Experiment	Control	Control	Sh-366-1	Pituitary homeobox 1 (Fragment) OS=Homo sapiens OX=9606 GN=PITX1 PE=1 SV=1	D6R955,D6R9U1,P78337,X5D9A5		UniProtKB-HS_20211205_TnRev.fasta	34,128.9	68.2%	0	0	0	0.000%	0.000%	314
Omar_20211228_SH366-Sh367_Phosphoproteome-ATR-inhibitor_Experiment	Control	Control	Sh-366-1	Centromere protein F OS=Homo sapiens OX=9606 GN=CENPF PE=1 SV=3	P49454		UniProtKB-HS_20211205_TnRev.fasta	357,527.5	99.8%	1	1	1	0.00318%	0.321%	3114
Omar_20211228_SH366-Sh367_Phosphoproteome-ATR-inhibitor_Experiment	Control	Control	Sh-366-1	Centrosomal protein 43 OS=Homo sapiens OX=9606 GN=CEP43 PE=1 SV=1	O95684		UniProtKB-HS_20211205_TnRev.fasta	43,066.8	100.0%	2	3	4	0.0127%	6.52%	399
Omar_20211228_SH366-Sh367_Phosphoproteome-ATR-inhibitor_Experiment	Control	Control	Sh-366-1	Histone acetyltransferase (Fragment) OS=Homo sapiens OX=9606 GN=KAT6A PE=1 SV=1	A0A3B3IS53,A0A3F2YNX6,A5PKX7,Q92794		UniProtKB-HS_20211205_TnRev.fasta	225,027.2	99.3%	1	1	1	0.00318%	1.55%	2004
Omar_20211228_SH366-Sh367_Phosphoproteome-ATR-inhibitor_Experiment	Control	Control	Sh-366-1	Symplekin, isoform CRA_a OS=Homo sapiens OX=9606 GN=SYMPK PE=4 SV=1	A0A024R0R6,B7Z6F7,Q92797		UniProtKB-HS_20211205_TnRev.fasta	141,153.5	100.0%	2	2	2	0.00636%	1.33%	1274
Omar_20211228_SH366-Sh367_Phosphoproteome-ATR-inhibitor_Experiment	Control	Control	Sh-366-1	Testicular secretory protein Li 5 OS=Homo sapiens OX=9606 PE=2 SV=1	A0A140VK05,B4DN86,Q92667		UniProtKB-HS_20211205_TnRev.fasta	97,341.5	100.0%	2	2	2	0.00636%	2.44%	903
Omar_20211228_SH366-Sh367_Phosphoproteome-ATR-inhibitor_Experiment	Control	Control	Sh-366-1	Nuclear receptor subfamily 3 group C member 1 variant hGR-B(93) OS=Homo sapiens OX=9606 GN=NR3C1 PE=2 SV=1	A0A411AGV5,A0A411AGV9,A0A411AGW6,A0A494C0P1,A0A5B9RIM3,E5KQF5,E5KQF6,F1D8N4,F5ATB8,H6V745,P04150,P04150-11,P04150-12,P04150-13,P04150-2,P04150-3,P04150-5,P04150-6,P04150-7,P04150-8,P04150-9		UniProtKB-HS_20211205_TnRev.fasta	75,311.7	99.1%	1	1	2	0.00636%	2.16%	680
Omar_20211228_SH366-Sh367_Phosphoproteome-ATR-inhibitor_Experiment	Control	Control	Sh-366-1	Phosphatidate cytidylyltransferase OS=Homo sapiens OX=9606 PE=2 SV=1	B3KM95,B3KNK4,O95674		UniProtKB-HS_20211205_TnRev.fasta	51,419.7	100.0%	2	4	5	0.0159%	11.2%	445
Omar_20211228_SH366-Sh367_Phosphoproteome-ATR-inhibitor_Experiment	Control	Control	Sh-366-1	U5 small nuclear ribonucleoprotein 200 kDa helicase (Fragment) OS=Homo sapiens OX=9606 GN=SNRNP200 PE=1 SV=1	A0A494C1A5,O75643,O75643-2		UniProtKB-HS_20211205_TnRev.fasta	71,474.5	100.0%	2	5	17	0.0540%	4.29%	625
Omar_20211228_SH366-Sh367_Phosphoproteome-ATR-inhibitor_Experiment	Control	Control	Sh-366-1	Non-specific serine/threonine protein kinase OS=Homo sapiens OX=9606 GN=CDC42BPA PE=2 SV=1	B9EGA7,Q5HYB0,Q8IWQ7		UniProtKB-HS_20211205_TnRev.fasta	114,496.4	98.2%	1	1	1	0.00318%	0.589%	1018
Omar_20211228_SH366-Sh367_Phosphoproteome-ATR-inhibitor_Experiment	Control	Control	Sh-366-1	cDNA, FLJ95525, highly similar to Homo sapiens synapse associated protein 1, SAP47 homolog (Drosophila) (SYAP1), mRNA OS=Homo sapiens OX=9606 PE=2 SV=1	B2RBI2,Q53GS5,Q96A49		UniProtKB-HS_20211205_TnRev.fasta	39,933.4	96.1%	1	1	1	0.00318%	1.99%	352
Omar_20211228_SH366-Sh367_Phosphoproteome-ATR-inhibitor_Experiment	Control	Control	Sh-366-1	Tubulin-folding cofactor B OS=Homo sapiens OX=9606 GN=TBCB PE=1 SV=1	A0A494C0X0,K7EK42,K7EP07,Q99426,Q99426-2		UniProtKB-HS_20211205_TnRev.fasta	21,801.1	99.1%	1	1	1	0.00318%	3.90%	193
Omar_20211228_SH366-Sh367_Phosphoproteome-ATR-inhibitor_Experiment	Control	Control	Sh-366-1	Vasodilator-stimulated phosphoprotein isoform 3 (Fragment) OS=Homo sapiens OX=9606 GN=VASP PE=2 SV=1	A0A0S2Z4I9,A0A0S2Z4N8		UniProtKB-HS_20211205_TnRev.fasta	35,427.0	100.0%	2	2	2	0.00636%	8.26%	328
Omar_20211228_SH366-Sh367_Phosphoproteome-ATR-inhibitor_Experiment	Control	Control	Sh-366-1	Ral GTPase-activating protein subunit alpha-1 OS=Homo sapiens OX=9606 GN=RALGAPA1 PE=1 SV=1	A0A1B0GUI1,A0A7P0TAR5,H0YJB5,Q6GYQ0,Q6GYQ0-2,Q6GYQ0-4,Q6GYQ0-5,Q6GYQ0-6,Q6GYQ0-7		UniProtKB-HS_20211205_TnRev.fasta	231,141.8	99.9%	1	1	1	0.00318%	0.962%	2049
Omar_20211228_SH366-Sh367_Phosphoproteome-ATR-inhibitor_Experiment	Control	Control	Sh-366-1	Ankyrin repeat and SAM domain-containing protein 1A OS=Homo sapiens OX=9606 GN=ANKS1A PE=1 SV=1	A0A3B3ISP1,Q92625		UniProtKB-HS_20211205_TnRev.fasta	123,110.0	100.0%	3	3	5	0.0159%	2.93%	1134
Omar_20211228_SH366-Sh367_Phosphoproteome-ATR-inhibitor_Experiment	Control	Control	Sh-366-1	Non-specific serine/threonine protein kinase OS=Homo sapiens OX=9606 PE=2 SV=1	B4DIJ9,P48730-2		UniProtKB-HS_20211205_TnRev.fasta	46,834.5	65.1%	0	0	0	0.000%	0.000%	409
Omar_20211228_SH366-Sh367_Phosphoproteome-ATR-inhibitor_Experiment	Control	Control	Sh-366-1	Kinectin 1 (Kinesin receptor), isoform CRA_a OS=Homo sapiens OX=9606 GN=KTN1 PE=4 SV=1	A0A024R663,Q86UP2,Q86UP2-2,Q86UP2-3,Q86UP2-4		UniProtKB-HS_20211205_TnRev.fasta	152,988.4	100.0%	3	6	13	0.0413%	2.21%	1329
Omar_20211228_SH366-Sh367_Phosphoproteome-ATR-inhibitor_Experiment	Control	Control	Sh-366-1	ARHGEF28 (Fragment) OS=Homo sapiens OX=9606 GN=ARHGEF28 PE=4 SV=1	A0A2X0U2G7,Q8N1W1,Q8N1W1-2,Q8N1W1-3,Q8N1W1-4,Q8N1W1-6		UniProtKB-HS_20211205_TnRev.fasta	66,374.0	8.5%	0	0	0	0.000%	0.000%	602
Omar_20211228_SH366-Sh367_Phosphoproteome-ATR-inhibitor_Experiment	Control	Control	Sh-366-1	Septin OS=Homo sapiens OX=9606 PE=2 SV=1	A0A384N6H6,Q15019,Q15019-2,Q15019-3		UniProtKB-HS_20211205_TnRev.fasta	42,685.7	100.0%	2	3	5	0.0159%	5.39%	371
Omar_20211228_SH366-Sh367_Phosphoproteome-ATR-inhibitor_Experiment	Control	Control	Sh-366-1	PHD finger protein 16, isoform CRA_a OS=Homo sapiens OX=9606 GN=PHF16 PE=4 SV=1	A0A024R1A2,A8K5A5,Q92613		UniProtKB-HS_20211205_TnRev.fasta	93,808.8	100.0%	2	3	3	0.00953%	6.20%	823
Omar_20211228_SH366-Sh367_Phosphoproteome-ATR-inhibitor_Experiment	Control	Control	Sh-366-1	Protein FAM13A OS=Homo sapiens OX=9606 GN=FAM13A PE=1 SV=1	E9PGM7		UniProtKB-HS_20211205_TnRev.fasta	71,052.8	99.1%	1	1	1	0.00318%	3.45%	609
Omar_20211228_SH366-Sh367_Phosphoproteome-ATR-inhibitor_Experiment	Control	Control	Sh-366-1	Multiple myeloma tumor-associated protein 2 OS=Homo sapiens OX=9606 GN=MMTAG2 PE=1 SV=1	Q9BU76		UniProtKB-HS_20211205_TnRev.fasta	29,411.9	99.1%	1	1	1	0.00318%	6.08%	263
Omar_20211228_SH366-Sh367_Phosphoproteome-ATR-inhibitor_Experiment	Control	Control	Sh-366-1	Cation-independent mannose-6-phosphate receptor OS=Homo sapiens OX=9606 GN=IGF2R PE=1 SV=3	P11717,Q59EZ3		UniProtKB-HS_20211205_TnRev.fasta	274,372.7	99.1%	1	2	2	0.00636%	0.923%	2491
Omar_20211228_SH366-Sh367_Phosphoproteome-ATR-inhibitor_Experiment	Control	Control	Sh-366-1	NIMA (Never in mitosis gene a)-related kinase 9, isoform CRA_a OS=Homo sapiens OX=9606 GN=NEK9 PE=3 SV=1	A0A024R6D1,A0A7I2V5R1,Q8TD19		UniProtKB-HS_20211205_TnRev.fasta	107,169.5	99.8%	1	1	1	0.00318%	3.06%	979
Omar_20211228_SH366-Sh367_Phosphoproteome-ATR-inhibitor_Experiment	Control	Control	Sh-366-1	Nck-associated protein 5-like OS=Homo sapiens OX=9606 GN=NCKAP5L PE=1 SV=3	Q9HCH0		UniProtKB-HS_20211205_TnRev.fasta	139,434.6	91.3%	0	0	0	0.000%	0.000%	1334
Omar_20211228_SH366-Sh367_Phosphoproteome-ATR-inhibitor_Experiment	Control	Control	Sh-366-1	cDNA FLJ76187 OS=Homo sapiens OX=9606 PE=2 SV=1	A8K559,Q6NZY4,Q6NZY4-2		UniProtKB-HS_20211205_TnRev.fasta	51,130.3	99.9%	1	1	1	0.00318%	2.77%	469
Omar_20211228_SH366-Sh367_Phosphoproteome-ATR-inhibitor_Experiment	Control	Control	Sh-366-1	D-aminoacyl-tRNA deacylase OS=Homo sapiens OX=9606 GN=DTD1 PE=2 SV=1	Q496C9,Q8TEA8		UniProtKB-HS_20211205_TnRev.fasta	23,423.6	100.0%	2	3	8	0.0254%	7.66%	209
Omar_20211228_SH366-Sh367_Phosphoproteome-ATR-inhibitor_Experiment	Control	Control	Sh-366-1	STK4 protein (Fragment) OS=Homo sapiens OX=9606 GN=STK4 PE=2 SV=1	A0PJ51,F5H5B4,Q13043,Q13043-2,Q5H9T5		UniProtKB-HS_20211205_TnRev.fasta	52,336.0	99.1%	1	1	1	0.00318%	5.43%	462
Omar_20211228_SH366-Sh367_Phosphoproteome-ATR-inhibitor_Experiment	Control	Control	Sh-366-1	Coiled-coil domain-containing protein 25 OS=Homo sapiens OX=9606 GN=CCDC25 PE=1 SV=2	Q86WR0		UniProtKB-HS_20211205_TnRev.fasta	24,479.1	9.4%	0	0	0	0.000%	0.000%	208
Omar_20211228_SH366-Sh367_Phosphoproteome-ATR-inhibitor_Experiment	Control	Control	Sh-366-1	Transforming acidic coiled-coil-containing protein 2 OS=Homo sapiens OX=9606 GN=TACC2 PE=1 SV=3	O95359,O95359-3		UniProtKB-HS_20211205_TnRev.fasta	301,053.1	100.0%	9	11	16	0.0508%	5.43%	2871
Omar_20211228_SH366-Sh367_Phosphoproteome-ATR-inhibitor_Experiment	Control	Control	Sh-366-1	Clustered mitochondria protein homolog OS=Homo sapiens OX=9606 GN=CLUH PE=1 SV=1	A0A494C0R8,I3L2B0,K7EIG1,O75153		UniProtKB-HS_20211205_TnRev.fasta	140,605.3	99.1%	1	2	4	0.0127%	1.71%	1251
Omar_20211228_SH366-Sh367_Phosphoproteome-ATR-inhibitor_Experiment	Control	Control	Sh-366-1	Nuclear receptor coactivator 5 OS=Homo sapiens OX=9606 GN=NCOA5 PE=1 SV=2	Q9HCD5		UniProtKB-HS_20211205_TnRev.fasta	65,537.7	99.1%	1	2	2	0.00636%	2.07%	579
Omar_20211228_SH366-Sh367_Phosphoproteome-ATR-inhibitor_Experiment	Control	Control	Sh-366-1	Mediator of RNA polymerase II transcription subunit 1 OS=Homo sapiens OX=9606 PE=2 SV=1	B2RAG9		UniProtKB-HS_20211205_TnRev.fasta	166,649.5	100.0%	2	3	3	0.00953%	2.30%	1566
Omar_20211228_SH366-Sh367_Phosphoproteome-ATR-inhibitor_Experiment	Control	Control	Sh-366-1	Epididymis secretory sperm binding protein OS=Homo sapiens OX=9606 PE=2 SV=1	A0A384N6E5,P78314,P78314-3,P78314-4		UniProtKB-HS_20211205_TnRev.fasta	68,130.4	33.7%	0	0	0	0.000%	0.000%	618
Omar_20211228_SH366-Sh367_Phosphoproteome-ATR-inhibitor_Experiment	Control	Control	Sh-366-1	Dolichyl-diphosphooligosaccharide--protein glycosyltransferase subunit STT3B OS=Homo sapiens OX=9606 GN=STT3B PE=1 SV=1	Q8TCJ2		UniProtKB-HS_20211205_TnRev.fasta	93,677.7	99.9%	1	4	7	0.0222%	1.82%	826
Omar_20211228_SH366-Sh367_Phosphoproteome-ATR-inhibitor_Experiment	Control	Control	Sh-366-1	DNA helicase OS=Homo sapiens OX=9606 GN=CHD4 PE=1 SV=1	A0A2R8Y212,A0A2R8YFK9,A0A2U3TZM0,Q14839		UniProtKB-HS_20211205_TnRev.fasta	218,008.6	100.0%	6	9	12	0.0381%	5.69%	1912
Omar_20211228_SH366-Sh367_Phosphoproteome-ATR-inhibitor_Experiment	Control	Control	Sh-366-1	Uncharacterized protein OS=Homo sapiens OX=9606 GN=LOC92689 PE=3 SV=1	A1MMZ0,Q8IWE2		UniProtKB-HS_20211205_TnRev.fasta	60,741.7	99.1%	1	1	2	0.00636%	7.99%	563
Omar_20211228_SH366-Sh367_Phosphoproteome-ATR-inhibitor_Experiment	Control	Control	Sh-366-1	cDNA, FLJ96770 OS=Homo sapiens OX=9606 PE=2 SV=1	B2RDU4,Q96EY7,Q96EY7-2		UniProtKB-HS_20211205_TnRev.fasta	31,864.7	99.1%	1	1	1	0.00318%	7.90%	280
Omar_20211228_SH366-Sh367_Phosphoproteome-ATR-inhibitor_Experiment	Control	Control	Sh-366-1	ITSN1 (Fragment) OS=Homo sapiens OX=9606 GN=ITSN1 PE=4 SV=1	A0A2X0TVY8,Q14BD4,Q15811,Q15811-4,Q15811-8,Q15811-9		UniProtKB-HS_20211205_TnRev.fasta	188,385.3	99.1%	1	1	1	0.00318%	0.929%	1660
Omar_20211228_SH366-Sh367_Phosphoproteome-ATR-inhibitor_Experiment	Control	Control	Sh-366-1	Cell division cycle 2, G1 to S and G2 to M, isoform CRA_c OS=Homo sapiens OX=9606 GN=CDC2 PE=4 SV=1	A0A024QZJ8,A0A024QZP7,A0A024R8R3,A0A024RB10,A0A024RB77,A0A087WZZ9,B4DDL9,B7Z3D6,E5RIU6,E7ESI2,G3V317,G3V5T9,I6L9I5,P06493,P06493-2,P24941,P24941-2,Q00526,Q5H9N4		UniProtKB-HS_20211205_TnRev.fasta	27,504.1	99.1%	1	3	5	0.0159%	4.58%	240
Omar_20211228_SH366-Sh367_Phosphoproteome-ATR-inhibitor_Experiment	Control	Control	Sh-366-1	Homeobox protein cut-like OS=Homo sapiens OX=9606 GN=CUX1 PE=1 SV=1	A0A2R8Y852,A0A2R8YDI1,P39880,P39880-2,P39880-3,P39880-4,P39880-5,P39880-6		UniProtKB-HS_20211205_TnRev.fasta	147,074.6	99.9%	2	2	2	0.00636%	4.18%	1347
Omar_20211228_SH366-Sh367_Phosphoproteome-ATR-inhibitor_Experiment	Control	Control	Sh-366-1	cDNA FLJ35087 fis, clone PLACE6005546, highly similar to Polymerase I and transcript release factor OS=Homo sapiens OX=9606 PE=2 SV=1	B3KRY5,B4DNU9,B4DPZ5,Q6NZI2		UniProtKB-HS_20211205_TnRev.fasta	43,476.5	99.1%	1	1	3	0.00953%	12.8%	390
Omar_20211228_SH366-Sh367_Phosphoproteome-ATR-inhibitor_Experiment	Control	Control	Sh-366-1	WD repeat-containing protein 44 OS=Homo sapiens OX=9606 GN=WDR44 PE=1 SV=1	Q5JSH3,Q5JSH3-2		UniProtKB-HS_20211205_TnRev.fasta	100,405.6	100.0%	9	13	24	0.0763%	13.1%	905
Omar_20211228_SH366-Sh367_Phosphoproteome-ATR-inhibitor_Experiment	Control	Control	Sh-366-1	Ubiquitin carboxyl-terminal hydrolase OS=Homo sapiens OX=9606 GN=USP20 PE=1 SV=1	A0A024R8A9,Q9Y2K6		UniProtKB-HS_20211205_TnRev.fasta	102,003.4	99.1%	1	1	1	0.00318%	2.40%	914
Omar_20211228_SH366-Sh367_Phosphoproteome-ATR-inhibitor_Experiment	Control	Control	Sh-366-1	Myeloid/lymphoid or mixed-lineage leukemia translocated to 3 isoform 1 (Fragment) OS=Homo sapiens OX=9606 GN=MLLT3 PE=2 SV=1	A0A0S2Z448,B7Z4N5,P42568,P42568-2,Q6LEQ8		UniProtKB-HS_20211205_TnRev.fasta	63,107.6	100.0%	2	4	4	0.0127%	6.51%	565
Omar_20211228_SH366-Sh367_Phosphoproteome-ATR-inhibitor_Experiment	Control	Control	Sh-366-1	cDNA FLJ77055, highly similar to Homo sapiens WD repeat domain 75 (WDR75), mRNA (Fragment) OS=Homo sapiens OX=9606 PE=2 SV=1	A8K330,Q05D27,Q8IWA0		UniProtKB-HS_20211205_TnRev.fasta	94,501.0	99.1%	1	2	5	0.0159%	3.20%	830
Omar_20211228_SH366-Sh367_Phosphoproteome-ATR-inhibitor_Experiment	Control	Control	Sh-366-1	EH-domain containing 2, isoform CRA_a OS=Homo sapiens OX=9606 GN=EHD2 PE=4 SV=1	A0A024R0S6,B4DLA1,B4DU62,B7ZAY3,Q9NZN4,Q9NZN4-2		UniProtKB-HS_20211205_TnRev.fasta	46,060.8	99.1%	1	2	2	0.00636%	4.24%	407
Omar_20211228_SH366-Sh367_Phosphoproteome-ATR-inhibitor_Experiment	Control	Control	Sh-366-1	Kinesin light chain OS=Homo sapiens OX=9606 GN=KLC4 PE=3 SV=1	A0A024RCZ8,Q9NSK0,Q9NSK0-3,Q9NSK0-5		UniProtKB-HS_20211205_TnRev.fasta	59,641.1	99.9%	1	1	1	0.00318%	1.78%	542
Omar_20211228_SH366-Sh367_Phosphoproteome-ATR-inhibitor_Experiment	Control	Control	Sh-366-1	Isoform 5 of AP-3 complex subunit delta-1 OS=Homo sapiens OX=9606 GN=AP3D1	O14617-5		UniProtKB-HS_20211205_TnRev.fasta	136,654.7	100.0%	2	3	4	0.0127%	1.40%	1215
Omar_20211228_SH366-Sh367_Phosphoproteome-ATR-inhibitor_Experiment	Control	Control	Sh-366-1	Inactive tyrosine-protein kinase PRAG1 OS=Homo sapiens OX=9606 GN=PRAG1 PE=1 SV=4	Q86YV5		UniProtKB-HS_20211205_TnRev.fasta	149,623.3	99.1%	1	1	1	0.00318%	0.996%	1406
Omar_20211228_SH366-Sh367_Phosphoproteome-ATR-inhibitor_Experiment	Control	Control	Sh-366-1	Microtubule-associated protein 4 OS=Homo sapiens OX=9606 GN=MAP4 PE=4 SV=1	A0A804HKE7,E7EVA0		UniProtKB-HS_20211205_TnRev.fasta	245,372.9	100.0%	10	12	15	0.0477%	5.14%	2296
Omar_20211228_SH366-Sh367_Phosphoproteome-ATR-inhibitor_Experiment	Control	Control	Sh-366-1	Arginine/serine-rich protein PNISR OS=Homo sapiens OX=9606 GN=PNISR PE=1 SV=2	A0A2R8Y2Y1,A0A7P0T9Z6,A0A7P0Z4K1,Q6PJQ9,Q8TEZ9,Q8TF01		UniProtKB-HS_20211205_TnRev.fasta	57,525.2	100.0%	2	3	5	0.0159%	7.17%	504
Omar_20211228_SH366-Sh367_Phosphoproteome-ATR-inhibitor_Experiment	Control	Control	Sh-366-1	Stromal interaction molecule 2 OS=Homo sapiens OX=9606 GN=STIM2 PE=1 SV=1	A0A1X7SBY3,B3KUB5,H0Y860,Q9P246,Q9P246-2		UniProtKB-HS_20211205_TnRev.fasta	93,957.9	100.0%	1	2	2	0.00636%	2.95%	841
Omar_20211228_SH366-Sh367_Phosphoproteome-ATR-inhibitor_Experiment	Control	Control	Sh-366-1	cAMP-dependent protein kinase type II-alpha regulatory subunit (Fragment) OS=Homo sapiens OX=9606 GN=PRKAR2A PE=1 SV=1	C9J830		UniProtKB-HS_20211205_TnRev.fasta	12,701.6	99.1%	1	1	1	0.00318%	30.7%	114
Omar_20211228_SH366-Sh367_Phosphoproteome-ATR-inhibitor_Experiment	Control	Control	Sh-366-1	Dynein light intermediate chain OS=Homo sapiens OX=9606 GN=DYNC1LI2 PE=3 SV=1	A0A024R6Z0,O43237		UniProtKB-HS_20211205_TnRev.fasta	54,099.8	100.0%	3	5	6	0.0191%	7.32%	492
Omar_20211228_SH366-Sh367_Phosphoproteome-ATR-inhibitor_Experiment	Control	Control	Sh-366-1	DNA polymerase-transactivated protein 6, isoform CRA_a OS=Homo sapiens OX=9606 GN=DNAPTP6 PE=3 SV=1	A0A024R3V0,B8ZZZ7,Q9NUQ6,Q9NUQ6-2,Q9NUQ6-3,Q9NUQ6-4		UniProtKB-HS_20211205_TnRev.fasta	54,178.6	99.1%	1	1	1	0.00318%	2.33%	489
Omar_20211228_SH366-Sh367_Phosphoproteome-ATR-inhibitor_Experiment	Control	Control	Sh-366-1	Epididymis secretory sperm binding protein OS=Homo sapiens OX=9606 GN=SFRS3 PE=2 SV=1	B2R6F3,P84103		UniProtKB-HS_20211205_TnRev.fasta	19,330.0	16.2%	0	0	0	0.000%	0.000%	164
Omar_20211228_SH366-Sh367_Phosphoproteome-ATR-inhibitor_Experiment	Control	Control	Sh-366-1	GEMIN5 protein OS=Homo sapiens OX=9606 GN=GEMIN5 PE=2 SV=1	B7ZLC9,Q8TEQ6		UniProtKB-HS_20211205_TnRev.fasta	168,590.8	100.0%	5	7	13	0.0413%	3.38%	1508
Omar_20211228_SH366-Sh367_Phosphoproteome-ATR-inhibitor_Experiment	Control	Control	Sh-366-1	MHC class I antigen OS=Homo sapiens OX=9606 GN=HLA-A PE=3 SV=1	A0A6B7FTC9		UniProtKB-HS_20211205_TnRev.fasta	40,893.2	100.0%	3	6	10	0.0318%	7.12%	365
Omar_20211228_SH366-Sh367_Phosphoproteome-ATR-inhibitor_Experiment	Control	Control	Sh-366-1	DNA replication licensing factor MCM3 OS=Homo sapiens OX=9606 GN=MCM3 PE=2 SV=1	A0A0S2Z492		UniProtKB-HS_20211205_TnRev.fasta	93,723.7	100.0%	5	13	17	0.0540%	6.48%	833
Omar_20211228_SH366-Sh367_Phosphoproteome-ATR-inhibitor_Experiment	Control	Control	Sh-366-1	Probable JmjC domain-containing histone demethylation protein 2C OS=Homo sapiens OX=9606 GN=JMJD1C PE=1 SV=1	A0A1W2PNZ9,B7ZLC8,Q15652,Q15652-3		UniProtKB-HS_20211205_TnRev.fasta	263,157.0	100.0%	1	1	1	0.00318%	0.679%	2358
Omar_20211228_SH366-Sh367_Phosphoproteome-ATR-inhibitor_Experiment	Control	Control	Sh-366-1	Male-specific lethal 3 homolog (Fragment) OS=Homo sapiens OX=9606 GN=MSL3 PE=1 SV=1	A0A3B3ITL5		UniProtKB-HS_20211205_TnRev.fasta	55,859.8	61.2%	0	0	0	0.000%	0.000%	488
Omar_20211228_SH366-Sh367_Phosphoproteome-ATR-inhibitor_Experiment	Control	Control	Sh-366-1	Nuclear factor NF-kappa-B p105 subunit OS=Homo sapiens OX=9606 GN=NFKB1 PE=1 SV=2	P19838,P19838-2,P19838-3		UniProtKB-HS_20211205_TnRev.fasta	85,522.8	12.2%	0	0	0	0.000%	0.000%	788
Omar_20211228_SH366-Sh367_Phosphoproteome-ATR-inhibitor_Experiment	Control	Control	Sh-366-1	DNA replication complex GINS protein SLD5 OS=Homo sapiens OX=9606 GN=GINS4 PE=1 SV=1	E5RFF9,E5RH56,Q9BRT9,Q9BRT9-2		UniProtKB-HS_20211205_TnRev.fasta	11,843.6	99.1%	1	1	1	0.00318%	14.6%	100
Omar_20211228_SH366-Sh367_Phosphoproteome-ATR-inhibitor_Experiment	Control	Control	Sh-366-1	Thymopoietin, isoform CRA_c OS=Homo sapiens OX=9606 GN=TMPO PE=3 SV=1	A0A024RBE7,A0A024RBH7,G5E972,P42167,P42167-2,Q59G12		UniProtKB-HS_20211205_TnRev.fasta	38,738.7	100.0%	5	17	60	0.191%	17.4%	345
Omar_20211228_SH366-Sh367_Phosphoproteome-ATR-inhibitor_Experiment	Control	Control	Sh-366-1	Coiled-coil domain containing 14, isoform CRA_c OS=Homo sapiens OX=9606 GN=CCDC14 PE=1 SV=2	J3QT39,Q49A88		UniProtKB-HS_20211205_TnRev.fasta	106,304.8	100.0%	2	2	2	0.00636%	2.54%	953
Omar_20211228_SH366-Sh367_Phosphoproteome-ATR-inhibitor_Experiment	Control	Control	Sh-366-1	Isoform 2 of Epidermal growth factor receptor substrate 15-like 1 OS=Homo sapiens OX=9606 GN=EPS15L1	Q9UBC2-2		UniProtKB-HS_20211205_TnRev.fasta	99,609.5	90.4%	1	1	2	0.00636%	2.20%	910
Omar_20211228_SH366-Sh367_Phosphoproteome-ATR-inhibitor_Experiment	Control	Control	Sh-366-1	60S acidic ribosomal protein P0 OS=Homo sapiens OX=9606 GN=RPLP0 PE=3 SV=1	A0A024RBS2,A8K4Z4,F8VWS0,P05388,P05388-2,Q53HK9,Q6NSF2		UniProtKB-HS_20211205_TnRev.fasta	27,436.4	100.0%	1	1	1	0.00318%	6.31%	255
Omar_20211228_SH366-Sh367_Phosphoproteome-ATR-inhibitor_Experiment	Control	Control	Sh-366-1	Echinoderm microtubule-associated protein-like 4 OS=Homo sapiens OX=9606 GN=EML4 PE=1 SV=3	B5MBZ0,Q9HC35		UniProtKB-HS_20211205_TnRev.fasta	108,917.5	100.0%	2	4	4	0.0127%	4.84%	981
Omar_20211228_SH366-Sh367_Phosphoproteome-ATR-inhibitor_Experiment	Control	Control	Sh-366-1	Calcium-regulated heat-stable protein 1 (Fragment) OS=Homo sapiens OX=9606 GN=CARHSP1 PE=1 SV=1	H3BNU9,H3BPY5,H3BSW7,H3BTK3,H3BUY4,I3L3X8,Q9Y2V2		UniProtKB-HS_20211205_TnRev.fasta	15,891.6	100.0%	3	3	3	0.00953%	14.5%	147
Omar_20211228_SH366-Sh367_Phosphoproteome-ATR-inhibitor_Experiment	Control	Control	Sh-366-1	Zinc finger and BTB domain-containing protein 38 (Fragment) OS=Homo sapiens OX=9606 GN=ZBTB38 PE=1 SV=1	D6RBC4,Q8NAP3		UniProtKB-HS_20211205_TnRev.fasta	134,257.9	99.1%	1	1	1	0.00318%	1.82%	1195
Omar_20211228_SH366-Sh367_Phosphoproteome-ATR-inhibitor_Experiment	Control	Control	Sh-366-1	Uncharacterized protein (Fragment) OS=Homo sapiens OX=9606 PE=1 SV=1	H0YHG0		UniProtKB-HS_20211205_TnRev.fasta	59,186.8	10.9%	0	0	0	0.000%	0.000%	523
Omar_20211228_SH366-Sh367_Phosphoproteome-ATR-inhibitor_Experiment	Control	Control	Sh-366-1	Thyroid hormone receptor-associated protein 3 OS=Homo sapiens OX=9606 GN=THRAP3 PE=1 SV=2	Q9Y2W1		UniProtKB-HS_20211205_TnRev.fasta	108,668.9	100.0%	13	20	31	0.0985%	13.2%	955
Omar_20211228_SH366-Sh367_Phosphoproteome-ATR-inhibitor_Experiment	Control	Control	Sh-366-1	WW domain binding protein 11, isoform CRA_a OS=Homo sapiens OX=9606 GN=WBP11 PE=4 SV=1	A0A024RAW9,B4DMD3,B4DY34,Q9Y2W2		UniProtKB-HS_20211205_TnRev.fasta	69,999.9	100.0%	3	5	7	0.0222%	7.96%	641
Omar_20211228_SH366-Sh367_Phosphoproteome-ATR-inhibitor_Experiment	Control	Control	Sh-366-1	Dihydropyrimidinase-related protein 2 OS=Homo sapiens OX=9606 GN=DPYSL2 PE=1 SV=1	A0A1C7CYX9,Q16555,Q16555-2,Q53ET2,Q59GB4,Q8NAN9		UniProtKB-HS_20211205_TnRev.fasta	58,162.9	99.8%	1	1	1	0.00318%	2.22%	536
Omar_20211228_SH366-Sh367_Phosphoproteome-ATR-inhibitor_Experiment	Control	Control	Sh-366-1	cDNA FLJ13913 fis, clone Y79AA1000231, highly similar to Nucleolar protein NOP5 OS=Homo sapiens OX=9606 PE=2 SV=1	B3KN82,Q9Y2X3		UniProtKB-HS_20211205_TnRev.fasta	59,580.2	100.0%	5	15	32	0.102%	5.36%	529
Omar_20211228_SH366-Sh367_Phosphoproteome-ATR-inhibitor_Experiment	Control	Control	Sh-366-1	Neurofibromin (Fragment) OS=Homo sapiens OX=9606 GN=NF1 PE=1 SV=1	H0Y465,P21359,P21359-2,P21359-6		UniProtKB-HS_20211205_TnRev.fasta	318,997.0	100.0%	2	2	2	0.00636%	1.16%	2836
Omar_20211228_SH366-Sh367_Phosphoproteome-ATR-inhibitor_Experiment	Control	Control	Sh-366-1	Mitotic interactor and substrate of PLK1 OS=Homo sapiens OX=9606 GN=MISP PE=1 SV=1	Q8IVT2		UniProtKB-HS_20211205_TnRev.fasta	75,355.7	100.0%	3	4	9	0.0286%	5.45%	679
Omar_20211228_SH366-Sh367_Phosphoproteome-ATR-inhibitor_Experiment	Control	Control	Sh-366-1	HCG1811773, isoform CRA_c OS=Homo sapiens OX=9606 GN=hCG_1811773 PE=4 SV=1	A0A024R6R5,H3BRK9,Q1RN03,Q6PGR1,Q9UKV5,R4GNG2		UniProtKB-HS_20211205_TnRev.fasta	72,996.3	99.8%	1	1	2	0.00636%	5.47%	643
Omar_20211228_SH366-Sh367_Phosphoproteome-ATR-inhibitor_Experiment	Control	Control	Sh-366-1	Exonuclease 1 OS=Homo sapiens OX=9606 GN=EXO1 PE=3 SV=1	A0A024R3V2,A8K5H6,Q9UQ84,Q9UQ84-4		UniProtKB-HS_20211205_TnRev.fasta	89,233.5	100.0%	2	2	2	0.00636%	5.56%	803
Omar_20211228_SH366-Sh367_Phosphoproteome-ATR-inhibitor_Experiment	Control	Control	Sh-366-1	WD repeat-containing protein 43 OS=Homo sapiens OX=9606 GN=WDR43 PE=1 SV=3	Q15061		UniProtKB-HS_20211205_TnRev.fasta	74,890.8	100.0%	2	2	3	0.00953%	2.95%	677
Omar_20211228_SH366-Sh367_Phosphoproteome-ATR-inhibitor_Experiment	Control	Control	Sh-366-1	Non-homologous end-joining factor 1 OS=Homo sapiens OX=9606 GN=NHEJ1 PE=1 SV=1	Q9H9Q4,Q9H9Q4-2		UniProtKB-HS_20211205_TnRev.fasta	35,291.6	99.1%	1	1	1	0.00318%	13.7%	316
Omar_20211228_SH366-Sh367_Phosphoproteome-ATR-inhibitor_Experiment	Control	Control	Sh-366-1	SAPS domain family, member 2, isoform CRA_a OS=Homo sapiens OX=9606 GN=SAPS2 PE=3 SV=1	A0A024R4W0,A0A0A0MSJ8,B3KMJ7,B3KMU0,O75170,O75170-2,O75170-3,O75170-4,O75170-5,O75170-6,T1ECW5		UniProtKB-HS_20211205_TnRev.fasta	98,126.6	99.1%	1	1	1	0.00318%	2.38%	905
Omar_20211228_SH366-Sh367_Phosphoproteome-ATR-inhibitor_Experiment	Control	Control	Sh-366-1	BTB/POZ domain-containing adapter for CUL3-mediated RhoA degradation protein 2 OS=Homo sapiens OX=9606 GN=TNFAIP1 PE=1 SV=1	Q13829,Q13829-2		UniProtKB-HS_20211205_TnRev.fasta	24,709.6	99.1%	1	1	1	0.00318%	4.75%	212
Omar_20211228_SH366-Sh367_Phosphoproteome-ATR-inhibitor_Experiment	Control	Control	Sh-366-1	Autoantigen La (Fragment) OS=Homo sapiens OX=9606 GN=SSB PE=2 SV=1	B5BUB5,P05455		UniProtKB-HS_20211205_TnRev.fasta	46,839.0	100.0%	6	9	22	0.0699%	12.7%	408
Omar_20211228_SH366-Sh367_Phosphoproteome-ATR-inhibitor_Experiment	Control	Control	Sh-366-1	Epididymis secretory sperm binding protein OS=Homo sapiens OX=9606 PE=2 SV=1	A0A384P5W4,Q15058		UniProtKB-HS_20211205_TnRev.fasta	186,495.7	99.1%	1	1	1	0.00318%	1.09%	1648
Omar_20211228_SH366-Sh367_Phosphoproteome-ATR-inhibitor_Experiment	Control	Control	Sh-366-1	Histone acetyltransferase OS=Homo sapiens OX=9606 GN=EP300 PE=1 SV=1	A0A669KB12,Q09472		UniProtKB-HS_20211205_TnRev.fasta	264,155.6	99.9%	1	1	1	0.00318%	1.05%	2414
Omar_20211228_SH366-Sh367_Phosphoproteome-ATR-inhibitor_Experiment	Control	Control	Sh-366-1	Serine/arginine-rich splicing factor 2 OS=Homo sapiens OX=9606 GN=SFRS2 PE=3 SV=1	A0A024R8U5,B3KVY2,Q01130,Q01130-2,Q53FN0,Q8NAK9		UniProtKB-HS_20211205_TnRev.fasta	24,153.6	100.0%	3	6	7	0.0222%	13.6%	209
Omar_20211228_SH366-Sh367_Phosphoproteome-ATR-inhibitor_Experiment	Control	Control	Sh-366-1	Family with sequence similarity 54 member B isoform 1 (Fragment) OS=Homo sapiens OX=9606 GN=FAM54B PE=2 SV=1	A0A0S2Z5H6,B2RAQ5,B4DRE5,C9JF50,E9PLD2,E9PLU1,E9PPF9,E9PPQ0,E9PRK5,E9PSD6,Q9H019,Q9H019-2,Q9H019-3		UniProtKB-HS_20211205_TnRev.fasta	30,770.7	92.8%	1	1	1	0.00318%	2.74%	280
Omar_20211228_SH366-Sh367_Phosphoproteome-ATR-inhibitor_Experiment	Control	Control	Sh-366-1	Vezatin (Fragment) OS=Homo sapiens OX=9606 GN=VEZT PE=1 SV=1	F8W8C2,Q9HBM0		UniProtKB-HS_20211205_TnRev.fasta	88,666.5	99.1%	1	1	1	0.00318%	3.60%	779
Omar_20211228_SH366-Sh367_Phosphoproteome-ATR-inhibitor_Experiment	Control	Control	Sh-366-1	Uncharacterized protein KIAA1143 OS=Homo sapiens OX=9606 GN=KIAA1143 PE=1 SV=2	Q96AT1		UniProtKB-HS_20211205_TnRev.fasta	17,465.5	68.4%	0	0	0	0.000%	0.000%	154
Omar_20211228_SH366-Sh367_Phosphoproteome-ATR-inhibitor_Experiment	Control	Control	Sh-366-1	Phosphatidate phosphatase LPIN2 OS=Homo sapiens OX=9606 GN=LPIN2 PE=1 SV=1	Q92539		UniProtKB-HS_20211205_TnRev.fasta	99,401.8	99.1%	1	1	1	0.00318%	3.35%	896
Omar_20211228_SH366-Sh367_Phosphoproteome-ATR-inhibitor_Experiment	Control	Control	Sh-366-1	Ubiquitin specific peptidase 8, isoform CRA_a OS=Homo sapiens OX=9606 GN=USP8 PE=4 SV=1	A0A024R5S4,A8K8N5,P40818		UniProtKB-HS_20211205_TnRev.fasta	127,527.4	100.0%	2	3	3	0.00953%	1.52%	1118
Omar_20211228_SH366-Sh367_Phosphoproteome-ATR-inhibitor_Experiment	Control	Control	Sh-366-1	DNA ligase 3 OS=Homo sapiens OX=9606 GN=LIG3 PE=1 SV=2	P49916,P49916-2,P49916-3,P49916-4		UniProtKB-HS_20211205_TnRev.fasta	95,804.1	100.0%	2	2	2	0.00636%	4.36%	862
Omar_20211228_SH366-Sh367_Phosphoproteome-ATR-inhibitor_Experiment	Control	Control	Sh-366-1	Condensin complex subunit 1 OS=Homo sapiens OX=9606 PE=2 SV=1	B3KMS0,B3KY03,B4E0B7,Q15021		UniProtKB-HS_20211205_TnRev.fasta	152,241.9	99.4%	1	1	1	0.00318%	1.36%	1356
Omar_20211228_SH366-Sh367_Phosphoproteome-ATR-inhibitor_Experiment	Control	Control	Sh-366-1	cDNA FLJ37504 fis, clone BRAWH2017103, highly similar to ATPase WRNIP1 OS=Homo sapiens OX=9606 PE=2 SV=1	B3KT25,Q96S55,Q96S55-2		UniProtKB-HS_20211205_TnRev.fasta	69,460.2	100.0%	3	8	9	0.0286%	8.14%	640
Omar_20211228_SH366-Sh367_Phosphoproteome-ATR-inhibitor_Experiment	Control	Control	Sh-366-1	BRISC complex subunit Abraxas 2 OS=Homo sapiens OX=9606 GN=ABRAXAS2 PE=1 SV=2	Q15018		UniProtKB-HS_20211205_TnRev.fasta	46,901.1	99.1%	1	2	3	0.00953%	7.71%	415
Omar_20211228_SH366-Sh367_Phosphoproteome-ATR-inhibitor_Experiment	Control	Control	Sh-366-1	Histone H1.10 OS=Homo sapiens OX=9606 GN=H1-10 PE=1 SV=1	Q92522		UniProtKB-HS_20211205_TnRev.fasta	22,487.9	100.0%	2	2	5	0.0159%	5.63%	213
Omar_20211228_SH366-Sh367_Phosphoproteome-ATR-inhibitor_Experiment	Control	Control	Sh-366-1	Kinesin-like protein OS=Homo sapiens OX=9606 GN=KIF18B PE=1 SV=1	A0A494BYR6,Q86Y91,Q86Y91-6		UniProtKB-HS_20211205_TnRev.fasta	91,056.1	86.2%	0	0	0	0.000%	0.000%	833
Omar_20211228_SH366-Sh367_Phosphoproteome-ATR-inhibitor_Experiment	Control	Control	Sh-366-1	Ankyrin repeat and SAM domain-containing protein 3 OS=Homo sapiens OX=9606 GN=ANKS3 PE=1 SV=1	D3DUE4,F6WF08,K7EJY2,K7ELU8,K7ERF3,Q6ZW76,Q6ZW76-2,Q6ZWA7,Q86W77		UniProtKB-HS_20211205_TnRev.fasta	34,631.3	99.1%	1	1	1	0.00318%	1.71%	318
Omar_20211228_SH366-Sh367_Phosphoproteome-ATR-inhibitor_Experiment	Control	Control	Sh-366-1	Isoform 3 of Disks large-associated protein 5 OS=Homo sapiens OX=9606 GN=DLGAP5	Q15398-3		UniProtKB-HS_20211205_TnRev.fasta	94,179.3	100.0%	3	4	4	0.0127%	7.01%	842
Omar_20211228_SH366-Sh367_Phosphoproteome-ATR-inhibitor_Experiment	Control	Control	Sh-366-1	Rab11 family-interacting protein 1 OS=Homo sapiens OX=9606 GN=RAB11FIP1 PE=1 SV=3	Q6WKZ4		UniProtKB-HS_20211205_TnRev.fasta	137,169.5	100.0%	3	4	4	0.0127%	3.59%	1283
Omar_20211228_SH366-Sh367_Phosphoproteome-ATR-inhibitor_Experiment	Control	Control	Sh-366-1	ARHGAP11A (Fragment) OS=Homo sapiens OX=9606 GN=ARHGAP11A PE=4 SV=1	A0A2X0SFK9,Q6P4F7,Q6P4F7-3		UniProtKB-HS_20211205_TnRev.fasta	92,698.4	98.0%	1	1	1	0.00318%	1.85%	834
Omar_20211228_SH366-Sh367_Phosphoproteome-ATR-inhibitor_Experiment	Control	Control	Sh-366-1	Ataxin-2-like protein OS=Homo sapiens OX=9606 GN=ATXN2L PE=1 SV=1	H3BUF6,Q8WWM7,Q8WWM7-2,Q8WWM7-3,Q8WWM7-4,Q8WWM7-5,Q8WWM7-6,Q8WWM7-8,Q8WWM7-9		UniProtKB-HS_20211205_TnRev.fasta	112,090.1	100.0%	8	11	12	0.0381%	11.0%	1062
Omar_20211228_SH366-Sh367_Phosphoproteome-ATR-inhibitor_Experiment	Control	Control	Sh-366-1	ABCF1 OS=Homo sapiens OX=9606 PE=4 SV=1	A0A1U9X609,Q5STZ8,Q8NE71		UniProtKB-HS_20211205_TnRev.fasta	95,928.2	100.0%	10	25	44	0.140%	10.2%	845
Omar_20211228_SH366-Sh367_Phosphoproteome-ATR-inhibitor_Experiment	Control	Control	Sh-366-1	DNA (cytosine-5)-methyltransferase OS=Homo sapiens OX=9606 GN=DNMT1 PE=3 SV=1	A0A024R7E3		UniProtKB-HS_20211205_TnRev.fasta	189,570.8	99.9%	1	1	1	0.00318%	1.13%	1678
Omar_20211228_SH366-Sh367_Phosphoproteome-ATR-inhibitor_Experiment	Control	Control	Sh-366-1	MHC class I antigen OS=Homo sapiens OX=9606 GN=HLA-C PE=3 SV=1	A0A0B7NXX4		UniProtKB-HS_20211205_TnRev.fasta	40,839.5	98.1%	1	1	1	0.00318%	6.56%	366
Omar_20211228_SH366-Sh367_Phosphoproteome-ATR-inhibitor_Experiment	Control	Control	Sh-366-1	Poly(ADP-ribose) glycohydrolase OS=Homo sapiens OX=9606 GN=PARG PE=1 SV=1	Q86W56		UniProtKB-HS_20211205_TnRev.fasta	111,112.2	100.0%	4	4	4	0.0127%	7.79%	976
Omar_20211228_SH366-Sh367_Phosphoproteome-ATR-inhibitor_Experiment	Control	Control	Sh-366-1	Histone H1.5 OS=Homo sapiens OX=9606 GN=H1-5 PE=1 SV=3	P16401,Q14463		UniProtKB-HS_20211205_TnRev.fasta	22,581.7	99.1%	1	2	3	0.00953%	8.85%	226
Omar_20211228_SH366-Sh367_Phosphoproteome-ATR-inhibitor_Experiment	Control	Control	Sh-366-1	U6 small nuclear RNA (adenine-(43)-N(6))-methyltransferase OS=Homo sapiens OX=9606 PE=2 SV=1	B7Z3X7,Q86W50		UniProtKB-HS_20211205_TnRev.fasta	63,621.9	100.0%	2	4	4	0.0127%	9.88%	562
Omar_20211228_SH366-Sh367_Phosphoproteome-ATR-inhibitor_Experiment	Control	Control	Sh-366-1	E2F-associated phosphoprotein OS=Homo sapiens OX=9606 GN=EAPP PE=1 SV=1	A0A087X060,G3V2W9,Q56P03		UniProtKB-HS_20211205_TnRev.fasta	32,762.0	99.1%	1	1	1	0.00318%	9.52%	285
Omar_20211228_SH366-Sh367_Phosphoproteome-ATR-inhibitor_Experiment	Control	Control	Sh-366-1	E3 ubiquitin-protein ligase HUWE1 (Fragment) OS=Homo sapiens OX=9606 GN=HUWE1 PE=1 SV=1	A0A087X1S3,Q5H964		UniProtKB-HS_20211205_TnRev.fasta	24,055.6	99.1%	1	1	1	0.00318%	16.1%	230
Omar_20211228_SH366-Sh367_Phosphoproteome-ATR-inhibitor_Experiment	Control	Control	Sh-366-1	Splicing factor 3B subunit 1 OS=Homo sapiens OX=9606 GN=SF3B1 PE=1 SV=3	O75533		UniProtKB-HS_20211205_TnRev.fasta	145,835.3	100.0%	1	1	1	0.00318%	1.15%	1304
Omar_20211228_SH366-Sh367_Phosphoproteome-ATR-inhibitor_Experiment	Control	Control	Sh-366-1	ATPase family AAA domain-containing protein 2B OS=Homo sapiens OX=9606 GN=ATAD2B PE=1 SV=3	Q9ULI0,Q9ULI0-2		UniProtKB-HS_20211205_TnRev.fasta	164,332.9	99.7%	1	1	1	0.00318%	3.02%	1453
Omar_20211228_SH366-Sh367_Phosphoproteome-ATR-inhibitor_Experiment	Control	Control	Sh-366-1	Putative tyrosine-protein phosphatase auxilin OS=Homo sapiens OX=9606 GN=DNAJC6 PE=1 SV=3	O75061		UniProtKB-HS_20211205_TnRev.fasta	99,998.3	98.3%	1	1	1	0.00318%	1.31%	913
Omar_20211228_SH366-Sh367_Phosphoproteome-ATR-inhibitor_Experiment	Control	Control	Sh-366-1	DNA-(apurinic or apyrimidinic site) lyase OS=Homo sapiens OX=9606 GN=NEIL2 PE=4 SV=1	A0A024R361,Q969S2,Q969S2-2		UniProtKB-HS_20211205_TnRev.fasta	35,246.4	99.1%	1	1	1	0.00318%	6.33%	316
Omar_20211228_SH366-Sh367_Phosphoproteome-ATR-inhibitor_Experiment	Control	Control	Sh-366-1	ADP-ribosylation factor-like protein 6-interacting protein 4 OS=Homo sapiens OX=9606 GN=ARL6IP4 PE=1 SV=1	A0A0C4DG62,B2RE15,H7BZV4,Q66PJ3-3,Q66PJ3-4		UniProtKB-HS_20211205_TnRev.fasta	42,731.9	99.7%	1	1	2	0.00636%	7.34%	399
Omar_20211228_SH366-Sh367_Phosphoproteome-ATR-inhibitor_Experiment	Control	Control	Sh-366-1	cGMP-inhibited 3',5'-cyclic phosphodiesterase A OS=Homo sapiens OX=9606 GN=PDE3A PE=1 SV=3	Q14432		UniProtKB-HS_20211205_TnRev.fasta	124,982.2	100.0%	3	3	3	0.00953%	6.75%	1141
Omar_20211228_SH366-Sh367_Phosphoproteome-ATR-inhibitor_Experiment	Control	Control	Sh-366-1	Zinc finger protein 609 OS=Homo sapiens OX=9606 GN=ZNF609 PE=1 SV=2	O15014		UniProtKB-HS_20211205_TnRev.fasta	151,192.7	100.0%	3	5	5	0.0159%	3.61%	1411
Omar_20211228_SH366-Sh367_Phosphoproteome-ATR-inhibitor_Experiment	Control	Control	Sh-366-1	Histone H4 OS=Homo sapiens OX=9606 GN=HIST1H4J PE=2 SV=1	B2R4R0,P62805,Q0VAS5		UniProtKB-HS_20211205_TnRev.fasta	11,367.7	100.0%	3	3	4	0.0127%	27.2%	103
Omar_20211228_SH366-Sh367_Phosphoproteome-ATR-inhibitor_Experiment	Control	Control	Sh-366-1	Transcription activator BRG1 (Fragment) OS=Homo sapiens OX=9606 GN=SMARCA4 PE=1 SV=1	A0A2R8Y440,A0A2R8Y4P4,A0A2R8Y526,A0A2R8Y6N0,A0A2R8Y6V2,A0A2R8Y7F3,A0A2R8Y7S2,A0A2R8Y7Y7,A0A2R8YF58,A0A2R8YF80,A0A2R8YG32,A0A2R8YGG3,A7E2E1,B9EGQ8,P51532,P51532-2,P51532-3,P51532-4,P51532-5,Q9HBD4		UniProtKB-HS_20211205_TnRev.fasta	181,265.0	100.0%	8	14	19	0.0604%	8.89%	1613
Omar_20211228_SH366-Sh367_Phosphoproteome-ATR-inhibitor_Experiment	Control	Control	Sh-366-1	Protocadherin-7 (Fragment) OS=Homo sapiens OX=9606 GN=PCDH7 PE=1 SV=1	A0A087X2C4		UniProtKB-HS_20211205_TnRev.fasta	64,069.9	100.0%	2	2	2	0.00636%	3.77%	584
Omar_20211228_SH366-Sh367_Phosphoproteome-ATR-inhibitor_Experiment	Control	Control	Sh-366-1	Transcriptional repressor CTCF OS=Homo sapiens OX=9606 GN=CTCF PE=1 SV=1	A0A2R8YFL0,B3KSE4,P49711,P49711-2		UniProtKB-HS_20211205_TnRev.fasta	30,429.6	99.1%	1	1	1	0.00318%	6.07%	269
Omar_20211228_SH366-Sh367_Phosphoproteome-ATR-inhibitor_Experiment	Control	Control	Sh-366-1	Bcl-2-associated transcription factor 1 OS=Homo sapiens OX=9606 GN=BCLAF1 PE=1 SV=1	E9PK91,Q9NYF8,Q9NYF8-2,Q9NYF8-3		UniProtKB-HS_20211205_TnRev.fasta	100,234.5	100.0%	17	35	58	0.184%	17.8%	869
Omar_20211228_SH366-Sh367_Phosphoproteome-ATR-inhibitor_Experiment	Control	Control	Sh-366-1	Mitogen-activated protein kinase OS=Homo sapiens OX=9606 GN=MAPK4 PE=1 SV=1	B4DEW2,B4E104,P31152		UniProtKB-HS_20211205_TnRev.fasta	65,923.8	100.0%	2	2	2	0.00636%	6.38%	587
Omar_20211228_SH366-Sh367_Phosphoproteome-ATR-inhibitor_Experiment	Control	Control	Sh-366-1	Bystin OS=Homo sapiens OX=9606 GN=BYSL PE=1 SV=1	F8WBL2,Q13895		UniProtKB-HS_20211205_TnRev.fasta	49,602.5	99.1%	1	2	2	0.00636%	9.28%	437
Omar_20211228_SH366-Sh367_Phosphoproteome-ATR-inhibitor_Experiment	Control	Control	Sh-366-1	cDNA FLJ61739, highly similar to Serine/arginine repetitive matrix protein 1 OS=Homo sapiens OX=9606 PE=2 SV=1	B7Z7U0		UniProtKB-HS_20211205_TnRev.fasta	103,799.1	100.0%	25	51	135	0.429%	23.7%	916
Omar_20211228_SH366-Sh367_Phosphoproteome-ATR-inhibitor_Experiment	Control	Control	Sh-366-1	Centrosomal protein of 170 kDa (Fragment) OS=Homo sapiens OX=9606 GN=CEP170 PE=1 SV=1	H0Y2V6,Q5SW79		UniProtKB-HS_20211205_TnRev.fasta	175,295.5	100.0%	3	7	9	0.0286%	4.69%	1584
Omar_20211228_SH366-Sh367_Phosphoproteome-ATR-inhibitor_Experiment	Control	Control	Sh-366-1	Drebrin A OS=Homo sapiens OX=9606 GN=DBN1 PE=2 SV=1	A0A2Z6ATB6,B3KSQ7,Q16643,Q16643-2,Q16643-3		UniProtKB-HS_20211205_TnRev.fasta	76,299.2	100.0%	4	6	8	0.0254%	8.92%	695
Omar_20211228_SH366-Sh367_Phosphoproteome-ATR-inhibitor_Experiment	Control	Control	Sh-366-1	Inositol-trisphosphate 3-kinase B OS=Homo sapiens OX=9606 GN=ITPKB PE=1 SV=5	P27987,P27987-2		UniProtKB-HS_20211205_TnRev.fasta	67,387.2	99.9%	1	1	1	0.00318%	1.90%	644
Omar_20211228_SH366-Sh367_Phosphoproteome-ATR-inhibitor_Experiment	Control	Control	Sh-366-1	cDNA, FLJ94063, highly similar to Homo sapiens activating transcription factor 7 (ATF7), mRNA OS=Homo sapiens OX=9606 PE=2 SV=1	B2R8U0,P17544,P17544-1,P17544-2,P17544-3,P17544-4		UniProtKB-HS_20211205_TnRev.fasta	33,680.8	97.8%	1	1	1	0.00318%	3.11%	307
Omar_20211228_SH366-Sh367_Phosphoproteome-ATR-inhibitor_Experiment	Control	Control	Sh-366-1	Zinc finger HIT domain-containing protein 3 OS=Homo sapiens OX=9606 GN=ZNHIT3 PE=4 SV=1	A0A024R0X8,Q15649,Q15649-2,Q59GB6		UniProtKB-HS_20211205_TnRev.fasta	16,452.8	99.1%	1	1	1	0.00318%	16.8%	148
Omar_20211228_SH366-Sh367_Phosphoproteome-ATR-inhibitor_Experiment	Control	Control	Sh-366-1	Formin-like protein 1 OS=Homo sapiens OX=9606 GN=FMNL1 PE=1 SV=1	K7EK60,O95466,O95466-2,O95466-3		UniProtKB-HS_20211205_TnRev.fasta	128,340.1	98.4%	1	1	1	0.00318%	1.47%	1158
Omar_20211228_SH366-Sh367_Phosphoproteome-ATR-inhibitor_Experiment	Control	Control	Sh-366-1	cDNA FLJ61387, highly similar to Homo sapiens conserved nuclear protein NHN1 (NHN1), mRNA OS=Homo sapiens OX=9606 PE=2 SV=1	B4DTK7,E7ERS3,Q86VM9		UniProtKB-HS_20211205_TnRev.fasta	106,379.8	100.0%	6	8	11	0.0350%	7.06%	953
Omar_20211228_SH366-Sh367_Phosphoproteome-ATR-inhibitor_Experiment	Control	Control	Sh-366-1	cDNA FLJ39460 fis, clone PROST2011482, highly similar to Transducin-like enhancer protein 3 OS=Homo sapiens OX=9606 PE=2 SV=1	B3KUA2,H0YKH0,H0YKN8,H0YKT5,H0YL70,H0YLI3,H0YLW9,H0YNT2,Q04726,Q04726-2,Q04726-3,Q04726-4,Q04726-5,Q04726-6,Q04726-7,Q6PRX2		UniProtKB-HS_20211205_TnRev.fasta	82,280.0	100.0%	4	6	9	0.0286%	8.58%	762
Omar_20211228_SH366-Sh367_Phosphoproteome-ATR-inhibitor_Experiment	Control	Control	Sh-366-1	NudC domain-containing protein 3 OS=Homo sapiens OX=9606 GN=NUDCD3 PE=1 SV=3	Q8IVD9		UniProtKB-HS_20211205_TnRev.fasta	40,821.6	99.1%	1	1	1	0.00318%	6.37%	361
Omar_20211228_SH366-Sh367_Phosphoproteome-ATR-inhibitor_Experiment	Control	Control	Sh-366-1	Nuclear pore complex protein Nup107 OS=Homo sapiens OX=9606 GN=NUP107 PE=1 SV=1	P57740		UniProtKB-HS_20211205_TnRev.fasta	106,376.7	99.1%	1	1	1	0.00318%	1.84%	925
Omar_20211228_SH366-Sh367_Phosphoproteome-ATR-inhibitor_Experiment	Control	Control	Sh-366-1	Serine/threonine-protein kinase RIO3 OS=Homo sapiens OX=9606 GN=RIOK3 PE=2 SV=1	B0YJ89,B4E1Q4,I6L994,O14730,O14730-2		UniProtKB-HS_20211205_TnRev.fasta	58,671.3	100.0%	2	2	2	0.00636%	4.05%	516
Omar_20211228_SH366-Sh367_Phosphoproteome-ATR-inhibitor_Experiment	Control	Control	Sh-366-1	Fibronectin type III domain containing 3A, isoform CRA_d OS=Homo sapiens OX=9606 GN=FNDC3A PE=4 SV=1	A0A024RDT9,A0A024RDV5,A0A087X1M6,G5E9X3,Q9Y2H6,Q9Y2H6-2		UniProtKB-HS_20211205_TnRev.fasta	125,823.3	99.5%	1	1	1	0.00318%	0.835%	1142
Omar_20211228_SH366-Sh367_Phosphoproteome-ATR-inhibitor_Experiment	Control	Control	Sh-366-1	SOS1 (Fragment) OS=Homo sapiens OX=9606 GN=SOS1 PE=4 SV=1	A0A2X0SG47,A0A3G1LBG1,G5E9C8,Q07889,Q53SF8,Q59GG9		UniProtKB-HS_20211205_TnRev.fasta	152,468.8	91.8%	1	1	1	0.00318%	0.820%	1333
Omar_20211228_SH366-Sh367_Phosphoproteome-ATR-inhibitor_Experiment	Control	Control	Sh-366-1	Multiple PDZ domain protein (Fragment) OS=Homo sapiens OX=9606 GN=MPDZ PE=1 SV=1	H0YGQ3		UniProtKB-HS_20211205_TnRev.fasta	106,760.7	96.3%	1	1	1	0.00318%	1.99%	1006
Omar_20211228_SH366-Sh367_Phosphoproteome-ATR-inhibitor_Experiment	Control	Control	Sh-366-1	Survival motor neuron protein OS=Homo sapiens OX=9606 GN=SMN2 PE=1 SV=1	A0A1W2PRV5,A0A3G6V326,A0A3G6V3P1,A0A3G6V6Q6,A0A3G6V713,B4DP61,E7EQZ4,Q16637,Q16637-2,Q16637-3,Q16637-4		UniProtKB-HS_20211205_TnRev.fasta	27,136.1	100.0%	2	3	5	0.0159%	6.74%	250
Omar_20211228_SH366-Sh367_Phosphoproteome-ATR-inhibitor_Experiment	Control	Control	Sh-366-1	GTF2I-BRAF fusion protein OS=Homo sapiens OX=9606 GN=GTF2I PE=2 SV=1	A0A1W6S962		UniProtKB-HS_20211205_TnRev.fasta	107,681.2	100.0%	2	3	5	0.0159%	2.93%	955
Omar_20211228_SH366-Sh367_Phosphoproteome-ATR-inhibitor_Experiment	Control	Control	Sh-366-1	7-dehydrocholesterol reductase isoform 1 OS=Homo sapiens OX=9606 GN=DHCR7 PE=2 SV=1	A0A024R5F7,A0A0S2Z3N8,A0A0S2Z3S3,A0A0S2Z3U5,A0A1Y1B909,A0A804HI25,A0A804HJI8,A0A804HJQ7,A0A804HL56,A8K0D2,E9PIP9,E9PJ54,E9PM00,E9PQ71,E9PRL8,Q9UBM7,X5D9E1,X5DNI9,X5DRD7		UniProtKB-HS_20211205_TnRev.fasta	54,491.0	99.1%	1	1	1	0.00318%	1.89%	475
Omar_20211228_SH366-Sh367_Phosphoproteome-ATR-inhibitor_Experiment	Control	Control	Sh-366-1	Dual specificity protein kinase CLK4 OS=Homo sapiens OX=9606 GN=CLK4 PE=1 SV=1	Q9HAZ1		UniProtKB-HS_20211205_TnRev.fasta	57,492.1	99.9%	1	2	2	0.00636%	3.95%	481
Omar_20211228_SH366-Sh367_Phosphoproteome-ATR-inhibitor_Experiment	Control	Control	Sh-366-1	Ribosomal RNA-processing protein 8 OS=Homo sapiens OX=9606 GN=RRP8 PE=1 SV=1	E9PPY3,O43159		UniProtKB-HS_20211205_TnRev.fasta	50,715.0	100.0%	4	7	10	0.0318%	16.0%	456
Omar_20211228_SH366-Sh367_Phosphoproteome-ATR-inhibitor_Experiment	Control	Control	Sh-366-1	Fructose-bisphosphate aldolase OS=Homo sapiens OX=9606 GN=ALDOA PE=1 SV=1	J3KPS3,P04075,V9HWN7		UniProtKB-HS_20211205_TnRev.fasta	39,420.6	100.0%	3	3	3	0.00953%	10.3%	364
Omar_20211228_SH366-Sh367_Phosphoproteome-ATR-inhibitor_Experiment	Control	Control	Sh-366-1	KIAA0406 protein (Fragment) OS=Homo sapiens OX=9606 GN=KIAA0406 PE=2 SV=1	A3KMG5,O43156		UniProtKB-HS_20211205_TnRev.fasta	122,071.9	92.2%	1	1	1	0.00318%	10.5%	1089
Omar_20211228_SH366-Sh367_Phosphoproteome-ATR-inhibitor_Experiment	Control	Control	Sh-366-1	Adenomatous polyposis coli protein isoform b OS=Homo sapiens OX=9606 GN=APC PE=2 SV=1	A0A224ANK2,A0A224AV41,P25054,P25054-2,P25054-3,Q4LE70		UniProtKB-HS_20211205_TnRev.fasta	312,111.2	100.0%	2	2	2	0.00636%	1.41%	2853
Omar_20211228_SH366-Sh367_Phosphoproteome-ATR-inhibitor_Experiment	Control	Control	Sh-366-1	ETS-related transcription factor Elf-4 OS=Homo sapiens OX=9606 GN=ELF4 PE=1 SV=1	A0A087WU18,Q99607		UniProtKB-HS_20211205_TnRev.fasta	70,731.5	100.0%	1	1	1	0.00318%	1.96%	663
Omar_20211228_SH366-Sh367_Phosphoproteome-ATR-inhibitor_Experiment	Control	Control	Sh-366-1	Modulator of non-genomic activity of estrogen receptor OS=Homo sapiens OX=9606 PE=2 SV=1	A8K548,B4DEX7,B4DR36,C9JFV4,E7EV54,O15451,Q8IZL8		UniProtKB-HS_20211205_TnRev.fasta	119,700.6	79.4%	0	0	0	0.000%	0.000%	1130
Omar_20211228_SH366-Sh367_Phosphoproteome-ATR-inhibitor_Experiment	Control	Control	Sh-366-1	RNA cytosine C(5)-methyltransferase NSUN2 OS=Homo sapiens OX=9606 GN=NSUN2 PE=1 SV=2	Q08J23,Q08J23-2,Q08J23-3		UniProtKB-HS_20211205_TnRev.fasta	59,385.2	100.0%	3	7	19	0.0604%	8.08%	531
Omar_20211228_SH366-Sh367_Phosphoproteome-ATR-inhibitor_Experiment	Control	Control	Sh-366-1	cDNA, FLJ93285, highly similar to Homo sapiens cell division cycle associated 3 (CDCA3), mRNA OS=Homo sapiens OX=9606 PE=2 SV=1	B2R749,Q99618		UniProtKB-HS_20211205_TnRev.fasta	28,998.6	99.9%	2	2	2	0.00636%	7.46%	268
Omar_20211228_SH366-Sh367_Phosphoproteome-ATR-inhibitor_Experiment	Control	Control	Sh-366-1	Xeroderma pigmentosum, complementation group C, isoform CRA_a OS=Homo sapiens OX=9606 GN=XPC PE=3 SV=1	A0A024R2M8,A8K146,D9I4E1,Q01831,Q01831-2,X5DRB1		UniProtKB-HS_20211205_TnRev.fasta	101,849.5	99.1%	1	4	5	0.0159%	3.19%	903
Omar_20211228_SH366-Sh367_Phosphoproteome-ATR-inhibitor_Experiment	Control	Control	Sh-366-1	cDNA FLJ57642, highly similar to Homo sapiens spire homolog 1 (SPIRE1), mRNA OS=Homo sapiens OX=9606 PE=2 SV=1	B4DWX0,J3KNG6,Q08AE8,Q08AE8-2,Q08AE8-3,Q08AE8-5		UniProtKB-HS_20211205_TnRev.fasta	67,058.5	96.4%	1	1	1	0.00318%	3.49%	583
Omar_20211228_SH366-Sh367_Phosphoproteome-ATR-inhibitor_Experiment	Control	Control	Sh-366-1	Calmodulin-regulated spectrin-associated protein 2 OS=Homo sapiens OX=9606 GN=CAMSAP2 PE=1 SV=3	Q08AD1,Q08AD1-2,Q08AD1-3		UniProtKB-HS_20211205_TnRev.fasta	166,735.9	100.0%	2	2	4	0.0127%	1.88%	1478
Omar_20211228_SH366-Sh367_Phosphoproteome-ATR-inhibitor_Experiment	Control	Control	Sh-366-1	Isoform 4 of WD repeat domain phosphoinositide-interacting protein 2 OS=Homo sapiens OX=9606 GN=WIPI2	Q9Y4P8-4		UniProtKB-HS_20211205_TnRev.fasta	47,544.4	96.4%	1	1	1	0.00318%	2.29%	436
Omar_20211228_SH366-Sh367_Phosphoproteome-ATR-inhibitor_Experiment	Control	Control	Sh-366-1	Plakophilin-3 OS=Homo sapiens OX=9606 GN=PKP3 PE=1 SV=1	Q9Y446,Q9Y446-2		UniProtKB-HS_20211205_TnRev.fasta	88,657.3	100.0%	2	2	2	0.00636%	3.14%	812
Omar_20211228_SH366-Sh367_Phosphoproteome-ATR-inhibitor_Experiment	Control	Control	Sh-366-1	Metavinculin OS=Homo sapiens OX=9606 GN=VCL PE=3 SV=1	A0A024QZN4,A0A384NYN5,B3KXA2,B4E3Q9,P18206,P18206-2,V9HWK2		UniProtKB-HS_20211205_TnRev.fasta	116,724.3	100.0%	3	3	3	0.00953%	3.28%	1066
Omar_20211228_SH366-Sh367_Phosphoproteome-ATR-inhibitor_Experiment	Control	Control	Sh-366-1	Signal recognition particle subunit SRP72 OS=Homo sapiens OX=9606 GN=SRP72 PE=1 SV=3	O76094,O76094-2,Q71V07,V9HWK0		UniProtKB-HS_20211205_TnRev.fasta	67,881.1	99.9%	1	1	1	0.00318%	4.17%	610
Omar_20211228_SH366-Sh367_Phosphoproteome-ATR-inhibitor_Experiment	Control	Control	Sh-366-1	Zinc finger protein 281 OS=Homo sapiens OX=9606 GN=ZNF281 PE=1 SV=1	Q9Y2X9,Q9Y2X9-2		UniProtKB-HS_20211205_TnRev.fasta	93,233.2	99.1%	1	1	1	0.00318%	3.24%	859
Omar_20211228_SH366-Sh367_Phosphoproteome-ATR-inhibitor_Experiment	Control	Control	Sh-366-1	Protein TSSC4 OS=Homo sapiens OX=9606 GN=TSSC4 PE=1 SV=1	A0A024RCB9,Q9Y5U2,Q9Y5U2-2		UniProtKB-HS_20211205_TnRev.fasta	27,934.1	94.6%	0	0	0	0.000%	0.000%	265
Omar_20211228_SH366-Sh367_Phosphoproteome-ATR-inhibitor_Experiment	Control	Control	Sh-366-1	Fragile X mental retardation autosomal homolog variant p2K OS=Homo sapiens OX=9606 GN=FXR1 PE=2 SV=1	A0A0F7KYT8,A0A0F7L0Q8,A0A0F7L1S3,B4DGH9,B4DM21,B4DXZ6,E7EU85,E9PFF5,P51114,P51114-2,P51114-3		UniProtKB-HS_20211205_TnRev.fasta	59,920.2	100.0%	3	6	7	0.0222%	12.3%	536
Omar_20211228_SH366-Sh367_Phosphoproteome-ATR-inhibitor_Experiment	Control	Control	Sh-366-1	Nucleoprotein TPR OS=Homo sapiens OX=9606 GN=TPR PE=1 SV=3	P12270		UniProtKB-HS_20211205_TnRev.fasta	267,289.3	100.0%	2	3	6	0.0191%	2.20%	2363
Omar_20211228_SH366-Sh367_Phosphoproteome-ATR-inhibitor_Experiment	Control	Control	Sh-366-1	Isoform Short of Proliferation marker protein Ki-67 OS=Homo sapiens OX=9606 GN=MKI67	P46013-2		UniProtKB-HS_20211205_TnRev.fasta	319,447.2	99.1%	1	1	1	0.00318%	5.80%	2896
Omar_20211228_SH366-Sh367_Phosphoproteome-ATR-inhibitor_Experiment	Control	Control	Sh-366-1	cDNA FLJ55491 OS=Homo sapiens OX=9606 PE=2 SV=1	B0AZU2,B0QY16,Q6ICG6,Q6ICG6-2,Q6ICG6-3,Q8IUY4		UniProtKB-HS_20211205_TnRev.fasta	41,729.0	88.3%	1	1	1	0.00318%	6.22%	370
Omar_20211228_SH366-Sh367_Phosphoproteome-ATR-inhibitor_Experiment	Control	Control	Sh-366-1	Protein kinase cAMP-dependent regulatory type II alpha isoform 2 (Fragment) OS=Homo sapiens OX=9606 GN=PRKAR2A PE=2 SV=1	A0A024R2W3,A0A0S2Z472,A8KAH7,P13861,P13861-2		UniProtKB-HS_20211205_TnRev.fasta	43,066.8	100.0%	2	5	6	0.0191%	10.9%	382
Omar_20211228_SH366-Sh367_Phosphoproteome-ATR-inhibitor_Experiment	Control	Control	Sh-366-1	Protein S100 OS=Homo sapiens OX=9606 PE=2 SV=1	B2R5H0,P31949,V9HWH9		UniProtKB-HS_20211205_TnRev.fasta	11,741.1	100.0%	1	1	2	0.00636%	8.57%	105
Omar_20211228_SH366-Sh367_Phosphoproteome-ATR-inhibitor_Experiment	Control	Control	Sh-366-1	Nuclear receptor coactivator 2 OS=Homo sapiens OX=9606 GN=NCOA2 PE=1 SV=2	Q15596		UniProtKB-HS_20211205_TnRev.fasta	159,157.4	94.2%	1	1	1	0.00318%	0.751%	1464
Omar_20211228_SH366-Sh367_Phosphoproteome-ATR-inhibitor_Experiment	Control	Control	Sh-366-1	Phosphatidylinositol-4-phosphate 3-kinase OS=Homo sapiens OX=9606 GN=PIK3C2A PE=3 SV=1	L7RRS0,O00443		UniProtKB-HS_20211205_TnRev.fasta	190,685.9	99.1%	1	1	2	0.00636%	0.534%	1686
Omar_20211228_SH366-Sh367_Phosphoproteome-ATR-inhibitor_Experiment	Control	Control	Sh-366-1	Chromobox protein homolog 5 OS=Homo sapiens OX=9606 GN=CBX5 PE=1 SV=1	P45973,Q6I9T7,V9HWG0		UniProtKB-HS_20211205_TnRev.fasta	22,225.6	100.0%	2	2	3	0.00953%	9.42%	191
Omar_20211228_SH366-Sh367_Phosphoproteome-ATR-inhibitor_Experiment	Control	Control	Sh-366-1	Uncharacterized protein C18orf25 OS=Homo sapiens OX=9606 GN=C18orf25 PE=1 SV=3	Q96B23,Q96B23-2		UniProtKB-HS_20211205_TnRev.fasta	37,047.7	100.0%	3	6	7	0.0222%	15.3%	343
Omar_20211228_SH366-Sh367_Phosphoproteome-ATR-inhibitor_Experiment	Control	Control	Sh-366-1	M-phase inducer phosphatase OS=Homo sapiens OX=9606 GN=CDC25B PE=2 SV=1	B3KS38,B4DIG0,B4DRC3,E1YMX4,P30305,P30305-2,P30305-3,P30305-4,Q6MZW8		UniProtKB-HS_20211205_TnRev.fasta	58,885.3	99.1%	1	1	1	0.00318%	3.21%	516
Omar_20211228_SH366-Sh367_Phosphoproteome-ATR-inhibitor_Experiment	Control	Control	Sh-366-1	Pleckstrin homology domain-containing family A member 3 OS=Homo sapiens OX=9606 GN=PLEKHA3 PE=1 SV=2	Q9HB20		UniProtKB-HS_20211205_TnRev.fasta	33,861.3	99.1%	1	1	2	0.00636%	8.00%	300
Omar_20211228_SH366-Sh367_Phosphoproteome-ATR-inhibitor_Experiment	Control	Control	Sh-366-1	DMXL1 protein OS=Homo sapiens OX=9606 GN=DMXL1 PE=1 SV=1	B2RWN7,F1T0K4,F5H269,Q9Y485		UniProtKB-HS_20211205_TnRev.fasta	337,841.8	100.0%	2	2	2	0.00636%	1.67%	3027
Omar_20211228_SH366-Sh367_Phosphoproteome-ATR-inhibitor_Experiment	Control	Control	Sh-366-1	Non-specific serine/threonine protein kinase (Fragment) OS=Homo sapiens OX=9606 PE=2 SV=1	B4DZC9,Q9H2G2,Q9H2G2-2		UniProtKB-HS_20211205_TnRev.fasta	119,864.7	100.0%	3	5	5	0.0159%	5.25%	1048
Omar_20211228_SH366-Sh367_Phosphoproteome-ATR-inhibitor_Experiment	Control	Control	Sh-366-1	Ubiquitin-conjugating enzyme E2 E3 (Fragment) OS=Homo sapiens OX=9606 GN=UBE2E3 PE=1 SV=1	A0A1B0GX65,Q969T4,R4GMM6,R4GN77,R4GND1,R4GNG6		UniProtKB-HS_20211205_TnRev.fasta	22,913.5	100.0%	2	5	6	0.0191%	18.9%	207
Omar_20211228_SH366-Sh367_Phosphoproteome-ATR-inhibitor_Experiment	Control	Control	Sh-366-1	Pleckstrin homology domain-containing family A member 2 OS=Homo sapiens OX=9606 GN=PLEKHA2 PE=1 SV=1	A0A087WZ32,A0A087X038,A8K727,B4DJG5,E5RHB5,Q9HB19		UniProtKB-HS_20211205_TnRev.fasta	47,256.2	96.8%	1	1	1	0.00318%	2.93%	425
Omar_20211228_SH366-Sh367_Phosphoproteome-ATR-inhibitor_Experiment	Control	Control	Sh-366-1	Eukaryotic elongation factor 2 kinase OS=Homo sapiens OX=9606 GN=EEF2K PE=1 SV=2	O00418		UniProtKB-HS_20211205_TnRev.fasta	82,145.8	100.0%	2	4	8	0.0254%	3.45%	725
Omar_20211228_SH366-Sh367_Phosphoproteome-ATR-inhibitor_Experiment	Control	Control	Sh-366-1	Coiled-coil domain-containing protein 9 OS=Homo sapiens OX=9606 GN=CCDC9 PE=1 SV=1	A0A2R8Y4Z8,B4DXW2,Q9Y3X0		UniProtKB-HS_20211205_TnRev.fasta	59,703.0	100.0%	2	2	2	0.00636%	5.62%	531
Omar_20211228_SH366-Sh367_Phosphoproteome-ATR-inhibitor_Experiment	Control	Control	Sh-366-1	Replication stress response regulator SDE2 OS=Homo sapiens OX=9606 GN=SDE2 PE=1 SV=1	Q6IQ49,Q6IQ49-2,Q6IQ49-3		UniProtKB-HS_20211205_TnRev.fasta	39,367.1	99.8%	1	1	1	0.00318%	4.66%	356
Omar_20211228_SH366-Sh367_Phosphoproteome-ATR-inhibitor_Experiment	Control	Control	Sh-366-1	Transketolase OS=Homo sapiens OX=9606 GN=TKT PE=1 SV=1	A0A0B4J1R6,B3KSI4,B4E022,P29401,P29401-2,V9HWD9		UniProtKB-HS_20211205_TnRev.fasta	68,815.5	100.0%	2	2	3	0.00953%	6.78%	631
Omar_20211228_SH366-Sh367_Phosphoproteome-ATR-inhibitor_Experiment	Control	Control	Sh-366-1	Ubiquitin carboxyl-terminal hydrolase 7 OS=Homo sapiens OX=9606 GN=USP7 PE=1 SV=1	H3BMF6,Q93009		UniProtKB-HS_20211205_TnRev.fasta	10,359.7	99.1%	1	2	2	0.00636%	26.4%	91
Omar_20211228_SH366-Sh367_Phosphoproteome-ATR-inhibitor_Experiment	Control	Control	Sh-366-1	LysM and putative peptidoglycan-binding domain-containing protein 2 OS=Homo sapiens OX=9606 GN=LYSMD2 PE=1 SV=1	Q8IV50		UniProtKB-HS_20211205_TnRev.fasta	23,463.7	100.0%	1	1	1	0.00318%	7.44%	215
Omar_20211228_SH366-Sh367_Phosphoproteome-ATR-inhibitor_Experiment	Control	Control	Sh-366-1	Actin-like protein 6A OS=Homo sapiens OX=9606 GN=ACTL6A PE=1 SV=1	O96019		UniProtKB-HS_20211205_TnRev.fasta	47,461.1	92.8%	1	1	2	0.00636%	1.86%	429
Omar_20211228_SH366-Sh367_Phosphoproteome-ATR-inhibitor_Experiment	Control	Control	Sh-366-1	Amyloid-beta A4 precursor protein-binding family A member 3 OS=Homo sapiens OX=9606 GN=APBA3 PE=1 SV=1	O96018		UniProtKB-HS_20211205_TnRev.fasta	61,454.2	99.8%	1	1	1	0.00318%	2.43%	575
Omar_20211228_SH366-Sh367_Phosphoproteome-ATR-inhibitor_Experiment	Control	Control	Sh-366-1	Synaptic functional regulator FMR1 (Fragment) OS=Homo sapiens OX=9606 GN=FMR1 PE=2 SV=1	X5DQX7		UniProtKB-HS_20211205_TnRev.fasta	71,204.4	99.8%	1	1	1	0.00318%	6.17%	632
Omar_20211228_SH366-Sh367_Phosphoproteome-ATR-inhibitor_Experiment	Control	Control	Sh-366-1	Programmed cell death protein 4 OS=Homo sapiens OX=9606 PE=2 SV=1	B2R6E2,B4DKX4,Q53EL6,Q53EL6-2		UniProtKB-HS_20211205_TnRev.fasta	50,577.4	100.0%	4	5	9	0.0286%	7.68%	458
Omar_20211228_SH366-Sh367_Phosphoproteome-ATR-inhibitor_Experiment	Control	Control	Sh-366-1	TAO kinase 1, isoform CRA_a OS=Homo sapiens OX=9606 GN=TAOK1 PE=4 SV=1	A0A024QZ70,Q7L7X3,Q7L7X3-3		UniProtKB-HS_20211205_TnRev.fasta	97,527.4	99.1%	1	1	4	0.0127%	1.20%	853
Omar_20211228_SH366-Sh367_Phosphoproteome-ATR-inhibitor_Experiment	Control	Control	Sh-366-1	Centrosomal protein of 162 kDa OS=Homo sapiens OX=9606 GN=CEP162 PE=1 SV=2	Q5TB80,Q5TB80-2		UniProtKB-HS_20211205_TnRev.fasta	153,064.1	92.8%	1	1	1	0.00318%	0.570%	1327
Omar_20211228_SH366-Sh367_Phosphoproteome-ATR-inhibitor_Experiment	Control	Control	Sh-366-1	Spectrin beta chain OS=Homo sapiens OX=9606 GN=SPTBN1 PE=2 SV=1	K9MS24		UniProtKB-HS_20211205_TnRev.fasta	274,422.0	100.0%	9	17	23	0.0731%	4.19%	2364
Omar_20211228_SH366-Sh367_Phosphoproteome-ATR-inhibitor_Experiment	Control	Control	Sh-366-1	Parkinson disease protein 7 OS=Homo sapiens OX=9606 GN=PARK7 PE=1 SV=1	K7ELW0,K7EN27,Q99497,V9HWC2		UniProtKB-HS_20211205_TnRev.fasta	19,891.2	96.1%	1	1	1	0.00318%	4.14%	189
Omar_20211228_SH366-Sh367_Phosphoproteome-ATR-inhibitor_Experiment	Control	Control	Sh-366-1	E3 ubiquitin-protein ligase Jade-2 OS=Homo sapiens OX=9606 GN=JADE2 PE=1 SV=2	A0A087X085,A0A0C4DFT8,A0A7P0TAP8,A8K356,A8K9C0,B3KPL2,B4DFY8,B5MBX1,C9J929,G3XAA4,Q9NQC1,Q9NQC1-2,Q9NQC1-3		UniProtKB-HS_20211205_TnRev.fasta	53,881.0	79.5%	0	0	0	0.000%	0.000%	478
Omar_20211228_SH366-Sh367_Phosphoproteome-ATR-inhibitor_Experiment	Control	Control	Sh-366-1	Nicotinamide-nucleotide adenylyltransferase OS=Homo sapiens OX=9606 GN=NMNAT1 PE=3 SV=1	A0A024R4E1,B1AN62,Q53GL1,Q9HAN9		UniProtKB-HS_20211205_TnRev.fasta	31,932.9	99.1%	1	1	1	0.00318%	7.17%	279
Omar_20211228_SH366-Sh367_Phosphoproteome-ATR-inhibitor_Experiment	Control	Control	Sh-366-1	CTD-binding SR-like protein rA9, isoform CRA_a OS=Homo sapiens OX=9606 GN=KIAA1542 PE=4 SV=1	A0A024RCA1,A0A0J9YWD5,A0A0J9YX88,A0A0J9YYB5,B7ZM65,B7ZM66,E9PJ24,F8WEF5,Q9P1Y6,Q9P1Y6-2,Q9P1Y6-3		UniProtKB-HS_20211205_TnRev.fasta	161,940.3	100.0%	8	9	13	0.0413%	7.34%	1494
Omar_20211228_SH366-Sh367_Phosphoproteome-ATR-inhibitor_Experiment	Control	Control	Sh-366-1	Family with sequence similarity 48, member A, isoform CRA_c OS=Homo sapiens OX=9606 GN=FAM48A PE=3 SV=1	A0A024RDW2,A8K8L1,B3KNI1,F6S7C4,Q0D2Q4,Q8NEM7,Q8NEM7-2,Q8NEM7-3,R4GND2		UniProtKB-HS_20211205_TnRev.fasta	88,042.2	99.1%	1	1	1	0.00318%	3.82%	811
Omar_20211228_SH366-Sh367_Phosphoproteome-ATR-inhibitor_Experiment	Control	Control	Sh-366-1	Nuclear ubiquitous casein and cyclin-dependent kinase substrate 1 OS=Homo sapiens OX=9606 GN=NUCKS1 PE=1 SV=1	Q9H1E3		UniProtKB-HS_20211205_TnRev.fasta	27,296.7	100.0%	11	22	36	0.114%	51.0%	243
Omar_20211228_SH366-Sh367_Phosphoproteome-ATR-inhibitor_Experiment	Control	Control	Sh-366-1	Actin-depolymerizing factor OS=Homo sapiens OX=9606 GN=DSTN PE=1 SV=1	F6RFD5,P60981,V9HWA6		UniProtKB-HS_20211205_TnRev.fasta	18,506.2	95.7%	1	1	1	0.00318%	8.89%	165
Omar_20211228_SH366-Sh367_Phosphoproteome-ATR-inhibitor_Experiment	Control	Control	Sh-366-1	CTP synthase OS=Homo sapiens OX=9606 GN=CTPS1 PE=1 SV=1	B4E1E0,P17812		UniProtKB-HS_20211205_TnRev.fasta	66,690.7	100.0%	3	7	10	0.0318%	6.21%	591
Omar_20211228_SH366-Sh367_Phosphoproteome-ATR-inhibitor_Experiment	Control	Control	Sh-366-1	ATPase type 13A1, isoform CRA_c OS=Homo sapiens OX=9606 GN=ATP13A1 PE=3 SV=1	A0A024R7N2,A0A024R7P3,Q6ZUA1,Q8N3E5,Q8NC73,Q9HD20,Q9HD20-2,Q9HD20-3		UniProtKB-HS_20211205_TnRev.fasta	38,208.3	89.9%	1	1	1	0.00318%	0.914%	344
Omar_20211228_SH366-Sh367_Phosphoproteome-ATR-inhibitor_Experiment	Control	Control	Sh-366-1	Nodal modulator 2 OS=Homo sapiens OX=9606 GN=NOMO2 PE=4 SV=1	A0A087WTD5,A0A7I2V2Z5,A0A7I2V3P4,A0A7I2V4T6,A0A7I2V6B0,J3KN36,P69849,Q1LZN2,Q5JPE7,Q5JPE7-2,Q5JPE7-3		UniProtKB-HS_20211205_TnRev.fasta	139,382.5	16.7%	0	0	0	0.000%	0.000%	1267
Omar_20211228_SH366-Sh367_Phosphoproteome-ATR-inhibitor_Experiment	Control	Control	Sh-366-1	Probable global transcription activator SNF2L2 OS=Homo sapiens OX=9606 GN=SMARCA2 PE=1 SV=2	F6VDE0,P51531,P51531-2		UniProtKB-HS_20211205_TnRev.fasta	179,285.0	100.0%	3	6	7	0.0222%	2.97%	1572
Omar_20211228_SH366-Sh367_Phosphoproteome-ATR-inhibitor_Experiment	Control	Control	Sh-366-1	Nuclear distribution protein nudE homolog 1 OS=Homo sapiens OX=9606 GN=NDE1 PE=1 SV=3	Q9NXR1,Q9NXR1-1,X5DR54		UniProtKB-HS_20211205_TnRev.fasta	38,809.1	75.3%	0	0	0	0.000%	0.000%	346
Omar_20211228_SH366-Sh367_Phosphoproteome-ATR-inhibitor_Experiment	Control	Control	Sh-366-1	Transcription factor AP-1 OS=Homo sapiens OX=9606 GN=JUN PE=1 SV=2	P05412,Q6FHK0		UniProtKB-HS_20211205_TnRev.fasta	35,675.8	99.1%	1	1	2	0.00636%	2.42%	331
Omar_20211228_SH366-Sh367_Phosphoproteome-ATR-inhibitor_Experiment	Control	Control	Sh-366-1	Sirtuin (Silent mating type information regulation 2 homolog) 1 (S. cerevisiae), isoform CRA_a OS=Homo sapiens OX=9606 GN=SIRT1 PE=3 SV=1	A0A024QZQ1,Q96EB6,Q96EB6-2		UniProtKB-HS_20211205_TnRev.fasta	61,067.5	100.0%	2	2	4	0.0127%	3.21%	561
Omar_20211228_SH366-Sh367_Phosphoproteome-ATR-inhibitor_Experiment	Control	Control	Sh-366-1	DNA damage-binding protein 2 (Fragment) OS=Homo sapiens OX=9606 GN=DDB2 PE=1 SV=6	A0A087WW71		UniProtKB-HS_20211205_TnRev.fasta	17,803.2	99.1%	1	1	2	0.00636%	7.41%	162
Omar_20211228_SH366-Sh367_Phosphoproteome-ATR-inhibitor_Experiment	Control	Control	Sh-366-1	SWI/SNF related, matrix associated, actin dependent regulator of chromatin, subfamily c, member 2, isoform CRA_a OS=Homo sapiens OX=9606 GN=SMARCC2 PE=4 SV=1	A0A024RB22,Q8TAQ2		UniProtKB-HS_20211205_TnRev.fasta	132,880.4	100.0%	3	4	8	0.0254%	2.22%	1214
Omar_20211228_SH366-Sh367_Phosphoproteome-ATR-inhibitor_Experiment	Control	Control	Sh-366-1	CD2 antigen (Cytoplasmic tail) binding protein 2, isoform CRA_a OS=Homo sapiens OX=9606 GN=CD2BP2 PE=2 SV=1	A0A024QZC1,O95400		UniProtKB-HS_20211205_TnRev.fasta	37,647.2	100.0%	2	3	6	0.0191%	12.3%	341
Omar_20211228_SH366-Sh367_Phosphoproteome-ATR-inhibitor_Experiment	Control	Control	Sh-366-1	Deubiquitinating enzyme A OS=Homo sapiens OX=9606 GN=OTUD5 PE=3 SV=1	A0A024QZ09,A0A087WXV6,Q96G74,Q96G74-2,Q96G74-3,Q96G74-5		UniProtKB-HS_20211205_TnRev.fasta	60,209.4	100.0%	3	5	5	0.0159%	5.95%	566
Omar_20211228_SH366-Sh367_Phosphoproteome-ATR-inhibitor_Experiment	Control	Control	Sh-366-1	U3 small nucleolar RNA-associated protein 14 homolog A OS=Homo sapiens OX=9606 GN=UTP14A PE=1 SV=1	Q9BVJ6,Q9BVJ6-3		UniProtKB-HS_20211205_TnRev.fasta	82,006.5	100.0%	4	4	5	0.0159%	6.10%	719
Omar_20211228_SH366-Sh367_Phosphoproteome-ATR-inhibitor_Experiment	Control	Control	Sh-366-1	Inverted formin-2 OS=Homo sapiens OX=9606 GN=INF2 PE=1 SV=1	A0A6Q8PGN3,A0A6Q8PH71,A0A6Q8PHA2,A0A6Q8PHG2,Q27J81,Q27J81-2		UniProtKB-HS_20211205_TnRev.fasta	134,620.4	100.0%	3	4	4	0.0127%	7.09%	1240
Omar_20211228_SH366-Sh367_Phosphoproteome-ATR-inhibitor_Experiment	Control	Control	Sh-366-1	Atrophin-1 OS=Homo sapiens OX=9606 GN=ATN1 PE=1 SV=3	P54259,Q86V38		UniProtKB-HS_20211205_TnRev.fasta	125,414.3	100.0%	3	4	4	0.0127%	4.03%	1190
Omar_20211228_SH366-Sh367_Phosphoproteome-ATR-inhibitor_Experiment	Control	Control	Sh-366-1	Ras-related protein Rab-12 OS=Homo sapiens OX=9606 GN=RAB12 PE=1 SV=1	A0A3B3ITT1,Q6IQ22		UniProtKB-HS_20211205_TnRev.fasta	27,249.8	66.6%	0	0	0	0.000%	0.000%	244
Omar_20211228_SH366-Sh367_Phosphoproteome-ATR-inhibitor_Experiment	Control	Control	Sh-366-1	NF-kappa-B inhibitor-like protein 2 (Fragment) OS=Homo sapiens OX=9606 PE=2 SV=1	Q59GI3,Q96HA7,Q96HA7-2		UniProtKB-HS_20211205_TnRev.fasta	150,896.0	65.3%	0	0	0	0.000%	0.000%	1378
Omar_20211228_SH366-Sh367_Phosphoproteome-ATR-inhibitor_Experiment	Control	Control	Sh-366-1	Histidine--tRNA ligase OS=Homo sapiens OX=9606 GN=HARS2 PE=1 SV=1	A0A2R8Y3N3,A0A2R8Y5E8,A0A2R8Y5P7,B2R7G6,D6RB22,P49590,P49590-2		UniProtKB-HS_20211205_TnRev.fasta	54,116.3	99.1%	1	1	1	0.00318%	2.11%	481
Omar_20211228_SH366-Sh367_Phosphoproteome-ATR-inhibitor_Experiment	Control	Control	Sh-366-1	Prothymosin alpha OS=Homo sapiens OX=9606 GN=PTMA PE=1 SV=1	B8ZZQ6,P06454,P06454-2,Q15202,Q15203,Q15204,Q53S24,Q7KZ52,Q86YS2,Q8TBK9,V9HVW6		UniProtKB-HS_20211205_TnRev.fasta	12,073.4	99.1%	1	2	2	0.00636%	13.1%	110
Omar_20211228_SH366-Sh367_Phosphoproteome-ATR-inhibitor_Experiment	Control	Control	Sh-366-1	cDNA, FLJ94004, highly similar to Homo sapiens Kruppel-like factor 3 (basic) (KLF3), mRNA OS=Homo sapiens OX=9606 PE=2 SV=1	B2R8P9,P57682		UniProtKB-HS_20211205_TnRev.fasta	38,828.7	98.4%	1	1	1	0.00318%	3.48%	345
Omar_20211228_SH366-Sh367_Phosphoproteome-ATR-inhibitor_Experiment	Control	Control	Sh-366-1	Presenilin (Fragment) OS=Homo sapiens OX=9606 PE=2 SV=1	Q53FV8		UniProtKB-HS_20211205_TnRev.fasta	52,067.3	99.1%	1	1	1	0.00318%	6.48%	463
Omar_20211228_SH366-Sh367_Phosphoproteome-ATR-inhibitor_Experiment	Control	Control	Sh-366-1	PDZ and LIM domain 5, isoform CRA_c OS=Homo sapiens OX=9606 GN=PDLIM5 PE=4 SV=1	A0A024RDE8,B7Z481,B7Z8X5,Q4W5K9,Q59FC9,Q96HC4,Q96HC4-4,Q96HC4-7		UniProtKB-HS_20211205_TnRev.fasta	52,645.0	100.0%	2	4	7	0.0222%	3.36%	483
Omar_20211228_SH366-Sh367_Phosphoproteome-ATR-inhibitor_Experiment	Control	Control	Sh-366-1	Ran-binding protein 10 OS=Homo sapiens OX=9606 GN=RANBP10 PE=1 SV=1	A0A0D9SEU5,Q6VN20,Q6VN20-3,R4GMX8		UniProtKB-HS_20211205_TnRev.fasta	64,542.0	94.4%	1	2	2	0.00636%	2.26%	594
Omar_20211228_SH366-Sh367_Phosphoproteome-ATR-inhibitor_Experiment	Control	Control	Sh-366-1	Zinc finger SWIM domain-containing protein 8 OS=Homo sapiens OX=9606 GN=ZSWIM8 PE=1 SV=1	A7E2V4,A7E2V4-2,A7E2V4-3,A7E2V4-4,A7E2V4-5,H7BZ52,S4R393,S4R3H3,S4R410		UniProtKB-HS_20211205_TnRev.fasta	196,436.4	100.0%	2	2	2	0.00636%	1.80%	1829
Omar_20211228_SH366-Sh367_Phosphoproteome-ATR-inhibitor_Experiment	Control	Control	Sh-366-1	Band 4.1-like protein 3 OS=Homo sapiens OX=9606 GN=EPB41L3 PE=1 SV=2	Q9Y2J2		UniProtKB-HS_20211205_TnRev.fasta	120,679.8	100.0%	2	5	7	0.0222%	3.22%	1087
Omar_20211228_SH366-Sh367_Phosphoproteome-ATR-inhibitor_Experiment	Control	Control	Sh-366-1	Nucleophosmin OS=Homo sapiens OX=9606 GN=CLEC2D PE=3 SV=1	A0A024RAP1,V9HVU7		UniProtKB-HS_20211205_TnRev.fasta	23,859.9	79.5%	0	0	0	0.000%	0.000%	218
Omar_20211228_SH366-Sh367_Phosphoproteome-ATR-inhibitor_Experiment	Control	Control	Sh-366-1	Mitochondrial import receptor subunit TOM70 OS=Homo sapiens OX=9606 GN=TOMM70 PE=1 SV=1	O94826		UniProtKB-HS_20211205_TnRev.fasta	67,457.2	99.8%	1	3	5	0.0159%	3.95%	608
Omar_20211228_SH366-Sh367_Phosphoproteome-ATR-inhibitor_Experiment	Control	Control	Sh-366-1	Xenotropic and polytropic retrovirus receptor, isoform CRA_a OS=Homo sapiens OX=9606 GN=XPR1 PE=3 SV=1	A0A024R911,Q9UBH6,Q9UBH6-2		UniProtKB-HS_20211205_TnRev.fasta	73,922.6	84.2%	1	1	1	0.00318%	1.15%	631
Omar_20211228_SH366-Sh367_Phosphoproteome-ATR-inhibitor_Experiment	Control	Control	Sh-366-1	cDNA FLJ78647, highly similar to Homo sapiens zinc finger, FYVE domain containing 20 (ZFYVE20), mRNA OS=Homo sapiens OX=9606 PE=2 SV=1	A8K5H3,Q9H1K0		UniProtKB-HS_20211205_TnRev.fasta	88,871.3	99.1%	1	1	1	0.00318%	2.55%	784
Omar_20211228_SH366-Sh367_Phosphoproteome-ATR-inhibitor_Experiment	Control	Control	Sh-366-1	Insulin receptor substrate 2 insertion mutant (Fragment) OS=Homo sapiens OX=9606 GN=IRS2 PE=4 SV=1	Q96RG4,Q96RG5,Q9Y4H2		UniProtKB-HS_20211205_TnRev.fasta	137,335.3	100.0%	13	20	27	0.0858%	12.9%	1338
Omar_20211228_SH366-Sh367_Phosphoproteome-ATR-inhibitor_Experiment	Control	Control	Sh-366-1	Fanconi anemia group D2 protein (Fragment) OS=Homo sapiens OX=9606 GN=FANCD2 PE=1 SV=1	A0A6Q8PFY3,Q9BXW9,Q9BXW9-1		UniProtKB-HS_20211205_TnRev.fasta	166,467.5	100.0%	2	2	2	0.00636%	2.26%	1471
Omar_20211228_SH366-Sh367_Phosphoproteome-ATR-inhibitor_Experiment	Control	Control	Sh-366-1	Eukaryotic translation initiation factor 3 subunit B OS=Homo sapiens OX=9606 GN=EIF3S9 PE=3 SV=1	A0A024R821,P55884,P55884-2,Q86UM1		UniProtKB-HS_20211205_TnRev.fasta	99,030.7	99.1%	1	2	4	0.0127%	5.65%	873
Omar_20211228_SH366-Sh367_Phosphoproteome-ATR-inhibitor_Experiment	Control	Control	Sh-366-1	HCG2011153, isoform CRA_b OS=Homo sapiens OX=9606 GN=hCG_2011153 PE=3 SV=1	A0A024R1D6,H7C072,Q13769		UniProtKB-HS_20211205_TnRev.fasta	78,509.6	100.0%	2	8	14	0.0445%	3.81%	683
Omar_20211228_SH366-Sh367_Phosphoproteome-ATR-inhibitor_Experiment	Control	Control	Sh-366-1	Non-POU domain containing octamer-binding isoform 1 (Fragment) OS=Homo sapiens OX=9606 GN=NONO PE=2 SV=1	A0A0S2Z4Z9,A0A7I2V4J2,A0A7I2V535,A0A7I2V5Y7,A8K525,Q15233,Q15233-2		UniProtKB-HS_20211205_TnRev.fasta	43,866.5	92.8%	1	1	1	0.00318%	3.40%	382
Omar_20211228_SH366-Sh367_Phosphoproteome-ATR-inhibitor_Experiment	Control	Control	Sh-366-1	Neural cell adhesion molecule L1 (Fragment) OS=Homo sapiens OX=9606 GN=L1CAM PE=1 SV=1	H3BLW5,P32004-2,P32004-3		UniProtKB-HS_20211205_TnRev.fasta	16,722.1	100.0%	2	2	2	0.00636%	10.5%	153
Omar_20211228_SH366-Sh367_Phosphoproteome-ATR-inhibitor_Experiment	Control	Control	Sh-366-1	Platelet-activating factor acetylhydrolase IB subunit alpha2 OS=Homo sapiens OX=9606 GN=PAFAH1B2 PE=1 SV=1	P68402,P68402-2,P68402-3,P68402-4,V9HW44		UniProtKB-HS_20211205_TnRev.fasta	25,569.5	99.1%	1	2	2	0.00636%	9.61%	229
Omar_20211228_SH366-Sh367_Phosphoproteome-ATR-inhibitor_Experiment	Control	Control	Sh-366-1	cDNA, FLJ92973, highly similar to Homo sapiens villin 2 (ezrin) (VIL2), mRNA OS=Homo sapiens OX=9606 PE=2 SV=1	B2R6J2,B7Z5V2,E7EQR4,P15311,Q6NUR7,V9HW42		UniProtKB-HS_20211205_TnRev.fasta	69,414.7	92.8%	1	1	1	0.00318%	1.37%	586
Omar_20211228_SH366-Sh367_Phosphoproteome-ATR-inhibitor_Experiment	Control	Control	Sh-366-1	Serine/threonine-protein kinase 10 OS=Homo sapiens OX=9606 GN=STK10 PE=1 SV=1	O94804		UniProtKB-HS_20211205_TnRev.fasta	112,138.1	100.0%	2	3	4	0.0127%	3.41%	968
Omar_20211228_SH366-Sh367_Phosphoproteome-ATR-inhibitor_Experiment	Control	Control	Sh-366-1	Translation initiation factor eIF-2B subunit epsilon (Fragment) OS=Homo sapiens OX=9606 GN=EIF2B5 PE=1 SV=1	A0A3B3ITG6,A0A3B3IUB1,Q13144,Q59HD8		UniProtKB-HS_20211205_TnRev.fasta	80,380.1	99.1%	1	2	2	0.00636%	1.83%	721
Omar_20211228_SH366-Sh367_Phosphoproteome-ATR-inhibitor_Experiment	Control	Control	Sh-366-1	ATP-dependent DNA helicase Q5 (Fragment) OS=Homo sapiens OX=9606 GN=RECQL5 PE=1 SV=1	J3KS37		UniProtKB-HS_20211205_TnRev.fasta	24,902.5	93.6%	1	1	1	0.00318%	9.75%	236
Omar_20211228_SH366-Sh367_Phosphoproteome-ATR-inhibitor_Experiment	Control	Control	Sh-366-1	Heat shock 70 kDa protein 4 OS=Homo sapiens OX=9606 PE=2 SV=1	B4DH02,P34932,V9HW33		UniProtKB-HS_20211205_TnRev.fasta	94,331.9	100.0%	3	3	3	0.00953%	9.76%	840
Omar_20211228_SH366-Sh367_Phosphoproteome-ATR-inhibitor_Experiment	Control	Control	Sh-366-1	tRNA-dihydrouridine(47) synthase [NAD(P)(+)] OS=Homo sapiens OX=9606 PE=2 SV=1	B2RDV7,Q96G46,Q96G46-2		UniProtKB-HS_20211205_TnRev.fasta	52,771.8	99.1%	1	1	1	0.00318%	3.69%	482
Omar_20211228_SH366-Sh367_Phosphoproteome-ATR-inhibitor_Experiment	Control	Control	Sh-366-1	Heat shock cognate 71 kDa protein OS=Homo sapiens OX=9606 GN=HSPA8 PE=1 SV=1	E9PKE3,P11142,Q53GZ6,V9HW22		UniProtKB-HS_20211205_TnRev.fasta	70,899.8	100.0%	3	4	5	0.0159%	7.81%	646
Omar_20211228_SH366-Sh367_Phosphoproteome-ATR-inhibitor_Experiment	Control	Control	Sh-366-1	60S ribosomal protein L14 OS=Homo sapiens OX=9606 PE=1 SV=1	A8K3Q9,A8K7N0,P50914,Q6IPH7		UniProtKB-HS_20211205_TnRev.fasta	23,432.3	99.1%	1	1	1	0.00318%	4.17%	215
Omar_20211228_SH366-Sh367_Phosphoproteome-ATR-inhibitor_Experiment	Control	Control	Sh-366-1	cDNA FLJ60461, highly similar to Peroxiredoxin-2 OS=Homo sapiens OX=9606 PE=2 SV=1	B4DF70,P32119,V9HW12		UniProtKB-HS_20211205_TnRev.fasta	21,892.4	53.8%	0	0	0	0.000%	0.000%	198
Omar_20211228_SH366-Sh367_Phosphoproteome-ATR-inhibitor_Experiment	Control	Control	Sh-366-1	GPN-loop GTPase OS=Homo sapiens OX=9606 GN=MBDin PE=2 SV=1	Q53RZ9,Q9HCN4,Q9HCN4-2,Q9HCN4-3,Q9HCN4-4,Q9HCN4-5		UniProtKB-HS_20211205_TnRev.fasta	43,345.3	99.1%	1	3	5	0.0159%	5.35%	388
Omar_20211228_SH366-Sh367_Phosphoproteome-ATR-inhibitor_Experiment	Control	Control	Sh-366-1	DNA mismatch repair protein Msh6 OS=Homo sapiens OX=9606 GN=MSH6 PE=1 SV=1	A0A087WWJ1,A0A494C0M1,P52701,P52701-2,Q1L838		UniProtKB-HS_20211205_TnRev.fasta	120,567.0	100.0%	4	5	5	0.0159%	6.28%	1068
Omar_20211228_SH366-Sh367_Phosphoproteome-ATR-inhibitor_Experiment	Control	Control	Sh-366-1	E1A-binding protein p400 OS=Homo sapiens OX=9606 GN=EP400 PE=1 SV=4	Q96L91,Q96L91-2,Q96L91-5		UniProtKB-HS_20211205_TnRev.fasta	339,689.9	100.0%	3	4	6	0.0191%	1.01%	3122
Omar_20211228_SH366-Sh367_Phosphoproteome-ATR-inhibitor_Experiment	Control	Control	Sh-366-1	Arginyl-tRNA--protein transferase 1 OS=Homo sapiens OX=9606 PE=2 SV=1	B2R7P0,B4DK25,B4DR48,B4E107,F5GXE4,F8WAC9,O95260,O95260-2		UniProtKB-HS_20211205_TnRev.fasta	59,033.0	99.1%	1	1	1	0.00318%	3.53%	518
Omar_20211228_SH366-Sh367_Phosphoproteome-ATR-inhibitor_Experiment	Control	Control	Sh-366-1	Protein RIC1 homolog (Fragment) OS=Homo sapiens OX=9606 GN=RIC1 PE=1 SV=1	H0YFN7		UniProtKB-HS_20211205_TnRev.fasta	147,243.4	99.1%	1	1	1	0.00318%	1.14%	1315
Omar_20211228_SH366-Sh367_Phosphoproteome-ATR-inhibitor_Experiment	Control	Control	Sh-366-1	Vang-like protein OS=Homo sapiens OX=9606 GN=VANGL1 PE=3 SV=1	A0A024R0E3,Q8TAA9		UniProtKB-HS_20211205_TnRev.fasta	59,977.0	99.1%	1	1	1	0.00318%	5.92%	524
Omar_20211228_SH366-Sh367_Phosphoproteome-ATR-inhibitor_Experiment	Control	Control	Sh-366-1	cDNA FLJ77884 OS=Homo sapiens OX=9606 PE=2 SV=1	A8K251,B2RCW4,Q9HC78,Q9HC78-2		UniProtKB-HS_20211205_TnRev.fasta	73,399.4	99.1%	1	1	1	0.00318%	5.24%	668
Omar_20211228_SH366-Sh367_Phosphoproteome-ATR-inhibitor_Experiment	Control	Control	Sh-366-1	NK-tumor recognition protein OS=Homo sapiens OX=9606 GN=NKTR PE=1 SV=2	P30414		UniProtKB-HS_20211205_TnRev.fasta	165,678.8	95.0%	1	1	1	0.00318%	0.889%	1462
Omar_20211228_SH366-Sh367_Phosphoproteome-ATR-inhibitor_Experiment	Control	Control	Sh-366-1	Partitioning defective 6 homolog alpha OS=Homo sapiens OX=9606 GN=PARD6A PE=1 SV=1	Q9NPB6,Q9NPB6-2,R4GMM2		UniProtKB-HS_20211205_TnRev.fasta	37,318.0	99.1%	1	1	1	0.00318%	8.09%	345
Omar_20211228_SH366-Sh367_Phosphoproteome-ATR-inhibitor_Experiment	Control	Control	Sh-366-1	OTU domain-containing protein 7B OS=Homo sapiens OX=9606 GN=OTUD7B PE=1 SV=1	Q6GQQ9,Q6GQQ9-2		UniProtKB-HS_20211205_TnRev.fasta	88,948.3	99.1%	1	1	2	0.00636%	2.85%	814
Omar_20211228_SH366-Sh367_Phosphoproteome-ATR-inhibitor_Experiment	Control	Control	Sh-366-1	RAB34, member RAS oncogene family, isoform CRA_b OS=Homo sapiens OX=9606 GN=RAB34 PE=4 SV=1	A0A024QZ68,B4DNC0,C9JY26,Q9BZG1,Q9BZG1-2,Q9BZG1-4		UniProtKB-HS_20211205_TnRev.fasta	26,672.9	99.1%	1	1	1	0.00318%	5.41%	237
Omar_20211228_SH366-Sh367_Phosphoproteome-ATR-inhibitor_Experiment	Control	Control	Sh-366-1	Epididymis secretory sperm binding protein OS=Homo sapiens OX=9606 GN=IQSEC1 PE=1 SV=1	A0A0C4DGT3,A0A2R8Y7T6,A0A3B3IRZ4,A0A3B3IU98,B4DGC5,Q6DN90,Q6DN90-2,Q6DN90-3		UniProtKB-HS_20211205_TnRev.fasta	124,478.5	99.1%	1	1	1	0.00318%	1.72%	1114
Omar_20211228_SH366-Sh367_Phosphoproteome-ATR-inhibitor_Experiment	Control	Control	Sh-366-1	YTH domain-containing protein 1 OS=Homo sapiens OX=9606 GN=YTHDC1 PE=1 SV=1	J3QR07,Q96MU7,Q96MU7-2		UniProtKB-HS_20211205_TnRev.fasta	82,692.3	94.0%	1	1	1	0.00318%	1.22%	709
Omar_20211228_SH366-Sh367_Phosphoproteome-ATR-inhibitor_Experiment	Control	Control	Sh-366-1	Disks large homolog 5 OS=Homo sapiens OX=9606 GN=DLG5 PE=1 SV=4	Q8TDM6,Q8TDM6-4		UniProtKB-HS_20211205_TnRev.fasta	202,060.7	100.0%	2	2	3	0.00953%	1.09%	1809
Omar_20211228_SH366-Sh367_Phosphoproteome-ATR-inhibitor_Experiment	Control	Control	Sh-366-1	Protein phosphatase inhibitor 2 OS=Homo sapiens OX=9606 GN=PPP1R2 PE=1 SV=2	P41236		UniProtKB-HS_20211205_TnRev.fasta	23,016.0	100.0%	2	5	12	0.0381%	27.8%	205
Omar_20211228_SH366-Sh367_Phosphoproteome-ATR-inhibitor_Experiment	Control	Control	Sh-366-1	Nuclear factor related to kappaB binding protein, isoform CRA_c OS=Homo sapiens OX=9606 GN=NFRKB PE=4 SV=1	A0A024R3K9,A0A024R3N2,Q6P4R8,Q6P4R8-2,Q6P4R8-3		UniProtKB-HS_20211205_TnRev.fasta	138,872.9	99.1%	1	1	2	0.00636%	0.693%	1298
Omar_20211228_SH366-Sh367_Phosphoproteome-ATR-inhibitor_Experiment	Control	Control	Sh-366-1	Zinc finger homeobox protein 3 OS=Homo sapiens OX=9606 GN=ZFHX3 PE=1 SV=2	Q15911,Q15911-2		UniProtKB-HS_20211205_TnRev.fasta	306,665.7	19.6%	0	0	0	0.000%	0.000%	2789
Omar_20211228_SH366-Sh367_Phosphoproteome-ATR-inhibitor_Experiment	Control	Control	Sh-366-1	Isoform 2 of USP6 N-terminal-like protein OS=Homo sapiens OX=9606 GN=USP6NL	Q92738-2		UniProtKB-HS_20211205_TnRev.fasta	95,999.1	95.6%	1	1	1	0.00318%	2.49%	845
Omar_20211228_SH366-Sh367_Phosphoproteome-ATR-inhibitor_Experiment	Control	Control	Sh-366-1	DNA replication licensing factor MCM2 OS=Homo sapiens OX=9606 GN=MCM2 PE=1 SV=4	P49736		UniProtKB-HS_20211205_TnRev.fasta	101,898.1	100.0%	8	17	30	0.0953%	6.31%	904
Omar_20211228_SH366-Sh367_Phosphoproteome-ATR-inhibitor_Experiment	Control	Control	Sh-366-1	cDNA, FLJ96406, highly similar to Homo sapiens NOL1/NOP2/Sun domain family, member 5 (NSUN5), transcript variant 1, mRNA OS=Homo sapiens OX=9606 PE=2 SV=1	B2RD09,Q96P11-2		UniProtKB-HS_20211205_TnRev.fasta	50,411.8	99.1%	1	1	1	0.00318%	3.00%	466
Omar_20211228_SH366-Sh367_Phosphoproteome-ATR-inhibitor_Experiment	Control	Control	Sh-366-1	Pre-mRNA-splicing factor SLU7 OS=Homo sapiens OX=9606 PE=2 SV=1	B2RBA0,O95391		UniProtKB-HS_20211205_TnRev.fasta	68,388.0	100.0%	2	3	3	0.00953%	5.97%	586
Omar_20211228_SH366-Sh367_Phosphoproteome-ATR-inhibitor_Experiment	Control	Control	Sh-366-1	EDC4 variant OS=Homo sapiens OX=9606 GN=EDC4 PE=2 SV=1	A0A8B0RAT7,Q6P2E9		UniProtKB-HS_20211205_TnRev.fasta	151,662.2	100.0%	2	3	3	0.00953%	2.78%	1401
Omar_20211228_SH366-Sh367_Phosphoproteome-ATR-inhibitor_Experiment	Control	Control	Sh-366-1	Kinesin-like protein OS=Homo sapiens OX=9606 GN=KIF23 PE=1 SV=1	A0A2U3TZL8,A0A7I2V5Y5,Q02241,Q02241-2,Q02241-3		UniProtKB-HS_20211205_TnRev.fasta	77,699.4	100.0%	5	5	6	0.0191%	7.90%	673
Omar_20211228_SH366-Sh367_Phosphoproteome-ATR-inhibitor_Experiment	Control	Control	Sh-366-1	cDNA FLJ14581 fis, clone NT2RM4001382, highly similar to Importin-7 OS=Homo sapiens OX=9606 PE=2 SV=1	B3KNG9,B3KQG6,O95373		UniProtKB-HS_20211205_TnRev.fasta	119,519.5	99.1%	1	2	3	0.00953%	23.2%	1038
Omar_20211228_SH366-Sh367_Phosphoproteome-ATR-inhibitor_Experiment	Control	Control	Sh-366-1	cDNA FLJ77113 OS=Homo sapiens OX=9606 PE=2 SV=1	A8K4U4,Q5VSL9		UniProtKB-HS_20211205_TnRev.fasta	95,579.0	99.9%	1	1	1	0.00318%	2.51%	837
Omar_20211228_SH366-Sh367_Phosphoproteome-ATR-inhibitor_Experiment	Control	Control	Sh-366-1	Tyrosine-protein kinase OS=Homo sapiens OX=9606 PE=2 SV=1	A8K379,E5RJ37,P07948,P07948-2,Q6NUK7		UniProtKB-HS_20211205_TnRev.fasta	56,035.6	99.1%	1	1	3	0.00953%	2.54%	491
Omar_20211228_SH366-Sh367_Phosphoproteome-ATR-inhibitor_Experiment	Control	Control	Sh-366-1	Torsin-1A-interacting protein 2 OS=Homo sapiens OX=9606 GN=TOR1AIP2 PE=1 SV=1	Q8NFQ8		UniProtKB-HS_20211205_TnRev.fasta	51,263.1	99.1%	1	2	2	0.00636%	7.87%	470
Omar_20211228_SH366-Sh367_Phosphoproteome-ATR-inhibitor_Experiment	Control	Control	Sh-366-1	Zinc finger and BTB domain-containing protein 7A OS=Homo sapiens OX=9606 GN=ZBTB7A PE=1 SV=1	O95365		UniProtKB-HS_20211205_TnRev.fasta	61,439.5	100.0%	2	3	5	0.0159%	7.71%	584
Omar_20211228_SH366-Sh367_Phosphoproteome-ATR-inhibitor_Experiment	Control	Control	Sh-366-1	TOX high mobility group box family member 4 OS=Homo sapiens OX=9606 PE=2 SV=1	B4DJ39,O94842,O94842-2,O94842-3		UniProtKB-HS_20211205_TnRev.fasta	63,593.7	99.4%	1	1	1	0.00318%	3.64%	595
Omar_20211228_SH366-Sh367_Phosphoproteome-ATR-inhibitor_Experiment	Control	Control	Sh-366-1	cDNA FLJ57202, highly similar to Ubiquitin carboxyl-terminal hydrolase 16 OS=Homo sapiens OX=9606 PE=2 SV=1	B4DUS4,Q9Y5T5,Q9Y5T5-2,Q9Y5T5-3,Q9Y5T5-4		UniProtKB-HS_20211205_TnRev.fasta	58,397.5	100.0%	2	3	3	0.00953%	8.19%	513
Omar_20211228_SH366-Sh367_Phosphoproteome-ATR-inhibitor_Experiment	Control	Control	Sh-366-1	YrdC domain-containing protein, mitochondrial OS=Homo sapiens OX=9606 GN=YRDC PE=1 SV=1	Q86U90		UniProtKB-HS_20211205_TnRev.fasta	29,328.3	99.1%	1	1	2	0.00636%	5.02%	279
Omar_20211228_SH366-Sh367_Phosphoproteome-ATR-inhibitor_Experiment	Control	Control	Sh-366-1	SUN domain-containing protein 2 (Fragment) OS=Homo sapiens OX=9606 GN=SUN2 PE=1 SV=1	B0QY65		UniProtKB-HS_20211205_TnRev.fasta	13,830.4	99.8%	1	1	1	0.00318%	22.8%	127
Omar_20211228_SH366-Sh367_Phosphoproteome-ATR-inhibitor_Experiment	Control	Control	Sh-366-1	Interleukin-32 OS=Homo sapiens OX=9606 GN=IL32 PE=1 SV=1	F8VVN4,P24001-6		UniProtKB-HS_20211205_TnRev.fasta	20,776.4	99.1%	1	1	1	0.00318%	10.7%	179
Omar_20211228_SH366-Sh367_Phosphoproteome-ATR-inhibitor_Experiment	Control	Control	Sh-366-1	RNA helicase OS=Homo sapiens OX=9606 GN=IFIH1 PE=1 SV=1	A0A3B3IRK8,A0A7P0Z4A9,A8KA76,Q9BYX4		UniProtKB-HS_20211205_TnRev.fasta	116,692.1	16.6%	0	0	0	0.000%	0.000%	1025
Omar_20211228_SH366-Sh367_Phosphoproteome-ATR-inhibitor_Experiment	Control	Control	Sh-366-1	cDNA FLJ76442 OS=Homo sapiens OX=9606 PE=2 SV=1	A8K8U2,B4E3P7,B7ZAU9,E9PLV3,Q92543,Q92543-2		UniProtKB-HS_20211205_TnRev.fasta	87,344.2	9.1%	0	0	0	0.000%	0.000%	803
Omar_20211228_SH366-Sh367_Phosphoproteome-ATR-inhibitor_Experiment	Control	Control	Sh-366-1	Dual-specificity protein kinase CLK1 OS=Homo sapiens OX=9606 GN=CLK1 PE=1 SV=1	F8WBF5,P49759,P49759-3		UniProtKB-HS_20211205_TnRev.fasta	41,851.7	100.0%	2	2	2	0.00636%	6.48%	355
Omar_20211228_SH366-Sh367_Phosphoproteome-ATR-inhibitor_Experiment	Control	Control	Sh-366-1	Isoform 2 of KH domain-containing, RNA-binding, signal transduction-associated protein 1 OS=Homo sapiens OX=9606 GN=KHDRBS1	Q07666-2		UniProtKB-HS_20211205_TnRev.fasta	45,861.6	99.1%	1	1	2	0.00636%	3.35%	418
Omar_20211228_SH366-Sh367_Phosphoproteome-ATR-inhibitor_Experiment	Control	Control	Sh-366-1	cDNA FLJ78127, highly similar to Homo sapiens SFRS protein kinase 1 (SRPK1), mRNA OS=Homo sapiens OX=9606 PE=2 SV=1	A8K8B2,H3BLV9,Q96SB4,Q96SB4-3		UniProtKB-HS_20211205_TnRev.fasta	92,413.4	100.0%	5	7	9	0.0286%	9.01%	826
Omar_20211228_SH366-Sh367_Phosphoproteome-ATR-inhibitor_Experiment	Control	Control	Sh-366-1	Ribosomal protein S5, isoform CRA_a OS=Homo sapiens OX=9606 GN=RPS5 PE=3 SV=1	A0A024R4Q8,M0R0F0,M0R0R2,P46782		UniProtKB-HS_20211205_TnRev.fasta	22,877.0	15.4%	0	0	0	0.000%	0.000%	204
Omar_20211228_SH366-Sh367_Phosphoproteome-ATR-inhibitor_Experiment	Control	Control	Sh-366-1	40S ribosomal protein S9 OS=Homo sapiens OX=9606 GN=RPS9 PE=1 SV=1	A0A024R4M0,B5MCT8,B7Z732,C9JM19,P46781		UniProtKB-HS_20211205_TnRev.fasta	22,592.5	5.2%	0	0	0	0.000%	0.000%	194
Omar_20211228_SH366-Sh367_Phosphoproteome-ATR-inhibitor_Experiment	Control	Control	Sh-366-1	Ubiquitin carboxyl-terminal hydrolase OS=Homo sapiens OX=9606 PE=2 SV=1	B2R636,O94782		UniProtKB-HS_20211205_TnRev.fasta	88,209.3	100.0%	1	1	1	0.00318%	3.82%	785
Omar_20211228_SH366-Sh367_Phosphoproteome-ATR-inhibitor_Experiment	Control	Control	Sh-366-1	40S ribosomal protein S18 OS=Homo sapiens OX=9606 GN=RPS18 PE=1 SV=3	P62269		UniProtKB-HS_20211205_TnRev.fasta	17,719.3	99.7%	1	1	1	0.00318%	7.24%	152
Omar_20211228_SH366-Sh367_Phosphoproteome-ATR-inhibitor_Experiment	Control	Control	Sh-366-1	Mitogen-activated protein kinase kinase 2, isoform CRA_d OS=Homo sapiens OX=9606 GN=MAP2K2 PE=2 SV=1	B3KS97,G5E9C7,P36507,Q7Z370		UniProtKB-HS_20211205_TnRev.fasta	44,425.3	99.1%	1	1	3	0.00953%	4.29%	400
Omar_20211228_SH366-Sh367_Phosphoproteome-ATR-inhibitor_Experiment	Control	Control	Sh-366-1	40S ribosomal protein S14 (Fragment) OS=Homo sapiens OX=9606 GN=RPS14 PE=1 SV=1	A0A2R8Y811,P62263		UniProtKB-HS_20211205_TnRev.fasta	16,272.9	100.0%	2	2	2	0.00636%	16.0%	151
Omar_20211228_SH366-Sh367_Phosphoproteome-ATR-inhibitor_Experiment	Control	Control	Sh-366-1	N6-adenosine-methyltransferase catalytic subunit OS=Homo sapiens OX=9606 GN=METTL3 PE=1 SV=2	Q86U44		UniProtKB-HS_20211205_TnRev.fasta	64,475.0	99.1%	1	1	1	0.00318%	3.79%	580
Omar_20211228_SH366-Sh367_Phosphoproteome-ATR-inhibitor_Experiment	Control	Control	Sh-366-1	CTD (Carboxy-terminal domain, RNA polymerase II, polypeptide A) small phosphatase like 2, isoform CRA_a OS=Homo sapiens OX=9606 GN=CTDSPL2 PE=4 SV=1	A0A024R5Q8,H0YMH7,Q05D32,Q05D32-2		UniProtKB-HS_20211205_TnRev.fasta	45,425.5	98.3%	1	1	1	0.00318%	3.86%	394
Omar_20211228_SH366-Sh367_Phosphoproteome-ATR-inhibitor_Experiment	Control	Control	Sh-366-1	Non-specific serine/threonine protein kinase (Fragment) OS=Homo sapiens OX=9606 GN=CDC42BPB PE=1 SV=8	H0YLY0,Q86TR8		UniProtKB-HS_20211205_TnRev.fasta	58,739.6	99.1%	1	1	1	0.00318%	4.65%	530
Omar_20211228_SH366-Sh367_Phosphoproteome-ATR-inhibitor_Experiment	Control	Control	Sh-366-1	Elongin-A OS=Homo sapiens OX=9606 GN=ELOA PE=1 SV=1	A0A024RAC6,Q14241		UniProtKB-HS_20211205_TnRev.fasta	89,910.3	100.0%	1	1	1	0.00318%	2.07%	798
Omar_20211228_SH366-Sh367_Phosphoproteome-ATR-inhibitor_Experiment	Control	Control	Sh-366-1	ATP-dependent DNA helicase Q4 OS=Homo sapiens OX=9606 GN=RECQL4 PE=1 SV=2	O94761		UniProtKB-HS_20211205_TnRev.fasta	133,066.3	50.5%	0	0	0	0.000%	0.000%	1208
Omar_20211228_SH366-Sh367_Phosphoproteome-ATR-inhibitor_Experiment	Control	Control	Sh-366-1	Non-specific serine/threonine protein kinase OS=Homo sapiens OX=9606 GN=MARK2 PE=3 SV=1	A0A024R5B2,A0A0A0MRU9,A0A7I2YQR3,A8K2S4,A9CP04,E7ETY4,E9PC69,Q7KZI7-13,Q7KZI7-14,Q7KZI7-15,Q7KZI7-16		UniProtKB-HS_20211205_TnRev.fasta	81,211.5	100.0%	1	2	2	0.00636%	1.30%	724
Omar_20211228_SH366-Sh367_Phosphoproteome-ATR-inhibitor_Experiment	Control	Control	Sh-366-1	Protein kinase C OS=Homo sapiens OX=9606 PE=2 SV=1	Q8N2H2,Q9BZL6,Q9BZL6-2,Q9BZL6-3		UniProtKB-HS_20211205_TnRev.fasta	97,744.8	85.0%	1	1	1	0.00318%	1.94%	888
Omar_20211228_SH366-Sh367_Phosphoproteome-ATR-inhibitor_Experiment	Control	Control	Sh-366-1	SP110 nuclear body protein, isoform CRA_b OS=Homo sapiens OX=9606 GN=SP110 PE=1 SV=1	G5E9C0,Q6PJR6,Q9HB58,Q9HB58-2,Q9HB58-3,Q9HB58-5,Q9HB58-6,Q9HB58-7		UniProtKB-HS_20211205_TnRev.fasta	62,604.0	100.0%	2	2	3	0.00953%	7.86%	555
Omar_20211228_SH366-Sh367_Phosphoproteome-ATR-inhibitor_Experiment	Control	Control	Sh-366-1	EEF1A protein (Fragment) OS=Homo sapiens OX=9606 GN=EEF1A PE=2 SV=1	Q14222		UniProtKB-HS_20211205_TnRev.fasta	24,195.9	86.2%	1	1	1	0.00318%	15.0%	227
Omar_20211228_SH366-Sh367_Phosphoproteome-ATR-inhibitor_Experiment	Control	Control	Sh-366-1	Pre-mRNA-splicing factor 3 OS=Homo sapiens OX=9606 PE=2 SV=1	B2R791,B4DLS8,B4DM28,O43395,Q53GV6		UniProtKB-HS_20211205_TnRev.fasta	77,530.7	100.0%	4	4	5	0.0159%	3.66%	683
Omar_20211228_SH366-Sh367_Phosphoproteome-ATR-inhibitor_Experiment	Control	Control	Sh-366-1	Epiplakin OS=Homo sapiens OX=9606 GN=EPPK1 PE=1 SV=2	A0A075B730,P58107		UniProtKB-HS_20211205_TnRev.fasta	555,652.2	99.1%	1	2	2	0.00636%	0.375%	5088
Omar_20211228_SH366-Sh367_Phosphoproteome-ATR-inhibitor_Experiment	Control	Control	Sh-366-1	Protein disulfide-isomerase OS=Homo sapiens OX=9606 GN=P4HB PE=1 SV=1	A0A7P0Z4J0,A0A7P0Z4S2		UniProtKB-HS_20211205_TnRev.fasta	29,864.5	66.6%	0	0	0	0.000%	0.000%	270
Omar_20211228_SH366-Sh367_Phosphoproteome-ATR-inhibitor_Experiment	Control	Control	Sh-366-1	Protein CASC3 OS=Homo sapiens OX=9606 GN=CASC3 PE=3 SV=1	A0A024R1X0,B4DKR6,O15234		UniProtKB-HS_20211205_TnRev.fasta	76,277.9	100.0%	3	4	5	0.0159%	8.50%	703
Omar_20211228_SH366-Sh367_Phosphoproteome-ATR-inhibitor_Experiment	Control	Control	Sh-366-1	Palmdelphin isoform 1 (Fragment) OS=Homo sapiens OX=9606 GN=PALMD PE=2 SV=1	A0A0S2Z5E7,Q9NP74,Q9NP74-2,Q9NP74-3,S4R313		UniProtKB-HS_20211205_TnRev.fasta	41,950.4	99.0%	1	1	1	0.00318%	3.27%	376
Omar_20211228_SH366-Sh367_Phosphoproteome-ATR-inhibitor_Experiment	Control	Control	Sh-366-1	Mitogen-activated protein kinase kinase kinase 7 OS=Homo sapiens OX=9606 GN=MAP3K7 PE=1 SV=1	O43318,O43318-3,Q5U0C9		UniProtKB-HS_20211205_TnRev.fasta	56,706.7	100.0%	2	3	3	0.00953%	4.79%	518
Omar_20211228_SH366-Sh367_Phosphoproteome-ATR-inhibitor_Experiment	Control	Control	Sh-366-1	N-alpha-acetyltransferase 10 OS=Homo sapiens OX=9606 GN=NAA10 PE=1 SV=1	P41227,P41227-2		UniProtKB-HS_20211205_TnRev.fasta	24,784.1	100.0%	2	2	2	0.00636%	15.7%	220
Omar_20211228_SH366-Sh367_Phosphoproteome-ATR-inhibitor_Experiment	Control	Control	Sh-366-1	Zinc finger CCHC domain-containing protein 2 (Fragment) OS=Homo sapiens OX=9606 GN=ZCCHC2 PE=1 SV=1	K7ESN2		UniProtKB-HS_20211205_TnRev.fasta	117,818.6	100.0%	2	2	2	0.00636%	5.37%	1098
Omar_20211228_SH366-Sh367_Phosphoproteome-ATR-inhibitor_Experiment	Control	Control	Sh-366-1	TCF3 (E2A) fusion partner (In childhood Leukemia), isoform CRA_c OS=Homo sapiens OX=9606 GN=TFPT PE=1 SV=1	A0A024R4Q5,P0C1Z6,P0C1Z6-2		UniProtKB-HS_20211205_TnRev.fasta	27,204.5	100.0%	2	2	2	0.00636%	7.91%	244
Omar_20211228_SH366-Sh367_Phosphoproteome-ATR-inhibitor_Experiment	Control	Control	Sh-366-1	Isoform 5 of Terminal nucleotidyltransferase 4B OS=Homo sapiens OX=9606 GN=TENT4B	Q8NDF8-5		UniProtKB-HS_20211205_TnRev.fasta	75,801.7	99.5%	1	1	1	0.00318%	2.29%	698
Omar_20211228_SH366-Sh367_Phosphoproteome-ATR-inhibitor_Experiment	Control	Control	Sh-366-1	Pantothenate kinase 2, mitochondrial OS=Homo sapiens OX=9606 GN=PANK2 PE=1 SV=3	Q9BZ23,Q9BZ23-3,Q9BZ23-4,V9GYZ0		UniProtKB-HS_20211205_TnRev.fasta	50,584.1	99.1%	1	1	1	0.00318%	2.11%	460
Omar_20211228_SH366-Sh367_Phosphoproteome-ATR-inhibitor_Experiment	Control	Control	Sh-366-1	cDNA FLJ11695 fis, clone HEMBA1005019, highly similar to Homo sapiens SCC-112 protein (SCC-112), mRNA OS=Homo sapiens OX=9606 PE=2 SV=1	B3KMN2,G1UI16,Q29RF7,Q96DB6		UniProtKB-HS_20211205_TnRev.fasta	150,835.5	100.0%	4	5	7	0.0222%	14.1%	1337
Omar_20211228_SH366-Sh367_Phosphoproteome-ATR-inhibitor_Experiment	Control	Control	Sh-366-1	Tripartite motif-containing 24, isoform CRA_a OS=Homo sapiens OX=9606 GN=TRIM24 PE=4 SV=1	A0A024R784,B4DYZ9,O15164,O15164-2		UniProtKB-HS_20211205_TnRev.fasta	113,018.2	100.0%	2	4	4	0.0127%	2.85%	1016
Omar_20211228_SH366-Sh367_Phosphoproteome-ATR-inhibitor_Experiment	Control	Control	Sh-366-1	Nucleolar protein 12 OS=Homo sapiens OX=9606 GN=MGC3731 PE=3 SV=1	A0A024R1M6,Q9UGY1,V9GYY5		UniProtKB-HS_20211205_TnRev.fasta	24,663.8	62.3%	0	0	0	0.000%	0.000%	213
Omar_20211228_SH366-Sh367_Phosphoproteome-ATR-inhibitor_Experiment	Control	Control	Sh-366-1	Atlastin-2 (Fragment) OS=Homo sapiens OX=9606 GN=ATL2 PE=1 SV=1	H7C3A2,Q8NHH9,Q8NHH9-2		UniProtKB-HS_20211205_TnRev.fasta	66,088.2	100.0%	2	3	3	0.00953%	13.6%	579
Omar_20211228_SH366-Sh367_Phosphoproteome-ATR-inhibitor_Experiment	Control	Control	Sh-366-1	NMDA receptor regulated 2, isoform CRA_b OS=Homo sapiens OX=9606 GN=NARG2 PE=4 SV=1	A0A024R5V9,Q659A1		UniProtKB-HS_20211205_TnRev.fasta	110,014.4	99.1%	1	1	1	0.00318%	2.44%	982
Omar_20211228_SH366-Sh367_Phosphoproteome-ATR-inhibitor_Experiment	Control	Control	Sh-366-1	Coiled-coil and C2 domain-containing protein 1A (Fragment) OS=Homo sapiens OX=9606 GN=CC2D1A PE=1 SV=1	A0A7P0Z4M5		UniProtKB-HS_20211205_TnRev.fasta	63,393.1	19.1%	0	0	0	0.000%	0.000%	568
Omar_20211228_SH366-Sh367_Phosphoproteome-ATR-inhibitor_Experiment	Control	Control	Sh-366-1	RAC-alpha serine/threonine-protein kinase OS=Homo sapiens OX=9606 GN=AKT1 PE=4 SV=1	A0A804HJM6,B0LPE5,P31749,P31749-2		UniProtKB-HS_20211205_TnRev.fasta	48,348.1	99.8%	1	3	3	0.00953%	4.16%	418
Omar_20211228_SH366-Sh367_Phosphoproteome-ATR-inhibitor_Experiment	Control	Control	Sh-366-1	Isoform 2 of Rab GTPase-activating protein 1-like OS=Homo sapiens OX=9606 GN=RABGAP1L	Q5R372-2		UniProtKB-HS_20211205_TnRev.fasta	68,003.8	100.0%	2	3	3	0.00953%	7.60%	605
Omar_20211228_SH366-Sh367_Phosphoproteome-ATR-inhibitor_Experiment	Control	Control	Sh-366-1	Ensconsin OS=Homo sapiens OX=9606 GN=MAP7 PE=1 SV=1	A0A087WZ40,B2R704,B7Z3E1,B7Z3Y3,Q14244,Q14244-3,Q14244-5,Q14244-6,Q14244-7		UniProtKB-HS_20211205_TnRev.fasta	86,952.2	99.1%	1	1	1	0.00318%	1.80%	771
Omar_20211228_SH366-Sh367_Phosphoproteome-ATR-inhibitor_Experiment	Control	Control	Sh-366-1	Phosphatidylinositol-3,5-bisphosphate 3-phosphatase OS=Homo sapiens OX=9606 GN=MTMR2 PE=1 SV=1	A0A6Q8PHL9,Q13614		UniProtKB-HS_20211205_TnRev.fasta	73,382.5	99.1%	1	2	2	0.00636%	3.79%	643
Omar_20211228_SH366-Sh367_Phosphoproteome-ATR-inhibitor_Experiment	Control	Control	Sh-366-1	Activating transcription factor 7 interacting protein, isoform CRA_a OS=Homo sapiens OX=9606 GN=ATF7IP PE=3 SV=1	A0A024RAY1,Q6VMQ6,Q6VMQ6-4,Q6VMQ6-5		UniProtKB-HS_20211205_TnRev.fasta	136,321.8	99.4%	1	1	1	0.00318%	1.89%	1269
Omar_20211228_SH366-Sh367_Phosphoproteome-ATR-inhibitor_Experiment	Control	Control	Sh-366-1	Prostaglandin E synthase 3 (Cytosolic), isoform CRA_a OS=Homo sapiens OX=9606 GN=PTGES3 PE=4 SV=1	A0A024RB32,A0A087WYT3,B4DDC6,Q15185,Q15185-2		UniProtKB-HS_20211205_TnRev.fasta	14,844.2	99.1%	1	4	12	0.0381%	9.38%	127
Omar_20211228_SH366-Sh367_Phosphoproteome-ATR-inhibitor_Experiment	Control	Control	Sh-366-1	LIM and calponin homology domains-containing protein 1 OS=Homo sapiens OX=9606 GN=LIMCH1 PE=1 SV=1	G5EA03,Q9UPQ0-3		UniProtKB-HS_20211205_TnRev.fasta	164,441.0	100.0%	10	17	32	0.102%	7.09%	1467
Omar_20211228_SH366-Sh367_Phosphoproteome-ATR-inhibitor_Experiment	Control	Control	Sh-366-1	Solute carrier family 12 (Potassium/chloride transporters), member 6, isoform CRA_d OS=Homo sapiens OX=9606 GN=SLC12A6 PE=3 SV=1	A0A024R9I5,A0A6Q8PH21,A8K935,Q9UHW9,Q9UHW9-4		UniProtKB-HS_20211205_TnRev.fasta	126,597.7	99.5%	1	2	3	0.00953%	1.57%	1141
Omar_20211228_SH366-Sh367_Phosphoproteome-ATR-inhibitor_Experiment	Control	Control	Sh-366-1	Heat shock 10kDa protein 1 (Chaperonin 10), isoform CRA_d OS=Homo sapiens OX=9606 GN=HSPE1 PE=3 SV=1	A0A024R3X7,A0A384N6A4,B8ZZ54,P61604		UniProtKB-HS_20211205_TnRev.fasta	10,931.8	100.0%	1	1	1	0.00318%	14.1%	102
Omar_20211228_SH366-Sh367_Phosphoproteome-ATR-inhibitor_Experiment	Control	Control	Sh-366-1	Alpha-parvin OS=Homo sapiens OX=9606 GN=PARVA PE=1 SV=1	Q9NVD7,Q9NVD7-2		UniProtKB-HS_20211205_TnRev.fasta	20,625.1	99.8%	1	1	2	0.00636%	4.30%	182
Omar_20211228_SH366-Sh367_Phosphoproteome-ATR-inhibitor_Experiment	Control	Control	Sh-366-1	Leucine-rich repeat flightless-interacting protein 1 OS=Homo sapiens OX=9606 GN=LRRFIP1 PE=1 SV=2	Q32MZ4,Q32MZ4-2		UniProtKB-HS_20211205_TnRev.fasta	86,403.2	100.0%	3	5	10	0.0318%	5.94%	784
Omar_20211228_SH366-Sh367_Phosphoproteome-ATR-inhibitor_Experiment	Control	Control	Sh-366-1	FH1/FH2 domain-containing protein 1 variant OS=Homo sapiens OX=9606 GN=FHOD1 PE=2 SV=1	A0A068F7M9,Q9Y613		UniProtKB-HS_20211205_TnRev.fasta	126,554.9	99.9%	1	1	2	0.00636%	0.840%	1164
Omar_20211228_SH366-Sh367_Phosphoproteome-ATR-inhibitor_Experiment	Control	Control	Sh-366-1	FACT complex subunit SSRP1 OS=Homo sapiens OX=9606 GN=SSRP1 PE=3 SV=1	A0A024R4Z6,Q08945		UniProtKB-HS_20211205_TnRev.fasta	81,077.6	100.0%	2	8	18	0.0572%	5.64%	709
Omar_20211228_SH366-Sh367_Phosphoproteome-ATR-inhibitor_Experiment	Control	Control	Sh-366-1	Heat shock 110 kDa protein OS=Homo sapiens OX=9606 GN=HSPH1 PE=3 SV=1	A0A024RDS1,A0A0A0MSM0,B4DF68,B4DY72,Q92598,Q92598-3,Q92598-4		UniProtKB-HS_20211205_TnRev.fasta	97,460.5	100.0%	2	3	3	0.00953%	5.94%	860
Omar_20211228_SH366-Sh367_Phosphoproteome-ATR-inhibitor_Experiment	Control	Control	Sh-366-1	cDNA FLJ78754, highly similar to Homo sapiens ankyrin repeat domain 15 (ANKRD15), transcript variant 1, mRNA OS=Homo sapiens OX=9606 PE=2 SV=1	A8KAC4,Q14678,Q14678-2,Q6PIB3,Q86TE2		UniProtKB-HS_20211205_TnRev.fasta	105,439.4	99.1%	1	1	1	0.00318%	1.11%	966
Omar_20211228_SH366-Sh367_Phosphoproteome-ATR-inhibitor_Experiment	Control	Control	Sh-366-1	Etoposide induced 2.4 mRNA, isoform CRA_a OS=Homo sapiens OX=9606 GN=EI24 PE=3 SV=1	A0A024R3I8,B4DWJ0,B7ZB74,O14681,O14681-3		UniProtKB-HS_20211205_TnRev.fasta	19,070.0	90.5%	1	1	1	0.00318%	2.94%	167
Omar_20211228_SH366-Sh367_Phosphoproteome-ATR-inhibitor_Experiment	Control	Control	Sh-366-1	ElaC homolog protein 2 (Fragment) OS=Homo sapiens OX=9606 GN=ELAC2 PE=2 SV=1	A0A0S2Z5M8,B4DT15,E7ES68,G5E9D5,Q9BQ52,Q9BQ52-2,V9GYS7		UniProtKB-HS_20211205_TnRev.fasta	56,094.7	100.0%	2	8	18	0.0572%	3.03%	501
Omar_20211228_SH366-Sh367_Phosphoproteome-ATR-inhibitor_Experiment	Control	Control	Sh-366-1	Stomatin-like protein 2, mitochondrial OS=Homo sapiens OX=9606 GN=STOML2 PE=1 SV=1	A0A087WYB4,Q9UJZ1,Q9UJZ1-2		UniProtKB-HS_20211205_TnRev.fasta	33,337.5	99.1%	1	1	1	0.00318%	5.16%	311
Omar_20211228_SH366-Sh367_Phosphoproteome-ATR-inhibitor_Experiment	Control	Control	Sh-366-1	Putative uncharacterized protein ENSP00000383309 OS=Homo sapiens OX=9606 PE=5 SV=3	A8MUU9		UniProtKB-HS_20211205_TnRev.fasta	55,309.4	99.1%	1	1	1	0.00318%	1.78%	505
Omar_20211228_SH366-Sh367_Phosphoproteome-ATR-inhibitor_Experiment	Control	Control	Sh-366-1	ARF GTPase-activating protein GIT1 OS=Homo sapiens OX=9606 GN=GIT1 PE=1 SV=1	A0A0C4DGN6,J3QRU8,Q59FC3,Q9Y2X7,Q9Y2X7-3		UniProtKB-HS_20211205_TnRev.fasta	84,342.4	100.0%	2	3	3	0.00953%	6.69%	761
Omar_20211228_SH366-Sh367_Phosphoproteome-ATR-inhibitor_Experiment	Control	Control	Sh-366-1	H/ACA ribonucleoprotein complex subunit DKC1 OS=Homo sapiens OX=9606 GN=DKC1 PE=1 SV=3	O60832		UniProtKB-HS_20211205_TnRev.fasta	57,675.2	100.0%	6	17	29	0.0922%	9.34%	514
Omar_20211228_SH366-Sh367_Phosphoproteome-ATR-inhibitor_Experiment	Control	Control	Sh-366-1	Peptidyl-prolyl cis-trans isomerase G OS=Homo sapiens OX=9606 GN=PPIG PE=1 SV=1	A0A7I2V4F2,A0A7I2V5Q5,A0A7I2V629,E9PG73,Q13427,Q2NKQ6		UniProtKB-HS_20211205_TnRev.fasta	88,619.0	100.0%	7	9	14	0.0445%	7.36%	754
Omar_20211228_SH366-Sh367_Phosphoproteome-ATR-inhibitor_Experiment	Control	Control	Sh-366-1	Myopalladin OS=Homo sapiens OX=9606 GN=MYPN PE=1 SV=2	Q86TC9		UniProtKB-HS_20211205_TnRev.fasta	145,257.7	100.0%	3	4	5	0.0159%	2.88%	1320
Omar_20211228_SH366-Sh367_Phosphoproteome-ATR-inhibitor_Experiment	Control	Control	Sh-366-1	Protein FAM117B OS=Homo sapiens OX=9606 GN=FAM117B PE=1 SV=2	Q6P1L5		UniProtKB-HS_20211205_TnRev.fasta	61,968.1	100.0%	2	2	2	0.00636%	3.90%	589
Omar_20211228_SH366-Sh367_Phosphoproteome-ATR-inhibitor_Experiment	Control	Control	Sh-366-1	Nucleolar MIF4G domain-containing protein 1 OS=Homo sapiens OX=9606 GN=NOM1 PE=1 SV=1	Q5C9Z4		UniProtKB-HS_20211205_TnRev.fasta	96,260.9	99.1%	1	1	1	0.00318%	2.33%	860
Omar_20211228_SH366-Sh367_Phosphoproteome-ATR-inhibitor_Experiment	Control	Control	Sh-366-1	Isoform 2 of Protein max OS=Homo sapiens OX=9606 GN=MAX	P61244-2		UniProtKB-HS_20211205_TnRev.fasta	17,202.2	99.1%	1	1	1	0.00318%	9.93%	151
Omar_20211228_SH366-Sh367_Phosphoproteome-ATR-inhibitor_Experiment	Control	Control	Sh-366-1	Guanine nucleotide exchange factor H1 OS=Homo sapiens OX=9606 GN=ARHGEF2 PE=1 SV=1	A0A5F9ZI21,D3DVA5,Q92974,Q92974-2,Q92974-3,V9GYM8		UniProtKB-HS_20211205_TnRev.fasta	108,244.8	100.0%	4	5	8	0.0254%	3.90%	958
Omar_20211228_SH366-Sh367_Phosphoproteome-ATR-inhibitor_Experiment	Control	Control	Sh-366-1	Zinc finger FYVE domain-containing protein 26 OS=Homo sapiens OX=9606 GN=ZFYVE26 PE=1 SV=1	A0A7I2V403,A0A7I2YQU3,A0A7I2YQV0,Q68DK2,Q68DK2-2,Q68DK2-5		UniProtKB-HS_20211205_TnRev.fasta	285,212.2	97.3%	1	1	1	0.00318%	0.783%	2545
Omar_20211228_SH366-Sh367_Phosphoproteome-ATR-inhibitor_Experiment	Control	Control	Sh-366-1	40S ribosomal protein S19 OS=Homo sapiens OX=9606 GN=RPS19 PE=2 SV=1	B0ZBD0,M0QYF7,M0R140,M0R2L9,P39019,Q8WVX7		UniProtKB-HS_20211205_TnRev.fasta	16,060.5	99.1%	1	1	1	0.00318%	6.21%	145
Omar_20211228_SH366-Sh367_Phosphoproteome-ATR-inhibitor_Experiment	Control	Control	Sh-366-1	6-pyruvoyltetrahydropterin synthase OS=Homo sapiens OX=9606 GN=PTS PE=1 SV=1	E9PJM0,E9PKY8,Q03393		UniProtKB-HS_20211205_TnRev.fasta	16,385.4	97.0%	1	1	1	0.00318%	14.8%	145
Omar_20211228_SH366-Sh367_Phosphoproteome-ATR-inhibitor_Experiment	Control	Control	Sh-366-1	Transcription factor 20 OS=Homo sapiens OX=9606 GN=TCF20 PE=1 SV=3	Q9UGU0,Q9UGU0-2,W5ZR30		UniProtKB-HS_20211205_TnRev.fasta	209,651.9	100.0%	2	2	3	0.00953%	1.02%	1938
Omar_20211228_SH366-Sh367_Phosphoproteome-ATR-inhibitor_Experiment	Control	Control	Sh-366-1	cDNA FLJ51191, highly similar to Bromodomain-containing protein 1 OS=Homo sapiens OX=9606 PE=2 SV=1	B7Z926		UniProtKB-HS_20211205_TnRev.fasta	87,732.5	95.2%	0	0	0	0.000%	0.000%	784
Omar_20211228_SH366-Sh367_Phosphoproteome-ATR-inhibitor_Experiment	Control	Control	Sh-366-1	RBM1 (Fragment) OS=Homo sapiens OX=9606 PE=4 SV=1	Q2VIN3,Q96E39		UniProtKB-HS_20211205_TnRev.fasta	42,143.4	99.1%	1	1	1	0.00318%	6.77%	390
Omar_20211228_SH366-Sh367_Phosphoproteome-ATR-inhibitor_Experiment	Control	Control	Sh-366-1	Protein SET OS=Homo sapiens OX=9606 GN=SET PE=1 SV=3	Q01105,Q5VXV3		UniProtKB-HS_20211205_TnRev.fasta	33,489.4	97.4%	1	2	2	0.00636%	3.10%	290
Omar_20211228_SH366-Sh367_Phosphoproteome-ATR-inhibitor_Experiment	Control	Control	Sh-366-1	Protein MAK16 homolog OS=Homo sapiens OX=9606 GN=MAK16 PE=1 SV=2	Q9BXY0		UniProtKB-HS_20211205_TnRev.fasta	35,370.0	100.0%	2	9	20	0.0636%	10.00%	300
Omar_20211228_SH366-Sh367_Phosphoproteome-ATR-inhibitor_Experiment	Control	Control	Sh-366-1	DNA fragmentation factor subunit alpha OS=Homo sapiens OX=9606 GN=DFFA PE=1 SV=1	O00273,Q53HN4		UniProtKB-HS_20211205_TnRev.fasta	36,522.5	99.1%	1	1	3	0.00953%	3.32%	331
Omar_20211228_SH366-Sh367_Phosphoproteome-ATR-inhibitor_Experiment	Control	Control	Sh-366-1	cDNA FLJ77715, highly similar to Homo sapiens cisplatin resistance-associated overexpressed protein(LUC7A), mRNA OS=Homo sapiens OX=9606 PE=2 SV=1	A8K3C5,O95232		UniProtKB-HS_20211205_TnRev.fasta	51,467.1	99.8%	1	1	1	0.00318%	5.56%	432
Omar_20211228_SH366-Sh367_Phosphoproteome-ATR-inhibitor_Experiment	Control	Control	Sh-366-1	40S ribosomal protein S6 OS=Homo sapiens OX=9606 GN=RPS6 PE=2 SV=1	A2A3R6,P62753,Q96DV6		UniProtKB-HS_20211205_TnRev.fasta	28,681.7	100.0%	4	4	4	0.0127%	10.0%	249
Omar_20211228_SH366-Sh367_Phosphoproteome-ATR-inhibitor_Experiment	Control	Control	Sh-366-1	Abnormal spindle-like microcephaly-associated protein OS=Homo sapiens OX=9606 GN=ASPM PE=1 SV=1	A0A7P0Z491		UniProtKB-HS_20211205_TnRev.fasta	418,404.8	34.1%	0	0	0	0.000%	0.000%	3551
Omar_20211228_SH366-Sh367_Phosphoproteome-ATR-inhibitor_Experiment	Control	Control	Sh-366-1	DNA excision repair protein ERCC-6-like OS=Homo sapiens OX=9606 GN=ERCC6L PE=1 SV=1	B5MDQ0,Q2NKX8		UniProtKB-HS_20211205_TnRev.fasta	141,107.8	100.0%	3	3	5	0.0159%	4.53%	1250
Omar_20211228_SH366-Sh367_Phosphoproteome-ATR-inhibitor_Experiment	Control	Control	Sh-366-1	Peptidylprolyl isomerase OS=Homo sapiens OX=9606 PE=2 SV=1	B2R9U2,Q02790		UniProtKB-HS_20211205_TnRev.fasta	51,805.9	99.1%	1	2	5	0.0159%	3.05%	459
Omar_20211228_SH366-Sh367_Phosphoproteome-ATR-inhibitor_Experiment	Control	Control	Sh-366-1	2'-phosphotransferase OS=Homo sapiens OX=9606 GN=TRPT1 PE=3 SV=1	A0A024R5C2,F5H1K3,Q86TN4,Q86TN4-2,Q86TN4-4		UniProtKB-HS_20211205_TnRev.fasta	27,899.1	99.1%	1	1	4	0.0127%	8.82%	255
Omar_20211228_SH366-Sh367_Phosphoproteome-ATR-inhibitor_Experiment	Control	Control	Sh-366-1	Sister chromatid cohesion protein PDS5 homolog B OS=Homo sapiens OX=9606 GN=PDS5B PE=1 SV=1	Q9NTI5,Q9NTI5-2		UniProtKB-HS_20211205_TnRev.fasta	158,286.2	100.0%	13	23	31	0.0985%	7.33%	1391
Omar_20211228_SH366-Sh367_Phosphoproteome-ATR-inhibitor_Experiment	Control	Control	Sh-366-1	Bifunctional polynucleotide phosphatase/kinase OS=Homo sapiens OX=9606 GN=PNKP PE=1 SV=1	A0A0D9SFL2,M0QYH2,Q96T60,Q96T60-2		UniProtKB-HS_20211205_TnRev.fasta	53,004.3	100.0%	2	5	7	0.0222%	4.33%	482
Omar_20211228_SH366-Sh367_Phosphoproteome-ATR-inhibitor_Experiment	Control	Control	Sh-366-1	Zinc finger protein 106 (Fragment) OS=Homo sapiens OX=9606 GN=ZNF106 PE=1 SV=1	H3BS99,Q86T35		UniProtKB-HS_20211205_TnRev.fasta	90,495.9	99.1%	1	1	1	0.00318%	7.53%	820
Omar_20211228_SH366-Sh367_Phosphoproteome-ATR-inhibitor_Experiment	Control	Control	Sh-366-1	Elongation factor 1-gamma OS=Homo sapiens OX=9606 GN=EEF1G PE=1 SV=3	P26641,P26641-2,Q53YD7		UniProtKB-HS_20211205_TnRev.fasta	56,150.9	53.8%	0	0	0	0.000%	0.000%	487
Omar_20211228_SH366-Sh367_Phosphoproteome-ATR-inhibitor_Experiment	Control	Control	Sh-366-1	Ribosome biogenesis protein BOP1 OS=Homo sapiens OX=9606 GN=BOP1 PE=2 SV=1	A8K3R2,B2RDN4,Q14137		UniProtKB-HS_20211205_TnRev.fasta	83,629.3	99.1%	1	3	4	0.0127%	2.14%	746
Omar_20211228_SH366-Sh367_Phosphoproteome-ATR-inhibitor_Experiment	Control	Control	Sh-366-1	Beta-catenin-like protein 1 OS=Homo sapiens OX=9606 GN=CTNNBL1 PE=1 SV=1	A0A087WUB9,Q8WYA6,Q8WYA6-2,Q8WYA6-3,Q8WYA6-4		UniProtKB-HS_20211205_TnRev.fasta	36,104.3	75.3%	0	0	0	0.000%	0.000%	311
Omar_20211228_SH366-Sh367_Phosphoproteome-ATR-inhibitor_Experiment	Control	Control	Sh-366-1	CDV3 homolog (Mouse), isoform CRA_a OS=Homo sapiens OX=9606 GN=CDV3 PE=3 SV=1	D3DND1,H0Y8K3,Q9UKY7,Q9UKY7-2		UniProtKB-HS_20211205_TnRev.fasta	22,079.1	100.0%	2	2	2	0.00636%	6.98%	213
Omar_20211228_SH366-Sh367_Phosphoproteome-ATR-inhibitor_Experiment	Control	Control	Sh-366-1	Centromere protein O OS=Homo sapiens OX=9606 GN=CENPO PE=1 SV=1	Q9BU64,Q9BU64-2		UniProtKB-HS_20211205_TnRev.fasta	32,989.2	99.1%	1	1	1	0.00318%	6.33%	294
Omar_20211228_SH366-Sh367_Phosphoproteome-ATR-inhibitor_Experiment	Control	Control	Sh-366-1	FAM13B (Fragment) OS=Homo sapiens OX=9606 GN=FAM13B PE=3 SV=1	A0A2X0SG06,B2RAJ9,Q9NYF5,Q9NYF5-2		UniProtKB-HS_20211205_TnRev.fasta	104,605.1	6.7%	0	0	0	0.000%	0.000%	915
Omar_20211228_SH366-Sh367_Phosphoproteome-ATR-inhibitor_Experiment	Control	Control	Sh-366-1	Epididymis secretory sperm binding protein OS=Homo sapiens OX=9606 PE=2 SV=1	A0A384N6C7,A0A3B3ITJ4,B2R959,M0QXS5,P14866,P14866-2,Q6NTA2		UniProtKB-HS_20211205_TnRev.fasta	50,560.8	99.1%	1	1	1	0.00318%	4.41%	456
Omar_20211228_SH366-Sh367_Phosphoproteome-ATR-inhibitor_Experiment	Control	Control	Sh-366-1	Zinc finger MYM-type protein 4 OS=Homo sapiens OX=9606 GN=ZMYM4 PE=1 SV=1	Q5VZL5,Q5VZL5-2,Q5VZL5-4		UniProtKB-HS_20211205_TnRev.fasta	169,238.7	100.0%	2	3	3	0.00953%	1.16%	1516
Omar_20211228_SH366-Sh367_Phosphoproteome-ATR-inhibitor_Experiment	Control	Control	Sh-366-1	Isoform 4 of Serine/threonine-protein kinase WNK1 OS=Homo sapiens OX=9606 GN=WNK1	Q9H4A3-5		UniProtKB-HS_20211205_TnRev.fasta	279,531.7	99.9%	1	3	3	0.00953%	0.683%	2634
Omar_20211228_SH366-Sh367_Phosphoproteome-ATR-inhibitor_Experiment	Control	Control	Sh-366-1	cDNA FLJ11229 fis, clone PLACE1008356, highly similar to Homo sapiens meningioma expressed antigen 5 ((MGEA5), mRNA) OS=Homo sapiens OX=9606 PE=2 SV=1	B3KMK2,O60502,O60502-2,O60502-3,O60502-4		UniProtKB-HS_20211205_TnRev.fasta	96,933.8	74.9%	0	0	0	0.000%	0.000%	863
Omar_20211228_SH366-Sh367_Phosphoproteome-ATR-inhibitor_Experiment	Control	Control	Sh-366-1	ATPase family, AAA domain containing 2, isoform CRA_c OS=Homo sapiens OX=9606 GN=ATAD2 PE=4 SV=1	A0A024R9G7,Q6PL18		UniProtKB-HS_20211205_TnRev.fasta	158,558.1	100.0%	2	2	2	0.00636%	4.17%	1390
Omar_20211228_SH366-Sh367_Phosphoproteome-ATR-inhibitor_Experiment	Control	Control	Sh-366-1	Ankyrin repeat domain-containing protein 11 OS=Homo sapiens OX=9606 GN=ANKRD11 PE=1 SV=3	Q6UB99		UniProtKB-HS_20211205_TnRev.fasta	297,919.4	7.2%	0	0	0	0.000%	0.000%	2663
Omar_20211228_SH366-Sh367_Phosphoproteome-ATR-inhibitor_Experiment	Control	Control	Sh-366-1	Suppressor of hairy wing homolog 4 (Drosophila), isoform CRA_a OS=Homo sapiens OX=9606 GN=SUHW4 PE=4 SV=1	A0A024R5W1,A8K124,B4DHL1,Q6N043,Q6N043-2,Q6N043-5		UniProtKB-HS_20211205_TnRev.fasta	24,108.9	99.1%	1	1	1	0.00318%	2.10%	220
Omar_20211228_SH366-Sh367_Phosphoproteome-ATR-inhibitor_Experiment	Control	Control	Sh-366-1	Ankyrin repeat domain-containing protein 17 (Fragment) OS=Homo sapiens OX=9606 GN=ANKRD17 PE=1 SV=1	H0YM23,O75179,O75179-2,O75179-6,O75179-7		UniProtKB-HS_20211205_TnRev.fasta	263,554.4	100.0%	3	6	14	0.0445%	2.33%	2490
Omar_20211228_SH366-Sh367_Phosphoproteome-ATR-inhibitor_Experiment	Control	Control	Sh-366-1	Protein Smaug homolog 1 OS=Homo sapiens OX=9606 GN=SAMD4A PE=1 SV=3	Q9UPU9,Q9UPU9-2,Q9UPU9-3		UniProtKB-HS_20211205_TnRev.fasta	70,096.6	100.0%	1	1	1	0.00318%	1.67%	630
Omar_20211228_SH366-Sh367_Phosphoproteome-ATR-inhibitor_Experiment	Control	Control	Sh-366-1	UPF1 OS=Homo sapiens OX=9606 GN=UPF1 PE=2 SV=1	A0A024R7L5,A0A024R7L8,A0A059XAM1,A0A059XBJ6,A0A059XG73,A0A8A5YP40,A0A8A5YPS5,B3KY55,Q92900,Q92900-2		UniProtKB-HS_20211205_TnRev.fasta	123,037.3	99.1%	1	2	2	0.00636%	1.52%	1118
Omar_20211228_SH366-Sh367_Phosphoproteome-ATR-inhibitor_Experiment	Control	Control	Sh-366-1	Arf-GAP with SH3 domain, ANK repeat and PH domain-containing protein 1 OS=Homo sapiens OX=9606 GN=ASAP1 PE=1 SV=4	Q9ULH1,Q9ULH1-2		UniProtKB-HS_20211205_TnRev.fasta	125,902.2	31.6%	0	0	0	0.000%	0.000%	1132
Omar_20211228_SH366-Sh367_Phosphoproteome-ATR-inhibitor_Experiment	Control	Control	Sh-366-1	SNW domain-containing protein 1 OS=Homo sapiens OX=9606 PE=2 SV=1	B4DEG7,G3V3A4,Q0D2M5,Q13573,Q6P151		UniProtKB-HS_20211205_TnRev.fasta	61,495.9	100.0%	2	5	10	0.0318%	2.80%	536
Omar_20211228_SH366-Sh367_Phosphoproteome-ATR-inhibitor_Experiment	Control	Control	Sh-366-1	cDNA FLJ75784, highly similar to Homo sapiens CD3E antigen, epsilon polypeptide associated protein (CD3EAP), mRNA OS=Homo sapiens OX=9606 PE=2 SV=1	A8K818,O15446,O15446-2		UniProtKB-HS_20211205_TnRev.fasta	55,171.7	100.0%	2	3	3	0.00953%	8.82%	512
Omar_20211228_SH366-Sh367_Phosphoproteome-ATR-inhibitor_Experiment	Control	Control	Sh-366-1	Eukaryotic translation initiation factor 4E-binding protein 1 OS=Homo sapiens OX=9606 GN=EIF4EBP1 PE=1 SV=3	Q13541		UniProtKB-HS_20211205_TnRev.fasta	12,580.2	100.0%	3	3	3	0.00953%	30.5%	118
Omar_20211228_SH366-Sh367_Phosphoproteome-ATR-inhibitor_Experiment	Control	Control	Sh-366-1	MHC class I region proline-rich protein CAT53 OS=Homo sapiens OX=9606 GN=PPP1R10 PE=2 SV=1	Q2L6I0,Q96QC0		UniProtKB-HS_20211205_TnRev.fasta	99,058.8	96.7%	1	1	1	0.00318%	0.851%	940
Omar_20211228_SH366-Sh367_Phosphoproteome-ATR-inhibitor_Experiment	Control	Control	Sh-366-1	Caspase recruitment domain-containing protein 10 (Fragment) OS=Homo sapiens OX=9606 GN=CARD10 PE=1 SV=1	B0QYC4,Q17RA1,Q9BWT7,Q9BWT7-2		UniProtKB-HS_20211205_TnRev.fasta	82,541.8	99.8%	1	1	1	0.00318%	1.88%	746
Omar_20211228_SH366-Sh367_Phosphoproteome-ATR-inhibitor_Experiment	Control	Control	Sh-366-1	Nucleoporin 155kDa, isoform CRA_a OS=Homo sapiens OX=9606 GN=NUP155 PE=3 SV=1	A0A024R071,B4DLT2,E9PF10,O75694,O75694-2		UniProtKB-HS_20211205_TnRev.fasta	155,203.0	90.7%	1	1	1	0.00318%	0.719%	1391
Omar_20211228_SH366-Sh367_Phosphoproteome-ATR-inhibitor_Experiment	Control	Control	Sh-366-1	PRP4 pre-mRNA-processing factor 4 homolog OS=Homo sapiens OX=9606 GN=PRPF4B PE=3 SV=1	A0A024QZY5,Q13523		UniProtKB-HS_20211205_TnRev.fasta	116,993.0	100.0%	1	4	12	0.0381%	15.0%	1007
Omar_20211228_SH366-Sh367_Phosphoproteome-ATR-inhibitor_Experiment	Control	Control	Sh-366-1	Ubiquitin-conjugating enzyme E2 variant 2 OS=Homo sapiens OX=9606 GN=UBE2V2 PE=2 SV=1	A0M8W4,G3V113,H0YBP9,Q15819		UniProtKB-HS_20211205_TnRev.fasta	16,362.9	99.1%	1	1	2	0.00636%	8.28%	145
Omar_20211228_SH366-Sh367_Phosphoproteome-ATR-inhibitor_Experiment	Control	Control	Sh-366-1	Mast/stem cell growth factor receptor OS=Homo sapiens OX=9606 GN=KIT PE=2 SV=1	A0A0U2N547,P10721,P10721-2		UniProtKB-HS_20211205_TnRev.fasta	109,453.2	96.5%	0	0	0	0.000%	0.000%	972
Omar_20211228_SH366-Sh367_Phosphoproteome-ATR-inhibitor_Experiment	Control	Control	Sh-366-1	Cleavage stimulation factor subunit 3 OS=Homo sapiens OX=9606 GN=CSTF3 PE=1 SV=1	Q12996		UniProtKB-HS_20211205_TnRev.fasta	82,924.2	99.1%	1	2	8	0.0254%	3.35%	717
Omar_20211228_SH366-Sh367_Phosphoproteome-ATR-inhibitor_Experiment	Control	Control	Sh-366-1	Poly(A) polymerase OS=Homo sapiens OX=9606 PE=2 SV=1	B4DHB8		UniProtKB-HS_20211205_TnRev.fasta	82,355.9	99.1%	1	1	2	0.00636%	1.76%	740
Omar_20211228_SH366-Sh367_Phosphoproteome-ATR-inhibitor_Experiment	Control	Control	Sh-366-1	Histone deacetylase complex subunit SAP130 OS=Homo sapiens OX=9606 GN=SAP130 PE=1 SV=1	A0A2R8YDB8,B3KRT9,H7BXF5,Q9H0E3,Q9H0E3-2,Q9H0E3-3		UniProtKB-HS_20211205_TnRev.fasta	65,689.0	100.0%	2	3	6	0.0191%	2.55%	613
Omar_20211228_SH366-Sh367_Phosphoproteome-ATR-inhibitor_Experiment	Control	Control	Sh-366-1	Sequestosome-1 OS=Homo sapiens OX=9606 GN=SQSTM1 PE=1 SV=1	Q13501		UniProtKB-HS_20211205_TnRev.fasta	47,687.4	100.0%	6	20	32	0.102%	25.7%	440
Omar_20211228_SH366-Sh367_Phosphoproteome-ATR-inhibitor_Experiment	Control	Control	Sh-366-1	Epididymis secretory sperm binding protein OS=Homo sapiens OX=9606 PE=2 SV=1	A0A384P5U2,H0YN26,P39687,Q08AJ6,Q1AHP8,Q3KPI8,Q6PKH8		UniProtKB-HS_20211205_TnRev.fasta	28,586.1	92.8%	1	1	1	0.00318%	3.21%	249
Omar_20211228_SH366-Sh367_Phosphoproteome-ATR-inhibitor_Experiment	Control	Control	Sh-366-1	DDB1- and CUL4-associated factor 8 OS=Homo sapiens OX=9606 GN=DCAF8 PE=1 SV=1	V9GY54		UniProtKB-HS_20211205_TnRev.fasta	46,524.5	99.1%	1	2	3	0.00953%	5.04%	417
Omar_20211228_SH366-Sh367_Phosphoproteome-ATR-inhibitor_Experiment	Control	Control	Sh-366-1	Small acidic protein OS=Homo sapiens OX=9606 GN=SMAP PE=1 SV=1	O00193		UniProtKB-HS_20211205_TnRev.fasta	20,332.7	100.0%	2	3	3	0.00953%	29.5%	183
Omar_20211228_SH366-Sh367_Phosphoproteome-ATR-inhibitor_Experiment	Control	Control	Sh-366-1	La-related protein 1 OS=Homo sapiens OX=9606 GN=LARP1 PE=1 SV=2	Q6PKG0		UniProtKB-HS_20211205_TnRev.fasta	123,512.6	100.0%	11	17	21	0.0667%	14.6%	1096
Omar_20211228_SH366-Sh367_Phosphoproteome-ATR-inhibitor_Experiment	Control	Control	Sh-366-1	N-myc downstream-regulated gene 1 protein OS=Homo sapiens OX=9606 GN=NDRG1 PE=3 SV=1	A0A024R9I3,B3KU62,B3KWB2,B7Z4H0,B7Z505,B7Z5Z7,E5RJY1,E7ESM1,Q53EU7,Q597H1,Q8N959,Q92597,Q92597-2,Q92597-3		UniProtKB-HS_20211205_TnRev.fasta	33,649.7	100.0%	4	7	14	0.0445%	11.8%	313
Omar_20211228_SH366-Sh367_Phosphoproteome-ATR-inhibitor_Experiment	Control	Control	Sh-366-1	Mis18-binding protein 1 OS=Homo sapiens OX=9606 GN=MIS18BP1 PE=1 SV=1	Q6P0N0		UniProtKB-HS_20211205_TnRev.fasta	129,090.2	48.0%	0	0	0	0.000%	0.000%	1132
Omar_20211228_SH366-Sh367_Phosphoproteome-ATR-inhibitor_Experiment	Control	Control	Sh-366-1	PH-interacting protein OS=Homo sapiens OX=9606 GN=PHIP PE=1 SV=2	Q8WWQ0		UniProtKB-HS_20211205_TnRev.fasta	206,692.2	100.0%	7	8	11	0.0350%	3.62%	1821
Omar_20211228_SH366-Sh367_Phosphoproteome-ATR-inhibitor_Experiment	Control	Control	Sh-366-1	Presenilin OS=Homo sapiens OX=9606 GN=PSEN2 PE=3 SV=1	A0A218KGQ4,A0A7I2V355,A0A7I2V3R9,A0A7I2V3Y8,A0A7I2V4D0,A0A7I2V4T4,A0A7I2V4Y6,A0A7I2V551,A0A7I2V5L1,A0A7I2V5Q3,A0A7I2V5S6,A0A7I2V5Y0,A0A7I2YQG9,E5RHT1,P49810,P49810-2,P49810-3		UniProtKB-HS_20211205_TnRev.fasta	50,012.5	99.1%	1	1	1	0.00318%	2.68%	447
Omar_20211228_SH366-Sh367_Phosphoproteome-ATR-inhibitor_Experiment	Control	Control	Sh-366-1	Epididymis secretory sperm binding protein OS=Homo sapiens OX=9606 GN=TCEAL4 PE=2 SV=1	A0A384NKK0,D6RD44,Q96EI5		UniProtKB-HS_20211205_TnRev.fasta	24,647.8	95.7%	1	1	1	0.00318%	9.77%	215
Omar_20211228_SH366-Sh367_Phosphoproteome-ATR-inhibitor_Experiment	Control	Control	Sh-366-1	Histone-lysine N-methyltransferase NSD3 OS=Homo sapiens OX=9606 GN=NSD3 PE=1 SV=1	Q9BZ95,Q9BZ95-4		UniProtKB-HS_20211205_TnRev.fasta	154,518.8	6.2%	0	0	0	0.000%	0.000%	1374
Omar_20211228_SH366-Sh367_Phosphoproteome-ATR-inhibitor_Experiment	Control	Control	Sh-366-1	Transformer-2 protein homolog alpha OS=Homo sapiens OX=9606 GN=TRA2A PE=1 SV=1	Q13595,Q549U1		UniProtKB-HS_20211205_TnRev.fasta	32,689.4	100.0%	7	13	25	0.0794%	11.3%	282
Omar_20211228_SH366-Sh367_Phosphoproteome-ATR-inhibitor_Experiment	Control	Control	Sh-366-1	D-dopachrome tautomerase 2 OS=Homo sapiens OX=9606 GN=DDT2 PE=3 SV=1	A0A0F7RPW6,A0A0F7RQT4,A6NHG4,B4DJQ7,B4E259,B5MC82,J3KQ18,P30046,P30046-2,Q53Y51		UniProtKB-HS_20211205_TnRev.fasta	14,195.7	92.8%	1	1	1	0.00318%	5.97%	134
Omar_20211228_SH366-Sh367_Phosphoproteome-ATR-inhibitor_Experiment	Control	Control	Sh-366-1	Synaptosomal-associated protein OS=Homo sapiens OX=9606 GN=SNAP23 PE=1 SV=1	A8K287,H3BM38,O00161		UniProtKB-HS_20211205_TnRev.fasta	23,354.8	99.1%	1	2	2	0.00636%	8.06%	211
Omar_20211228_SH366-Sh367_Phosphoproteome-ATR-inhibitor_Experiment	Control	Control	Sh-366-1	Misshapen-like kinase 1 OS=Homo sapiens OX=9606 GN=MINK1 PE=1 SV=2	Q8N4C8,Q8N4C8-2,Q8N4C8-3		UniProtKB-HS_20211205_TnRev.fasta	146,712.2	100.0%	1	1	1	0.00318%	2.93%	1303
Omar_20211228_SH366-Sh367_Phosphoproteome-ATR-inhibitor_Experiment	Control	Control	Sh-366-1	Oxysterol-binding protein OS=Homo sapiens OX=9606 PE=2 SV=1	A0A140VJQ6,Q9BXB4		UniProtKB-HS_20211205_TnRev.fasta	83,643.3	99.8%	1	1	1	0.00318%	2.01%	747
Omar_20211228_SH366-Sh367_Phosphoproteome-ATR-inhibitor_Experiment	Control	Control	Sh-366-1	cDNA FLJ36938 fis, clone BRACE2005434, highly similar to Histone RNA hairpin-binding protein OS=Homo sapiens OX=9606 PE=2 SV=1	B3KST9,B4DUW7,E7EUV9,F8W8D3,Q14493,Q53XR2		UniProtKB-HS_20211205_TnRev.fasta	31,286.0	99.1%	1	1	1	0.00318%	4.44%	270
Omar_20211228_SH366-Sh367_Phosphoproteome-ATR-inhibitor_Experiment	Control	Control	Sh-366-1	Polycomb protein EED OS=Homo sapiens OX=9606 GN=EED PE=1 SV=2	A0A5F9ZI63,B4DFK0,B4DVW7,E9PJK2,O75530,O75530-2,O75530-3		UniProtKB-HS_20211205_TnRev.fasta	17,374.9	33.4%	0	0	0	0.000%	0.000%	156
Omar_20211228_SH366-Sh367_Phosphoproteome-ATR-inhibitor_Experiment	Control	Control	Sh-366-1	Interleukin enhancer binding factor 3, 90kDa, isoform CRA_d OS=Homo sapiens OX=9606 GN=ILF3 PE=4 SV=1	A0A024R7C7,Q12906		UniProtKB-HS_20211205_TnRev.fasta	95,338.9	99.1%	1	1	1	0.00318%	11.3%	894
Omar_20211228_SH366-Sh367_Phosphoproteome-ATR-inhibitor_Experiment	Control	Control	Sh-366-1	cDNA FLJ78720, highly similar to Homo sapiens caspase 9, apoptosis-related cysteine peptidase (CASP9), transcript variant alpha, mRNA OS=Homo sapiens OX=9606 PE=2 SV=1	A8K7R5,A8K7U6,F8VVS7,P55211,P55211-2,P55211-4,Q59GG2,Q5JRU2		UniProtKB-HS_20211205_TnRev.fasta	36,564.3	99.1%	1	1	1	0.00318%	7.69%	333
Omar_20211228_SH366-Sh367_Phosphoproteome-ATR-inhibitor_Experiment	Control	Control	Sh-366-1	Squamous cell carcinoma antigen recognized by T-cells 3 OS=Homo sapiens OX=9606 GN=SART3 PE=1 SV=1	A0A494C0L2,A0A499FI31,F8W667,Q15020,Q15020-2,Q15020-3,Q15020-4		UniProtKB-HS_20211205_TnRev.fasta	105,585.2	98.8%	1	1	1	0.00318%	6.08%	927
Omar_20211228_SH366-Sh367_Phosphoproteome-ATR-inhibitor_Experiment	Control	Control	Sh-366-1	Septin 9, isoform CRA_a OS=Homo sapiens OX=9606 GN=SEPT9 PE=3 SV=1	A0A024R8V0,A0A0S2Z5A5,Q9UHD8,Q9UHD8-2,Q9UHD8-5,Q9UHD8-7		UniProtKB-HS_20211205_TnRev.fasta	63,503.1	100.0%	2	2	2	0.00636%	2.99%	567
Omar_20211228_SH366-Sh367_Phosphoproteome-ATR-inhibitor_Experiment	Control	Control	Sh-366-1	SAICAR synthetase OS=Homo sapiens OX=9606 PE=2 SV=1	B4DGX3,E9PBS1,P22234,P22234-2		UniProtKB-HS_20211205_TnRev.fasta	31,555.9	100.0%	2	2	2	0.00636%	4.64%	280
Omar_20211228_SH366-Sh367_Phosphoproteome-ATR-inhibitor_Experiment	Control	Control	Sh-366-1	Bromodomain adjacent to zinc finger domain, 1A, isoform CRA_c OS=Homo sapiens OX=9606 GN=BAZ1A PE=4 SV=1	D3DS96,Q9NRL2,Q9NRL2-2		UniProtKB-HS_20211205_TnRev.fasta	175,389.7	100.0%	2	2	2	0.00636%	2.06%	1524
Omar_20211228_SH366-Sh367_Phosphoproteome-ATR-inhibitor_Experiment	Control	Control	Sh-366-1	TBC1 domain family, member 5, isoform CRA_a OS=Homo sapiens OX=9606 GN=TBC1D5 PE=4 SV=1	A0A024R2H0,A0A024R2J9,B9A6K1,Q92609,Q92609-2		UniProtKB-HS_20211205_TnRev.fasta	91,218.3	99.9%	1	1	1	0.00318%	1.51%	817
Omar_20211228_SH366-Sh367_Phosphoproteome-ATR-inhibitor_Experiment	Control	Control	Sh-366-1	Nucleoporin NUP188 OS=Homo sapiens OX=9606 GN=NUP188 PE=1 SV=1	Q5SRE5,Q5SRE5-2		UniProtKB-HS_20211205_TnRev.fasta	182,297.9	99.8%	1	2	2	0.00636%	0.972%	1638
Omar_20211228_SH366-Sh367_Phosphoproteome-ATR-inhibitor_Experiment	Control	Control	Sh-366-1	Neuroblast differentiation-associated protein AHNAK OS=Homo sapiens OX=9606 GN=AHNAK PE=1 SV=2	Q09666		UniProtKB-HS_20211205_TnRev.fasta	629,104.4	100.0%	11	14	24	0.0763%	2.60%	5890
Omar_20211228_SH366-Sh367_Phosphoproteome-ATR-inhibitor_Experiment	Control	Control	Sh-366-1	Chromodomain Y-like protein OS=Homo sapiens OX=9606 GN=CDYL PE=1 SV=2	Q9Y232,Q9Y232-2		UniProtKB-HS_20211205_TnRev.fasta	60,609.7	99.1%	1	2	2	0.00636%	4.52%	544
Omar_20211228_SH366-Sh367_Phosphoproteome-ATR-inhibitor_Experiment	Control	Control	Sh-366-1	Glucocorticoid-induced transcript 1 protein OS=Homo sapiens OX=9606 GN=GLCCI1 PE=1 SV=1	Q86VQ1		UniProtKB-HS_20211205_TnRev.fasta	58,023.5	100.0%	2	3	3	0.00953%	6.03%	547
Omar_20211228_SH366-Sh367_Phosphoproteome-ATR-inhibitor_Experiment	Control	Control	Sh-366-1	cDNA FLJ60081, highly similar to Zinc finger protein 106 (Fragment) OS=Homo sapiens OX=9606 PE=2 SV=1	B4DGC7		UniProtKB-HS_20211205_TnRev.fasta	89,823.0	86.8%	1	1	1	0.00318%	2.82%	816
Omar_20211228_SH366-Sh367_Phosphoproteome-ATR-inhibitor_Experiment	Control	Control	Sh-366-1	LUC7-like (S. cerevisiae), isoform CRA_a OS=Homo sapiens OX=9606 GN=LUC7L PE=3 SV=1	D3DU41,Q53G47,Q9NQ29,Q9NQ29-3		UniProtKB-HS_20211205_TnRev.fasta	41,930.0	100.0%	3	3	5	0.0159%	6.32%	354
Omar_20211228_SH366-Sh367_Phosphoproteome-ATR-inhibitor_Experiment	Control	Control	Sh-366-1	Protein PPAN-P2RY11 OS=Homo sapiens OX=9606 GN=PPAN-P2RY11 PE=4 SV=1	A0A0A6YYI3,A0A0B4J1V8,A8MV53,H7C446,Q9NQ55,Q9NQ55-2,Q9NQ55-3		UniProtKB-HS_20211205_TnRev.fasta	58,199.6	99.1%	1	1	3	0.00953%	2.69%	520
Omar_20211228_SH366-Sh367_Phosphoproteome-ATR-inhibitor_Experiment	Control	Control	Sh-366-1	DNA-directed RNA polymerase subunit OS=Homo sapiens OX=9606 GN=POLR2A PE=1 SV=2	A0A6Q8PGB0,P24928		UniProtKB-HS_20211205_TnRev.fasta	217,181.1	99.4%	1	1	1	0.00318%	0.711%	1970
Omar_20211228_SH366-Sh367_Phosphoproteome-ATR-inhibitor_Experiment	Control	Control	Sh-366-1	Epididymis secretory sperm binding protein OS=Homo sapiens OX=9606 PE=2 SV=1	A0A384NPH0,Q03252		UniProtKB-HS_20211205_TnRev.fasta	69,949.4	100.0%	4	8	10	0.0318%	6.00%	620
Omar_20211228_SH366-Sh367_Phosphoproteome-ATR-inhibitor_Experiment	Control	Control	Sh-366-1	ERBB2IP protein OS=Homo sapiens OX=9606 GN=ERBB2IP PE=2 SV=1	Q1RMC9,Q96RT1,Q96RT1-2,Q96RT1-3,Q96RT1-4,Q96RT1-5,Q96RT1-6,Q96RT1-7,Q96RT1-8,Q96RT1-9		UniProtKB-HS_20211205_TnRev.fasta	153,546.6	100.0%	2	3	4	0.0127%	2.27%	1367
Omar_20211228_SH366-Sh367_Phosphoproteome-ATR-inhibitor_Experiment	Control	Control	Sh-366-1	Rho GTPase-activating protein 17 OS=Homo sapiens OX=9606 GN=ARHGAP17 PE=1 SV=1	Q68EM7,Q68EM7-3,Q68EM7-7		UniProtKB-HS_20211205_TnRev.fasta	42,512.1	100.0%	2	3	4	0.0127%	6.58%	414
Omar_20211228_SH366-Sh367_Phosphoproteome-ATR-inhibitor_Experiment	Control	Control	Sh-366-1	Mab-21 domain-containing protein OS=Homo sapiens OX=9606 GN=RP5-1104E15.5 PE=4 SV=1	A0A024R1L3,B0QY95,Q9H0J7,Q9NQG6,Q9NQG6-2		UniProtKB-HS_20211205_TnRev.fasta	15,631.2	86.2%	1	1	1	0.00318%	2.16%	148
Omar_20211228_SH366-Sh367_Phosphoproteome-ATR-inhibitor_Experiment	Control	Control	Sh-366-1	DNA topoisomerase 1 OS=Homo sapiens OX=9606 GN=TOP1 PE=1 SV=1	A0A7P0T9R7,B9EG90,P11387,Q6NWZ5,Q6PK95		UniProtKB-HS_20211205_TnRev.fasta	90,729.7	11.8%	0	0	0	0.000%	0.000%	765
Omar_20211228_SH366-Sh367_Phosphoproteome-ATR-inhibitor_Experiment	Control	Control	Sh-366-1	Propionate--CoA ligase OS=Homo sapiens OX=9606 GN=ACSS2 PE=3 SV=1	H0UIA1,Q9NR19,Q9NR19-2		UniProtKB-HS_20211205_TnRev.fasta	80,087.6	99.1%	1	1	2	0.00636%	1.53%	714
Omar_20211228_SH366-Sh367_Phosphoproteome-ATR-inhibitor_Experiment	Control	Control	Sh-366-1	Inner centromere protein OS=Homo sapiens OX=9606 GN=INCENP PE=1 SV=3	Q9NQS7,Q9NQS7-2		UniProtKB-HS_20211205_TnRev.fasta	104,993.5	100.0%	3	4	5	0.0159%	6.10%	914
Omar_20211228_SH366-Sh367_Phosphoproteome-ATR-inhibitor_Experiment	Control	Control	Sh-366-1	Non-histone chromosomal protein HMG-14 OS=Homo sapiens OX=9606 GN=HMGN1 PE=1 SV=1	A6NEL0,A6NL93,P05114,Q3B790,Q6NSG7		UniProtKB-HS_20211205_TnRev.fasta	9,535.7	91.1%	0	0	0	0.000%	0.000%	90
Omar_20211228_SH366-Sh367_Phosphoproteome-ATR-inhibitor_Experiment	Control	Control	Sh-366-1	Anillin, actin binding protein (Scraps homolog, Drosophila), isoform CRA_e OS=Homo sapiens OX=9606 GN=ANLN PE=4 SV=1	A0A024RA49,A8K5D9,Q9NQW6,Q9NQW6-2		UniProtKB-HS_20211205_TnRev.fasta	120,018.5	100.0%	4	4	4	0.0127%	4.98%	1087
Omar_20211228_SH366-Sh367_Phosphoproteome-ATR-inhibitor_Experiment	Control	Control	Sh-366-1	Enhancer of mRNA-decapping protein 3 (Fragment) OS=Homo sapiens OX=9606 GN=EDC3 PE=1 SV=1	H3BPW9,Q96F86		UniProtKB-HS_20211205_TnRev.fasta	56,077.4	99.8%	1	2	4	0.0127%	5.93%	508
Omar_20211228_SH366-Sh367_Phosphoproteome-ATR-inhibitor_Experiment	Control	Control	Sh-366-1	cDNA FLJ52760, highly similar to Caspase-7 OS=Homo sapiens OX=9606 PE=2 SV=1	B4DUB5,P55210,P55210-2,Q5SVL2		UniProtKB-HS_20211205_TnRev.fasta	28,030.3	99.1%	1	1	1	0.00318%	10.2%	253
Omar_20211228_SH366-Sh367_Phosphoproteome-ATR-inhibitor_Experiment	Control	Control	Sh-366-1	Eukaryotic translation initiation factor 4E nuclear import factor 1, isoform CRA_a OS=Homo sapiens OX=9606 GN=EIF4ENIF1 PE=4 SV=1	A0A024R1K0,B1AKL4,Q9NRA8,Q9NRA8-2,Q9NRA8-3		UniProtKB-HS_20211205_TnRev.fasta	108,330.5	100.0%	2	2	2	0.00636%	2.34%	986
Omar_20211228_SH366-Sh367_Phosphoproteome-ATR-inhibitor_Experiment	Control	Control	Sh-366-1	Protein MTSS 2 OS=Homo sapiens OX=9606 GN=MTSS2 PE=1 SV=1	A0A087WXN9,Q765P7		UniProtKB-HS_20211205_TnRev.fasta	79,931.1	100.0%	2	2	2	0.00636%	4.83%	747
Omar_20211228_SH366-Sh367_Phosphoproteome-ATR-inhibitor_Experiment	Control	Control	Sh-366-1	NF-kappa-B-activating protein (Fragment) OS=Homo sapiens OX=9606 GN=NKAP PE=1 SV=1	A0A494C050		UniProtKB-HS_20211205_TnRev.fasta	46,991.1	98.9%	1	1	2	0.00636%	4.59%	414
Omar_20211228_SH366-Sh367_Phosphoproteome-ATR-inhibitor_Experiment	Control	Control	Sh-366-1	cDNA FLJ56797, highly similar to Aladin OS=Homo sapiens OX=9606 PE=2 SV=1	B4DDU7,F8VZ44,Q53HS1,Q9NRG9,Q9NRG9-2		UniProtKB-HS_20211205_TnRev.fasta	55,814.0	96.1%	1	1	1	0.00318%	1.36%	513
Omar_20211228_SH366-Sh367_Phosphoproteome-ATR-inhibitor_Experiment	Control	Control	Sh-366-1	Protein phosphatase 1, regulatory subunit 7, isoform CRA_b OS=Homo sapiens OX=9606 GN=PPP1R7 PE=2 SV=1	A0A140VK83,B5MBZ8,C9JRC4,Q15435,Q15435-3		UniProtKB-HS_20211205_TnRev.fasta	32,054.6	99.8%	1	2	2	0.00636%	4.17%	280
Omar_20211228_SH366-Sh367_Phosphoproteome-ATR-inhibitor_Experiment	Control	Control	Sh-366-1	Kanadaptin OS=Homo sapiens OX=9606 GN=SLC4A1AP PE=1 SV=1	A0A087X0M4,Q9BWU0		UniProtKB-HS_20211205_TnRev.fasta	88,816.4	100.0%	5	7	7	0.0222%	8.63%	796
Omar_20211228_SH366-Sh367_Phosphoproteome-ATR-inhibitor_Experiment	Control	Control	Sh-366-1	Zinc finger protein 606, isoform CRA_a OS=Homo sapiens OX=9606 GN=ZNF606 PE=4 SV=1	A0A024R4S7,B4DFC8,Q8WXB4		UniProtKB-HS_20211205_TnRev.fasta	91,811.4	92.8%	1	1	1	0.00318%	1.01%	792
Omar_20211228_SH366-Sh367_Phosphoproteome-ATR-inhibitor_Experiment	Control	Control	Sh-366-1	BCL6 corepressor-cyclin B3 fusion protein OS=Homo sapiens OX=9606 PE=2 SV=1	H9A532		UniProtKB-HS_20211205_TnRev.fasta	337,727.9	89.6%	1	1	1	0.00318%	0.329%	3038
Omar_20211228_SH366-Sh367_Phosphoproteome-ATR-inhibitor_Experiment	Control	Control	Sh-366-1	Insulin-like growth factor 2 mRNA binding protein 1 deltaN CRDBP OS=Homo sapiens OX=9606 GN=IGF2BP1 PE=2 SV=1	D3DTW3,Q9NZI8		UniProtKB-HS_20211205_TnRev.fasta	63,480.5	99.1%	1	2	4	0.0127%	2.72%	577
Omar_20211228_SH366-Sh367_Phosphoproteome-ATR-inhibitor_Experiment	Control	Control	Sh-366-1	MADS box transcription enhancer factor 2, polypeptide A (Myocyte enhancer factor 2A), isoform CRA_a (Fragment) OS=Homo sapiens OX=9606 GN=MEF2A PE=2 SV=1	A0A0S2Z453,A0A0S2Z454,Q02078,Q02078-3,Q02078-5		UniProtKB-HS_20211205_TnRev.fasta	53,853.0	99.1%	1	1	1	0.00318%	3.94%	499
Omar_20211228_SH366-Sh367_Phosphoproteome-ATR-inhibitor_Experiment	Control	Control	Sh-366-1	Isoform 5 of Histone-lysine N-methyltransferase NSD2 OS=Homo sapiens OX=9606 GN=NSD2	O96028-5,Q05CW4		UniProtKB-HS_20211205_TnRev.fasta	69,399.0	100.0%	2	2	2	0.00636%	3.50%	629
Omar_20211228_SH366-Sh367_Phosphoproteome-ATR-inhibitor_Experiment	Control	Control	Sh-366-1	Cytoplasmic dynein 1 intermediate chain 2 (Fragment) OS=Homo sapiens OX=9606 GN=DYNC1I2 PE=1 SV=1	E7EQL5		UniProtKB-HS_20211205_TnRev.fasta	34,914.2	99.1%	1	2	3	0.00953%	6.89%	305
Omar_20211228_SH366-Sh367_Phosphoproteome-ATR-inhibitor_Experiment	Control	Control	Sh-366-1	cDNA FLJ75800, highly similar to Homo sapiens NGFI-A binding protein 1 (EGR1 binding protein 1) (NAB1), mRNA OS=Homo sapiens OX=9606 PE=2 SV=1	A8K8T1,B4DKG1,B8ZZS2,H0Y4C5,Q13506,Q13506-2		UniProtKB-HS_20211205_TnRev.fasta	51,234.2	24.4%	0	0	0	0.000%	0.000%	458
Omar_20211228_SH366-Sh367_Phosphoproteome-ATR-inhibitor_Experiment	Control	Control	Sh-366-1	Isoform 3 of BMP-2-inducible protein kinase OS=Homo sapiens OX=9606 GN=BMP2K	Q9NSY1-3		UniProtKB-HS_20211205_TnRev.fasta	75,811.4	8.2%	0	0	0	0.000%	0.000%	677
Omar_20211228_SH366-Sh367_Phosphoproteome-ATR-inhibitor_Experiment	Control	Control	Sh-366-1	cDNA FLJ75154, highly similar to Homo sapiens heterogeneous nuclear ribonucleoprotein C (C1/C2), mRNA OS=Homo sapiens OX=9606 PE=2 SV=1	A8K9A4		UniProtKB-HS_20211205_TnRev.fasta	33,612.4	100.0%	2	2	2	0.00636%	24.8%	306
Omar_20211228_SH366-Sh367_Phosphoproteome-ATR-inhibitor_Experiment	Control	Control	Sh-366-1	Syntrophin, beta 2 (Dystrophin-associated protein A1, 59kDa, basic component 2), isoform CRA_a OS=Homo sapiens OX=9606 GN=SNTB2 PE=3 SV=1	A0A024R732,Q13425		UniProtKB-HS_20211205_TnRev.fasta	57,951.0	100.0%	3	4	8	0.0254%	5.00%	540
Omar_20211228_SH366-Sh367_Phosphoproteome-ATR-inhibitor_Experiment	Control	Control	Sh-366-1	ATP-dependent helicase ATRX OS=Homo sapiens OX=9606 GN=ATRX PE=4 SV=1	A4LAA3,P46100,P46100-4		UniProtKB-HS_20211205_TnRev.fasta	278,232.8	100.0%	10	16	19	0.0604%	6.86%	2454
Omar_20211228_SH366-Sh367_Phosphoproteome-ATR-inhibitor_Experiment	Control	Control	Sh-366-1	cDNA FLJ76489, highly similar to Homo sapiens sortilin 1 (SORT1), mRNA OS=Homo sapiens OX=9606 PE=2 SV=1	A8KAQ3,Q99523,Q99523-2		UniProtKB-HS_20211205_TnRev.fasta	77,376.4	92.3%	1	1	1	0.00318%	1.56%	694
Omar_20211228_SH366-Sh367_Phosphoproteome-ATR-inhibitor_Experiment	Control	Control	Sh-366-1	Transcriptional repressor NF-X1 OS=Homo sapiens OX=9606 GN=NFX1 PE=1 SV=2	Q12986,Q12986-2		UniProtKB-HS_20211205_TnRev.fasta	113,619.4	99.9%	1	1	1	0.00318%	1.07%	1024
Omar_20211228_SH366-Sh367_Phosphoproteome-ATR-inhibitor_Experiment	Control	Control	Sh-366-1	Kinase D-interacting substrate of 220 kDa OS=Homo sapiens OX=9606 GN=KIDINS220 PE=1 SV=3	Q9ULH0,Q9ULH0-2,Q9ULH0-4		UniProtKB-HS_20211205_TnRev.fasta	194,575.2	100.0%	3	6	10	0.0318%	2.54%	1752
Omar_20211228_SH366-Sh367_Phosphoproteome-ATR-inhibitor_Experiment	Control	Control	Sh-366-1	DNA-directed RNA polymerase III subunit RPC5 OS=Homo sapiens OX=9606 GN=POLR3E PE=1 SV=1	A0A0C4DH01,B4DDR0,Q53GZ2,Q9NVU0,Q9NVU0-2,Q9NVU0-3,Q9NVU0-4,Q9NVU0-5		UniProtKB-HS_20211205_TnRev.fasta	75,758.0	100.0%	3	7	8	0.0254%	8.04%	672
Omar_20211228_SH366-Sh367_Phosphoproteome-ATR-inhibitor_Experiment	Control	Control	Sh-366-1	Histone-lysine N-methyltransferase SETD2 OS=Homo sapiens OX=9606 GN=SETD2 PE=1 SV=3	Q9BYW2		UniProtKB-HS_20211205_TnRev.fasta	287,596.8	100.0%	3	5	8	0.0254%	1.48%	2564
Omar_20211228_SH366-Sh367_Phosphoproteome-ATR-inhibitor_Experiment	Control	Control	Sh-366-1	Splicing factor 3B subunit 2 OS=Homo sapiens OX=9606 GN=SF3B2 PE=1 SV=1	E9PPJ0,Q13435		UniProtKB-HS_20211205_TnRev.fasta	100,229.4	100.0%	4	11	21	0.0667%	6.61%	895
Omar_20211228_SH366-Sh367_Phosphoproteome-ATR-inhibitor_Experiment	Control	Control	Sh-366-1	A kinase anchor protein 10 isoform 3 (Fragment) OS=Homo sapiens OX=9606 GN=AKAP10 PE=1 SV=1	A0A0S2Z4Y8,A0A0S2Z4Z7,A0A0S2Z513,E7EMD6,O43572		UniProtKB-HS_20211205_TnRev.fasta	73,820.0	100.0%	2	2	2	0.00636%	3.33%	662
Omar_20211228_SH366-Sh367_Phosphoproteome-ATR-inhibitor_Experiment	Control	Control	Sh-366-1	WASH complex subunit 4 OS=Homo sapiens OX=9606 GN=WASHC4 PE=1 SV=2	Q2M389		UniProtKB-HS_20211205_TnRev.fasta	136,409.6	99.1%	1	1	2	0.00636%	2.13%	1173
Omar_20211228_SH366-Sh367_Phosphoproteome-ATR-inhibitor_Experiment	Control	Control	Sh-366-1	Periphilin-1 (Fragment) OS=Homo sapiens OX=9606 GN=PPHLN1 PE=1 SV=1	F8VWU8,F8W0Q9,Q8NEY8,Q8NEY8-2,Q8NEY8-8,Q8NEY8-9		UniProtKB-HS_20211205_TnRev.fasta	40,319.9	22.2%	0	0	0	0.000%	0.000%	348
Omar_20211228_SH366-Sh367_Phosphoproteome-ATR-inhibitor_Experiment	Control	Control	Sh-366-1	cDNA FLJ52789, highly similar to Uridine/cytidine kinase-like 1 OS=Homo sapiens OX=9606 PE=2 SV=1	B7Z785,Q53HM1,Q9NWZ5,Q9NWZ5-2,Q9NWZ5-3		UniProtKB-HS_20211205_TnRev.fasta	44,568.9	84.0%	0	0	0	0.000%	0.000%	395
Omar_20211228_SH366-Sh367_Phosphoproteome-ATR-inhibitor_Experiment	Control	Control	Sh-366-1	FUN14 domain-containing protein 2 OS=Homo sapiens OX=9606 GN=FUNDC2 PE=1 SV=2	Q9BWH2		UniProtKB-HS_20211205_TnRev.fasta	20,675.8	99.9%	2	2	2	0.00636%	5.29%	189
Omar_20211228_SH366-Sh367_Phosphoproteome-ATR-inhibitor_Experiment	Control	Control	Sh-366-1	Structural maintenance of chromosomes protein OS=Homo sapiens OX=9606 GN=SMC1A PE=1 SV=2	G8JLG1		UniProtKB-HS_20211205_TnRev.fasta	140,864.0	99.9%	1	2	4	0.0127%	1.98%	1211
Omar_20211228_SH366-Sh367_Phosphoproteome-ATR-inhibitor_Experiment	Control	Control	Sh-366-1	Metallo-beta-lactamase domain-containing protein 1 OS=Homo sapiens OX=9606 GN=MBLAC1 PE=1 SV=1	A4D2B0		UniProtKB-HS_20211205_TnRev.fasta	27,201.0	99.5%	1	1	1	0.00318%	10.2%	266
Omar_20211228_SH366-Sh367_Phosphoproteome-ATR-inhibitor_Experiment	Control	Control	Sh-366-1	HECT-type E3 ubiquitin transferase OS=Homo sapiens OX=9606 GN=NEDD4L PE=1 SV=1	A0A1B0GVY1		UniProtKB-HS_20211205_TnRev.fasta	140,821.1	100.0%	2	2	2	0.00636%	3.11%	1254
Omar_20211228_SH366-Sh367_Phosphoproteome-ATR-inhibitor_Experiment	Control	Control	Sh-366-1	Caveolin OS=Homo sapiens OX=9606 GN=CAV2 PE=1 SV=1	E9PCT3,P51636,P51636-3,Q53X57		UniProtKB-HS_20211205_TnRev.fasta	18,291.6	99.1%	1	1	1	0.00318%	22.1%	162
Omar_20211228_SH366-Sh367_Phosphoproteome-ATR-inhibitor_Experiment	Control	Control	Sh-366-1	ARHGEF11 (Fragment) OS=Homo sapiens OX=9606 GN=ARHGEF11 PE=4 SV=1	A0A2X0SFB0,O15085,O15085-2		UniProtKB-HS_20211205_TnRev.fasta	172,247.9	99.9%	1	1	1	0.00318%	1.44%	1562
Omar_20211228_SH366-Sh367_Phosphoproteome-ATR-inhibitor_Experiment	Control	Control	Sh-366-1	cDNA FLJ50670, highly similar to RNA polymerase I-specific transcription initiation factor RRN3 OS=Homo sapiens OX=9606 PE=2 SV=1	B4DTK6,F5H148,H3BMT1,Q9NYV6		UniProtKB-HS_20211205_TnRev.fasta	72,790.6	99.8%	1	1	1	0.00318%	4.03%	638
Omar_20211228_SH366-Sh367_Phosphoproteome-ATR-inhibitor_Experiment	Control	Control	Sh-366-1	Glutamine and serine-rich protein 1 OS=Homo sapiens OX=9606 GN=QSER1 PE=1 SV=1	A0A3B3IRW6		UniProtKB-HS_20211205_TnRev.fasta	202,892.8	100.0%	4	6	6	0.0191%	5.04%	1864
Omar_20211228_SH366-Sh367_Phosphoproteome-ATR-inhibitor_Experiment	Control	Control	Sh-366-1	Telomere length and silencing protein 1 homolog OS=Homo sapiens OX=9606 GN=C9orf78 PE=1 SV=1	Q9NZ63		UniProtKB-HS_20211205_TnRev.fasta	33,688.6	100.0%	3	6	9	0.0286%	11.8%	289
Omar_20211228_SH366-Sh367_Phosphoproteome-ATR-inhibitor_Experiment	Control	Control	Sh-366-1	5'-3' exoribonuclease OS=Homo sapiens OX=9606 PE=2 SV=1	B3KMC9,B4DZC3,Q9H0D6,Q9H0D6-2		UniProtKB-HS_20211205_TnRev.fasta	99,964.7	100.0%	4	9	22	0.0699%	3.05%	874
Omar_20211228_SH366-Sh367_Phosphoproteome-ATR-inhibitor_Experiment	Control	Control	Sh-366-1	Nascent polypeptide-associated complex subunit alpha, muscle-specific form OS=Homo sapiens OX=9606 GN=NACA PE=1 SV=1	E9PAV3		UniProtKB-HS_20211205_TnRev.fasta	205,422.8	99.8%	1	5	15	0.0477%	1.68%	2078
Omar_20211228_SH366-Sh367_Phosphoproteome-ATR-inhibitor_Experiment	Control	Control	Sh-366-1	WW domain-containing adapter protein with coiled-coil OS=Homo sapiens OX=9606 GN=WAC PE=1 SV=1	A0A0A0MRT2,A0A7P0T961,Q9BTA9,Q9BTA9-2,Q9BTA9-5		UniProtKB-HS_20211205_TnRev.fasta	59,504.5	100.0%	2	2	3	0.00953%	6.67%	544
Omar_20211228_SH366-Sh367_Phosphoproteome-ATR-inhibitor_Experiment	Control	Control	Sh-366-1	Ribosome-binding protein 1 OS=Homo sapiens OX=9606 GN=RRBP1 PE=1 SV=1	A0A087WVV2,A1A5C4,A7BI36,Q9P2E9,Q9P2E9-3		UniProtKB-HS_20211205_TnRev.fasta	108,631.5	100.0%	3	5	6	0.0191%	5.03%	977
Omar_20211228_SH366-Sh367_Phosphoproteome-ATR-inhibitor_Experiment	Control	Control	Sh-366-1	Histone acetyltransferase OS=Homo sapiens OX=9606 GN=KAT7 PE=1 SV=1	A0A6Q8PHH2,O95251,O95251-4		UniProtKB-HS_20211205_TnRev.fasta	66,949.5	100.0%	6	7	7	0.0222%	15.3%	581
Omar_20211228_SH366-Sh367_Phosphoproteome-ATR-inhibitor_Experiment	Control	Control	Sh-366-1	Polyhomeotic 2 homolog OS=Homo sapiens OX=9606 GN=HPH2 PE=2 SV=1	P78365		UniProtKB-HS_20211205_TnRev.fasta	47,188.5	98.0%	1	1	1	0.00318%	5.31%	433
Omar_20211228_SH366-Sh367_Phosphoproteome-ATR-inhibitor_Experiment	Control	Control	Sh-366-1	SFRS protein kinase 2, isoform CRA_b OS=Homo sapiens OX=9606 GN=SRPK2 PE=4 SV=1	A0A024R704,P78362		UniProtKB-HS_20211205_TnRev.fasta	77,528.2	99.1%	1	1	2	0.00636%	1.74%	688
Omar_20211228_SH366-Sh367_Phosphoproteome-ATR-inhibitor_Experiment	Control	Control	Sh-366-1	Histone-lysine N-methyltransferase MECOM OS=Homo sapiens OX=9606 GN=MECOM PE=1 SV=1	A0A0C3SFZ7,C7FEN9,D3DNP4,Q03112,Q03112-1,Q03112-3,Q03112-4,Q03112-5,Q03112-6		UniProtKB-HS_20211205_TnRev.fasta	117,234.2	93.6%	1	2	2	0.00636%	1.33%	1043
Omar_20211228_SH366-Sh367_Phosphoproteome-ATR-inhibitor_Experiment	Control	Control	Sh-366-1	Battenin OS=Homo sapiens OX=9606 GN=CLN3 PE=1 SV=1	A0A1B0GW34		UniProtKB-HS_20211205_TnRev.fasta	39,353.1	100.0%	3	4	4	0.0127%	4.41%	363
Omar_20211228_SH366-Sh367_Phosphoproteome-ATR-inhibitor_Experiment	Control	Control	Sh-366-1	TCF7L2 isoform pFC8A_TCF7L2_ex1-11-12-14 OS=Homo sapiens OX=9606 PE=2 SV=1	C6ZRK1		UniProtKB-HS_20211205_TnRev.fasta	51,049.1	98.6%	1	1	1	0.00318%	4.58%	459
Omar_20211228_SH366-Sh367_Phosphoproteome-ATR-inhibitor_Experiment	Control	Control	Sh-366-1	Centromere protein C (Fragment) OS=Homo sapiens OX=9606 GN=CENPC PE=1 SV=1	H0Y8J2,Q03188		UniProtKB-HS_20211205_TnRev.fasta	106,836.2	96.6%	0	0	0	0.000%	0.000%	943
Omar_20211228_SH366-Sh367_Phosphoproteome-ATR-inhibitor_Experiment	Control	Control	Sh-366-1	cDNA FLJ76888, highly similar to Homo sapiens RNA binding motif protein 6 (RBM6), mRNA OS=Homo sapiens OX=9606 PE=2 SV=1	A8K6Q4,P78332		UniProtKB-HS_20211205_TnRev.fasta	128,647.0	100.0%	2	2	3	0.00953%	3.38%	1123
Omar_20211228_SH366-Sh367_Phosphoproteome-ATR-inhibitor_Experiment	Control	Control	Sh-366-1	Nipped-B protein OS=Homo sapiens OX=9606 GN=NIPBL PE=2 SV=1	Q6IEH8,Q6KC79		UniProtKB-HS_20211205_TnRev.fasta	316,055.3	100.0%	5	7	9	0.0286%	2.46%	2804
Omar_20211228_SH366-Sh367_Phosphoproteome-ATR-inhibitor_Experiment	Control	Control	Sh-366-1	Desmoplakin OS=Homo sapiens OX=9606 GN=DSP PE=1 SV=3	P15924		UniProtKB-HS_20211205_TnRev.fasta	331,781.4	100.0%	9	13	18	0.0572%	3.94%	2871
Omar_20211228_SH366-Sh367_Phosphoproteome-ATR-inhibitor_Experiment	Control	Control	Sh-366-1	Protein kinase A regulatory subunit type I/alpha-retinoic acid receptor alpha fusion protein isoform a (Fragment) OS=Homo sapiens OX=9606 GN=PRKAR1A/RARA fusion PE=2 SV=1	A6YCE1,B2R5T5,K7EID3,K7EIE5,K7EJ40,K7EK41,K7EMU2,K7EMZ6,K7EPB2,P10644,P10644-2,Q15300,Q68DQ4		UniProtKB-HS_20211205_TnRev.fasta	38,003.6	100.0%	2	3	5	0.0159%	12.3%	337
Omar_20211228_SH366-Sh367_Phosphoproteome-ATR-inhibitor_Experiment	Control	Control	Sh-366-1	Very large A-kinase anchor protein OS=Homo sapiens OX=9606 GN=CRYBG3 PE=1 SV=3	Q68DQ2		UniProtKB-HS_20211205_TnRev.fasta	330,633.1	61.0%	0	0	0	0.000%	0.000%	2970
Omar_20211228_SH366-Sh367_Phosphoproteome-ATR-inhibitor_Experiment	Control	Control	Sh-366-1	Isoform 4 of Nuclear receptor coactivator 3 OS=Homo sapiens OX=9606 GN=NCOA3	Q9Y6Q9-4		UniProtKB-HS_20211205_TnRev.fasta	147,499.9	99.1%	1	1	1	0.00318%	0.889%	1350
Omar_20211228_SH366-Sh367_Phosphoproteome-ATR-inhibitor_Experiment	Control	Control	Sh-366-1	E3 ubiquitin-protein ligase RNF4 (Fragment) OS=Homo sapiens OX=9606 GN=RNF4 PE=1 SV=1	D6RA71,P78317		UniProtKB-HS_20211205_TnRev.fasta	21,318.4	100.0%	2	5	9	0.0286%	11.2%	190
Omar_20211228_SH366-Sh367_Phosphoproteome-ATR-inhibitor_Experiment	Control	Control	Sh-366-1	BET1-like protein OS=Homo sapiens OX=9606 GN=BET1L PE=1 SV=1	E9PHY4,Q9NYM9		UniProtKB-HS_20211205_TnRev.fasta	12,388.9	99.1%	1	1	1	0.00318%	14.1%	111
Omar_20211228_SH366-Sh367_Phosphoproteome-ATR-inhibitor_Experiment	Control	Control	Sh-366-1	Protein SMG7 OS=Homo sapiens OX=9606 GN=SMG7 PE=1 SV=1	E9PD50,Q6TV06,Q92540,Q92540-2,Q92540-4,Q92540-5		UniProtKB-HS_20211205_TnRev.fasta	127,856.3	75.3%	0	0	0	0.000%	0.000%	1145
Omar_20211228_SH366-Sh367_Phosphoproteome-ATR-inhibitor_Experiment	Control	Control	Sh-366-1	Brain-enriched guanylate kinase-associated protein OS=Homo sapiens OX=9606 GN=BEGAIN PE=1 SV=1	A0A1B0GVM0		UniProtKB-HS_20211205_TnRev.fasta	87,675.1	99.1%	1	1	1	0.00318%	1.35%	812
Omar_20211228_SH366-Sh367_Phosphoproteome-ATR-inhibitor_Experiment	Control	Control	Sh-366-1	cDNA FLJ45834 fis, clone NT2RP8007920 OS=Homo sapiens OX=9606 PE=2 SV=1	B3KXP9,Q5VZ89,Q5VZ89-3,Q5VZ89-5,Q5VZ89-7		UniProtKB-HS_20211205_TnRev.fasta	217,824.0	100.0%	2	2	2	0.00636%	2.43%	1958
Omar_20211228_SH366-Sh367_Phosphoproteome-ATR-inhibitor_Experiment	Control	Control	Sh-366-1	Uncharacterized protein DKFZp686E1899 OS=Homo sapiens OX=9606 GN=DKFZp686E1899 PE=2 SV=1	Q5HYL6,Q9NYL9		UniProtKB-HS_20211205_TnRev.fasta	39,596.1	94.5%	1	1	1	0.00318%	5.40%	352
Omar_20211228_SH366-Sh367_Phosphoproteome-ATR-inhibitor_Experiment	Control	Control	Sh-366-1	Formin-binding protein 1-like (Fragment) OS=Homo sapiens OX=9606 GN=FNBP1L PE=1 SV=1	A0A075B6Q2		UniProtKB-HS_20211205_TnRev.fasta	51,344.4	100.0%	2	2	5	0.0159%	6.65%	451
Omar_20211228_SH366-Sh367_Phosphoproteome-ATR-inhibitor_Experiment	Control	Control	Sh-366-1	Chromosome 10 open reading frame 4, isoform CRA_b OS=Homo sapiens OX=9606 GN=C10orf4 PE=1 SV=1	D3DR40		UniProtKB-HS_20211205_TnRev.fasta	37,585.6	100.0%	1	1	1	0.00318%	6.98%	315
Omar_20211228_SH366-Sh367_Phosphoproteome-ATR-inhibitor_Experiment	Control	Control	Sh-366-1	HECT-type E3 ubiquitin transferase OS=Homo sapiens OX=9606 GN=NEDL1 PE=4 SV=1	A4D1V5,Q76N89,Q76N89-2		UniProtKB-HS_20211205_TnRev.fasta	175,738.6	99.1%	1	1	1	0.00318%	0.820%	1572
Omar_20211228_SH366-Sh367_Phosphoproteome-ATR-inhibitor_Experiment	Control	Control	Sh-366-1	Ashwin OS=Homo sapiens OX=9606 GN=C2orf49 PE=1 SV=1	C9J4K0,Q9BVC5,Q9BVC5-2		UniProtKB-HS_20211205_TnRev.fasta	25,675.1	100.0%	2	4	5	0.0159%	11.1%	228
Omar_20211228_SH366-Sh367_Phosphoproteome-ATR-inhibitor_Experiment	Control	Control	Sh-366-1	cDNA, FLJ92868, highly similar to Homo sapiens HIRA interacting protein 3 (HIRIP3), mRNA OS=Homo sapiens OX=9606 PE=2 SV=1	B2R6A9,Q9BW71		UniProtKB-HS_20211205_TnRev.fasta	61,958.1	100.0%	9	14	27	0.0858%	20.9%	556
Omar_20211228_SH366-Sh367_Phosphoproteome-ATR-inhibitor_Experiment	Control	Control	Sh-366-1	Phosphatidylinositol transfer protein, membrane-associated 1, isoform CRA_a OS=Homo sapiens OX=9606 GN=PITPNM1 PE=3 SV=1	A0A024R5I7,B2R787,O00562,O00562-2		UniProtKB-HS_20211205_TnRev.fasta	134,848.4	99.9%	1	1	1	0.00318%	2.25%	1244
Omar_20211228_SH366-Sh367_Phosphoproteome-ATR-inhibitor_Experiment	Control	Control	Sh-366-1	Probable fibrosin-1 OS=Homo sapiens OX=9606 GN=FBRS PE=1 SV=1	J3KNZ9		UniProtKB-HS_20211205_TnRev.fasta	103,771.4	63.9%	0	0	0	0.000%	0.000%	980
Omar_20211228_SH366-Sh367_Phosphoproteome-ATR-inhibitor_Experiment	Control	Control	Sh-366-1	Fragile X mental retardation syndrome-related protein 2 OS=Homo sapiens OX=9606 GN=FXR2 PE=1 SV=2	P51116		UniProtKB-HS_20211205_TnRev.fasta	74,224.0	100.0%	4	7	8	0.0254%	12.9%	673
Omar_20211228_SH366-Sh367_Phosphoproteome-ATR-inhibitor_Experiment	Control	Control	Sh-366-1	RAN binding protein 5, isoform CRA_d OS=Homo sapiens OX=9606 GN=RANBP5 PE=4 SV=1	A0A024RDY0,B3KWG6,B4E0R6,H0Y8C6,O00410,O00410-2,O00410-3,Q9BVS9		UniProtKB-HS_20211205_TnRev.fasta	125,547.3	99.1%	1	1	2	0.00636%	2.46%	1115
Omar_20211228_SH366-Sh367_Phosphoproteome-ATR-inhibitor_Experiment	Control	Control	Sh-366-1	RNA helicase OS=Homo sapiens OX=9606 GN=DDX42 PE=1 SV=1	A0A0A0MSJ0,J3KRE3,Q86XP3,Q86XP3-2		UniProtKB-HS_20211205_TnRev.fasta	90,069.5	99.1%	1	2	2	0.00636%	4.66%	819
Omar_20211228_SH366-Sh367_Phosphoproteome-ATR-inhibitor_Experiment	Control	Control	Sh-366-1	KICSTOR complex protein SZT2 OS=Homo sapiens OX=9606 GN=SZT2 PE=1 SV=3	Q5T011,Q5T011-5		UniProtKB-HS_20211205_TnRev.fasta	371,853.8	66.5%	0	0	0	0.000%	0.000%	3375
Omar_20211228_SH366-Sh367_Phosphoproteome-ATR-inhibitor_Experiment	Control	Control	Sh-366-1	Elongation factor 1-delta (Fragment) OS=Homo sapiens OX=9606 GN=EEF1D PE=1 SV=1	E9PL71,P29692-3,Q9BW34		UniProtKB-HS_20211205_TnRev.fasta	20,819.2	100.0%	5	12	22	0.0699%	35.3%	187
Omar_20211228_SH366-Sh367_Phosphoproteome-ATR-inhibitor_Experiment	Control	Control	Sh-366-1	YEATS domain-containing protein 2 OS=Homo sapiens OX=9606 GN=YEATS2 PE=1 SV=2	Q9ULM3		UniProtKB-HS_20211205_TnRev.fasta	150,780.0	100.0%	2	2	2	0.00636%	1.83%	1422
Omar_20211228_SH366-Sh367_Phosphoproteome-ATR-inhibitor_Experiment	Control	Control	Sh-366-1	Vacuolar protein sorting-associated protein 51 homolog OS=Homo sapiens OX=9606 GN=VPS51 PE=1 SV=2	Q9UID3		UniProtKB-HS_20211205_TnRev.fasta	86,043.5	100.0%	2	2	2	0.00636%	3.71%	782
Omar_20211228_SH366-Sh367_Phosphoproteome-ATR-inhibitor_Experiment	Control	Control	Sh-366-1	cDNA FLJ58182, highly similar to Protein CYR61 OS=Homo sapiens OX=9606 PE=2 SV=1	B4DI61,O00622,Q53FA4,Q6FI18,Q9UID7		UniProtKB-HS_20211205_TnRev.fasta	42,026.0	99.1%	1	1	1	0.00318%	8.12%	381
Omar_20211228_SH366-Sh367_Phosphoproteome-ATR-inhibitor_Experiment	Control	Control	Sh-366-1	cDNA FLJ43962 fis, clone TESTI4016822, highly similar to Protein phosphatase inhibitor 2 OS=Homo sapiens OX=9606 PE=2 SV=1	Q6ZU68		UniProtKB-HS_20211205_TnRev.fasta	17,884.4	99.1%	1	1	2	0.00636%	11.8%	161
Omar_20211228_SH366-Sh367_Phosphoproteome-ATR-inhibitor_Experiment	Control	Control	Sh-366-1	Hamartin OS=Homo sapiens OX=9606 GN=TSC1 PE=1 SV=1	A0A2R8Y5N2,A0A2R8Y5S3,A0A2R8YFV7,Q92574,X5D9D2		UniProtKB-HS_20211205_TnRev.fasta	129,769.2	97.7%	1	1	1	0.00318%	1.81%	1164
Omar_20211228_SH366-Sh367_Phosphoproteome-ATR-inhibitor_Experiment	Control	Control	Sh-366-1	Integrator complex subunit 10 (Fragment) OS=Homo sapiens OX=9606 GN=INTS10 PE=1 SV=1	H0YBW3		UniProtKB-HS_20211205_TnRev.fasta	27,538.8	66.8%	0	0	0	0.000%	0.000%	235
Omar_20211228_SH366-Sh367_Phosphoproteome-ATR-inhibitor_Experiment	Control	Control	Sh-366-1	Isoform 13 of Sodium bicarbonate cotransporter 3 OS=Homo sapiens OX=9606 GN=SLC4A7	Q9Y6M7-13,Q9Y6M7-6		UniProtKB-HS_20211205_TnRev.fasta	127,807.8	100.0%	4	4	4	0.0127%	4.14%	1135
Omar_20211228_SH366-Sh367_Phosphoproteome-ATR-inhibitor_Experiment	Control	Control	Sh-366-1	Optineurin (Fragment) OS=Homo sapiens OX=9606 GN=OPTN PE=2 SV=1	A0A0S2Z500,B4E184,B7ZA56,Q96CV9,Q96CV9-2,Q96CV9-3		UniProtKB-HS_20211205_TnRev.fasta	59,560.9	99.1%	1	2	3	0.00953%	2.25%	520
Omar_20211228_SH366-Sh367_Phosphoproteome-ATR-inhibitor_Experiment	Control	Control	Sh-366-1	Phosducin-like protein OS=Homo sapiens OX=9606 GN=PDCL PE=1 SV=3	Q13371		UniProtKB-HS_20211205_TnRev.fasta	34,282.2	97.5%	1	1	1	0.00318%	4.98%	301
Omar_20211228_SH366-Sh367_Phosphoproteome-ATR-inhibitor_Experiment	Control	Control	Sh-366-1	Keratin, type II cytoskeletal 8 OS=Homo sapiens OX=9606 GN=KRT8 PE=1 SV=7	P05787,P05787-2		UniProtKB-HS_20211205_TnRev.fasta	56,610.3	100.0%	2	2	2	0.00636%	3.52%	511
Omar_20211228_SH366-Sh367_Phosphoproteome-ATR-inhibitor_Experiment	Control	Control	Sh-366-1	Structural maintenance of chromosomes protein 4 OS=Homo sapiens OX=9606 GN=SMC4 PE=1 SV=2	Q9NTJ3,Q9NTJ3-2		UniProtKB-HS_20211205_TnRev.fasta	140,283.8	100.0%	4	11	33	0.105%	3.42%	1230
Omar_20211228_SH366-Sh367_Phosphoproteome-ATR-inhibitor_Experiment	Control	Control	Sh-366-1	E2 ubiquitin-conjugating enzyme OS=Homo sapiens OX=9606 GN=UBE2O PE=1 SV=3	sp|Q9C0C9|UBE2O_HUMAN		UniProtKB-HS_20211205_TnRev.fasta	141,293.5	100.0%	5	6	12	0.0381%	10.4%	1292
Omar_20211228_SH366-Sh367_Phosphoproteome-ATR-inhibitor_Experiment	Control	Control	Sh-366-1	Centrosomal protein of 170 kDa protein B OS=Homo sapiens OX=9606 GN=CEP170B PE=1 SV=1	J3KQR7,Q9Y4F5,Q9Y4F5-3		UniProtKB-HS_20211205_TnRev.fasta	163,628.6	99.8%	1	1	1	0.00318%	0.881%	1519
Omar_20211228_SH366-Sh367_Phosphoproteome-ATR-inhibitor_Experiment	Control	Control	Sh-366-1	Death-associated protein kinase 2, isoform CRA_b OS=Homo sapiens OX=9606 GN=DAPK2 PE=3 SV=1	A0A024R603,Q9UIK4		UniProtKB-HS_20211205_TnRev.fasta	42,899.4	99.1%	1	1	1	0.00318%	3.24%	370
Omar_20211228_SH366-Sh367_Phosphoproteome-ATR-inhibitor_Experiment	Control	Control	Sh-366-1	Nuclear factor 1 OS=Homo sapiens OX=9606 GN=NFIC PE=1 SV=1	A0A286YEX4,P08651,P08651-2,P08651-3,P08651-4,P08651-5,P08651-6		UniProtKB-HS_20211205_TnRev.fasta	48,895.1	100.0%	5	8	10	0.0318%	11.9%	439
Omar_20211228_SH366-Sh367_Phosphoproteome-ATR-inhibitor_Experiment	Control	Control	Sh-366-1	Smad nuclear interacting protein 1 OS=Homo sapiens OX=9606 GN=SNIP1 PE=2 SV=1	B1AK66,Q8TAD8		UniProtKB-HS_20211205_TnRev.fasta	45,777.4	100.0%	4	5	6	0.0191%	11.9%	396
Omar_20211228_SH366-Sh367_Phosphoproteome-ATR-inhibitor_Experiment	Control	Control	Sh-366-1	Paired amphipathic helix protein Sin3a OS=Homo sapiens OX=9606 GN=SIN3A PE=1 SV=2	Q96ST3		UniProtKB-HS_20211205_TnRev.fasta	145,176.4	99.8%	1	1	1	0.00318%	1.96%	1273
Omar_20211228_SH366-Sh367_Phosphoproteome-ATR-inhibitor_Experiment	Control	Control	Sh-366-1	Protein IWS1 homolog OS=Homo sapiens OX=9606 GN=IWS1 PE=1 SV=2	Q96ST2		UniProtKB-HS_20211205_TnRev.fasta	91,956.1	100.0%	18	36	57	0.181%	21.7%	819
Omar_20211228_SH366-Sh367_Phosphoproteome-ATR-inhibitor_Experiment	Control	Control	Sh-366-1	DnaJ homolog subfamily C member 21 OS=Homo sapiens OX=9606 GN=DNAJC21 PE=1 SV=1	A0A2R8Y4Q0,A0A2R8Y534,Q5F1R6,Q5F1R6-2,Q5F1R6-3		UniProtKB-HS_20211205_TnRev.fasta	63,685.1	99.5%	1	2	2	0.00636%	6.98%	544
Omar_20211228_SH366-Sh367_Phosphoproteome-ATR-inhibitor_Experiment	Control	Control	Sh-366-1	Isoform 4 of Microtubule cross-linking factor 1 OS=Homo sapiens OX=9606 GN=MTCL1	Q9Y4B5-4		UniProtKB-HS_20211205_TnRev.fasta	108,707.9	99.1%	1	4	5	0.0159%	9.22%	976
Omar_20211228_SH366-Sh367_Phosphoproteome-ATR-inhibitor_Experiment	Control	Control	Sh-366-1	RNA helicase OS=Homo sapiens OX=9606 GN=DDX27 PE=2 SV=1	B3GQE6		UniProtKB-HS_20211205_TnRev.fasta	86,637.4	99.8%	1	1	2	0.00636%	1.05%	765
Omar_20211228_SH366-Sh367_Phosphoproteome-ATR-inhibitor_Experiment	Control	Control	Sh-366-1	DH domain-containing protein OS=Homo sapiens OX=9606 PE=4 SV=1	A0A2R8YFR7,Q12774		UniProtKB-HS_20211205_TnRev.fasta	176,798.5	100.0%	2	2	2	0.00636%	1.55%	1597
Omar_20211228_SH366-Sh367_Phosphoproteome-ATR-inhibitor_Experiment	Control	Control	Sh-366-1	L-serine-phosphatidylethanolamine phosphatidyltransferase OS=Homo sapiens OX=9606 GN=PTDSS2 PE=3 SV=1	A0A024RC97,E9PLE4,E9PS47,Q9BVG9		UniProtKB-HS_20211205_TnRev.fasta	8,564.4	100.0%	3	3	3	0.00953%	7.60%	81
Omar_20211228_SH366-Sh367_Phosphoproteome-ATR-inhibitor_Experiment	Control	Control	Sh-366-1	Sterol regulatory element-binding protein cleavage-activating protein OS=Homo sapiens OX=9606 GN=SCAP PE=1 SV=4	Q12770		UniProtKB-HS_20211205_TnRev.fasta	139,731.1	100.0%	1	1	1	0.00318%	1.80%	1279
Omar_20211228_SH366-Sh367_Phosphoproteome-ATR-inhibitor_Experiment	Control	Control	Sh-366-1	Kinesin family member 21A, isoform CRA_c OS=Homo sapiens OX=9606 GN=KIF21A PE=3 SV=1	A0A024R0V9,Q7Z4S6,Q7Z4S6-2		UniProtKB-HS_20211205_TnRev.fasta	185,513.8	100.0%	5	7	12	0.0381%	7.42%	1661
Omar_20211228_SH366-Sh367_Phosphoproteome-ATR-inhibitor_Experiment	Control	Control	Sh-366-1	Non-specific serine/threonine protein kinase (Fragment) OS=Homo sapiens OX=9606 GN=CSNK1G3 PE=1 SV=1	H0YBN6		UniProtKB-HS_20211205_TnRev.fasta	19,310.0	99.8%	1	1	2	0.00636%	12.2%	164
Omar_20211228_SH366-Sh367_Phosphoproteome-ATR-inhibitor_Experiment	Control	Control	Sh-366-1	cDNA FLJ57877, highly similar to Cleavage and polyadenylation specificity factor 7 OS=Homo sapiens OX=9606 PE=2 SV=1	B4DGF8,C9J286,C9J323,C9JM38,F5GXA3,F5H047,F5H1W4,F5H2K8,F5H5B7,F5H669,F5H6A8,F5H6M0,F5H6P5,J3QT54,Q8N684,Q8N684-2,Q8N684-3		UniProtKB-HS_20211205_TnRev.fasta	11,326.6	99.1%	1	1	1	0.00318%	2.38%	101
Omar_20211228_SH366-Sh367_Phosphoproteome-ATR-inhibitor_Experiment	Control	Control	Sh-366-1	40S ribosomal protein S10 OS=Homo sapiens OX=9606 GN=RPS10 PE=1 SV=1	P46783,Q59GE4,Q9NQ39		UniProtKB-HS_20211205_TnRev.fasta	18,898.3	99.9%	1	1	1	0.00318%	8.48%	165
Omar_20211228_SH366-Sh367_Phosphoproteome-ATR-inhibitor_Experiment	Control	Control	Sh-366-1	Testis tissue sperm-binding protein Li 44a OS=Homo sapiens OX=9606 GN=WDR77 PE=2 SV=1	A0A024R0H7,Q9BQA1,Q9BQA1-2		UniProtKB-HS_20211205_TnRev.fasta	29,650.4	100.0%	2	2	3	0.00953%	7.31%	278
Omar_20211228_SH366-Sh367_Phosphoproteome-ATR-inhibitor_Experiment	Control	Control	Sh-366-1	Epithelial splicing regulatory protein 1 OS=Homo sapiens OX=9606 PE=2 SV=1	D7PBN3		UniProtKB-HS_20211205_TnRev.fasta	118,618.6	100.0%	2	2	2	0.00636%	5.00%	1061
Omar_20211228_SH366-Sh367_Phosphoproteome-ATR-inhibitor_Experiment	Control	Control	Sh-366-1	Multiple C2 and transmembrane domain-containing protein 2 OS=Homo sapiens OX=9606 GN=MCTP2 PE=1 SV=3	Q6DN12,Q6DN12-3		UniProtKB-HS_20211205_TnRev.fasta	53,195.5	97.6%	1	1	1	0.00318%	2.96%	466
Omar_20211228_SH366-Sh367_Phosphoproteome-ATR-inhibitor_Experiment	Control	Control	Sh-366-1	COP9 signalosome complex subunit 1 OS=Homo sapiens OX=9606 GN=GPS1 PE=1 SV=1	A0A096LP07,A0A096LPJ3,A8K070,C9JFE4,Q13098,Q13098-5,Q13098-7		UniProtKB-HS_20211205_TnRev.fasta	59,052.1	100.0%	2	2	7	0.0222%	3.91%	527
Omar_20211228_SH366-Sh367_Phosphoproteome-ATR-inhibitor_Experiment	Control	Control	Sh-366-1	CDKN2A-interacting protein OS=Homo sapiens OX=9606 GN=CDKN2AIP PE=1 SV=3	Q9NXV6		UniProtKB-HS_20211205_TnRev.fasta	61,125.1	99.1%	1	1	2	0.00636%	2.41%	580
Omar_20211228_SH366-Sh367_Phosphoproteome-ATR-inhibitor_Experiment	Control	Control	Sh-366-1	NAD(+) kinase OS=Homo sapiens OX=9606 GN=NADK PE=3 SV=1	A0A024R058,A8K6D4,A8K6R3,O95544,O95544-2		UniProtKB-HS_20211205_TnRev.fasta	63,455.1	99.1%	1	1	2	0.00636%	2.69%	591
Omar_20211228_SH366-Sh367_Phosphoproteome-ATR-inhibitor_Experiment	Control	Control	Sh-366-1	Serine/threonine-protein phosphatase 4 regulatory subunit 2 OS=Homo sapiens OX=9606 GN=PPP4R2 PE=1 SV=3	Q9NY27,Q9NY27-2,Q9NY27-3		UniProtKB-HS_20211205_TnRev.fasta	40,248.5	100.0%	3	5	7	0.0222%	13.7%	361
Omar_20211228_SH366-Sh367_Phosphoproteome-ATR-inhibitor_Experiment	Control	Control	Sh-366-1	Target of EGR1 protein 1 OS=Homo sapiens OX=9606 GN=TOE1 PE=1 SV=1	Q96GM8		UniProtKB-HS_20211205_TnRev.fasta	56,548.3	100.0%	2	4	5	0.0159%	8.43%	510
Omar_20211228_SH366-Sh367_Phosphoproteome-ATR-inhibitor_Experiment	Control	Control	Sh-366-1	Protein AATF OS=Homo sapiens OX=9606 GN=AATF PE=3 SV=2	A0A087WTH8,A0A7P0T868,A0A7P0TAR0,A0A7P0TBI0,A0A7P0Z434,A0A7P0Z4N2,A0A7P0Z4P2,Q9NY61		UniProtKB-HS_20211205_TnRev.fasta	63,135.0	100.0%	3	5	5	0.0159%	8.95%	560
Omar_20211228_SH366-Sh367_Phosphoproteome-ATR-inhibitor_Experiment	Control	Control	Sh-366-1	cDNA FLJ56028, highly similar to Tripartite motif-containing protein 3 OS=Homo sapiens OX=9606 PE=2 SV=1	B7Z5Y8,D3DQT3,E9PMK8,E9PMW5,O75382,O75382-2,O75382-3,Q6ZTE7		UniProtKB-HS_20211205_TnRev.fasta	10,710.3	78.9%	0	0	0	0.000%	0.000%	96
Omar_20211228_SH366-Sh367_Phosphoproteome-ATR-inhibitor_Experiment	Control	Control	Sh-366-1	CREB-regulated transcription coactivator 3 OS=Homo sapiens OX=9606 GN=CRTC3 PE=1 SV=2	Q6UUV7,Q6UUV7-3		UniProtKB-HS_20211205_TnRev.fasta	66,831.3	80.1%	0	0	0	0.000%	0.000%	618
Omar_20211228_SH366-Sh367_Phosphoproteome-ATR-inhibitor_Experiment	Control	Control	Sh-366-1	Histone lysine demethylase PHF8 OS=Homo sapiens OX=9606 GN=PHF8 PE=1 SV=3	Q9UPP1,Q9UPP1-2,Q9UPP1-3,Q9UPP1-4		UniProtKB-HS_20211205_TnRev.fasta	105,915.6	100.0%	2	2	2	0.00636%	2.64%	948
Omar_20211228_SH366-Sh367_Phosphoproteome-ATR-inhibitor_Experiment	Control	Control	Sh-366-1	ARHGAP21 (Fragment) OS=Homo sapiens OX=9606 GN=ARHGAP21 PE=4 SV=1	A0A2X0SF83,A0A7P0TAS2,A0A805TBS0,Q5T5U3		UniProtKB-HS_20211205_TnRev.fasta	217,465.0	100.0%	4	6	7	0.0222%	3.39%	1958
Omar_20211228_SH366-Sh367_Phosphoproteome-ATR-inhibitor_Experiment	Control	Control	Sh-366-1	cDNA FLJ10228 fis, clone HEMBB1000119, highly similar to N-acetylserotonin O-methyltransferase-like protein OS=Homo sapiens OX=9606 PE=2 SV=1	B3KM43,O95671,O95671-2		UniProtKB-HS_20211205_TnRev.fasta	67,193.7	100.0%	2	2	2	0.00636%	5.64%	605
Omar_20211228_SH366-Sh367_Phosphoproteome-ATR-inhibitor_Experiment	Control	Control	Sh-366-1	CCDC132 protein OS=Homo sapiens OX=9606 GN=CCDC132 PE=2 SV=1	A7MD03,B4DS55,D6W5Q7,H0Y7Q2,Q5JPD9,Q75N11,Q96JG6,Q96JG6-3,Q9NXR2		UniProtKB-HS_20211205_TnRev.fasta	107,926.6	100.0%	3	5	5	0.0159%	4.18%	934
Omar_20211228_SH366-Sh367_Phosphoproteome-ATR-inhibitor_Experiment	Control	Control	Sh-366-1	Keratin 18, isoform CRA_a OS=Homo sapiens OX=9606 GN=KRT18 PE=3 SV=1	A0A024RAY2,B2RA03,F8VZY9,P05783		UniProtKB-HS_20211205_TnRev.fasta	48,059.0	100.0%	2	2	2	0.00636%	5.12%	430
Omar_20211228_SH366-Sh367_Phosphoproteome-ATR-inhibitor_Experiment	Control	Control	Sh-366-1	cDNA FLJ30322 fis, clone BRACE2006703, highly similar to Surfeit locus protein 6 OS=Homo sapiens OX=9606 PE=2 SV=1	B3KNS8,O75683		UniProtKB-HS_20211205_TnRev.fasta	41,451.7	99.1%	1	1	2	0.00636%	2.49%	361
Omar_20211228_SH366-Sh367_Phosphoproteome-ATR-inhibitor_Experiment	Control	Control	Sh-366-1	Isoform 2 of Oxysterol-binding protein-related protein 8 OS=Homo sapiens OX=9606 GN=OSBPL8	Q9BZF1-2		UniProtKB-HS_20211205_TnRev.fasta	99,717.7	100.0%	2	2	2	0.00636%	5.03%	874
Omar_20211228_SH366-Sh367_Phosphoproteome-ATR-inhibitor_Experiment	Control	Control	Sh-366-1	Lipopolysaccharide-responsive and beige-like anchor protein OS=Homo sapiens OX=9606 GN=LRBA PE=1 SV=1	A0A494C0R9,A0A494C1L5,E9PEM5,P50851,P50851-2		UniProtKB-HS_20211205_TnRev.fasta	317,703.8	100.0%	2	2	3	0.00953%	2.77%	2851
Omar_20211228_SH366-Sh367_Phosphoproteome-ATR-inhibitor_Experiment	Control	Control	Sh-366-1	tRNA (adenine(58)-N(1))-methyltransferase non-catalytic subunit TRM6 OS=Homo sapiens OX=9606 GN=TRMT6 PE=1 SV=1	Q9UJA5,Q9UJA5-2,Q9UJA5-4		UniProtKB-HS_20211205_TnRev.fasta	36,440.5	100.0%	1	3	3	0.00953%	7.24%	327
Omar_20211228_SH366-Sh367_Phosphoproteome-ATR-inhibitor_Experiment	Control	Control	Sh-366-1	Small subunit processome component 20 homolog OS=Homo sapiens OX=9606 GN=UTP20 PE=1 SV=3	O75691		UniProtKB-HS_20211205_TnRev.fasta	318,395.6	99.5%	1	2	3	0.00953%	0.790%	2785
Omar_20211228_SH366-Sh367_Phosphoproteome-ATR-inhibitor_Experiment	Control	Control	Sh-366-1	TNF receptor-associated factor OS=Homo sapiens OX=9606 GN=TRAF4 PE=3 SV=1	A0A024QZ19,A0A024QZ59,Q2KJU3,Q2KJU5,Q2KJU6,Q9BUZ4		UniProtKB-HS_20211205_TnRev.fasta	53,542.8	99.1%	1	1	1	0.00318%	2.94%	470
Omar_20211228_SH366-Sh367_Phosphoproteome-ATR-inhibitor_Experiment	Control	Control	Sh-366-1	Uncharacterized protein OS=Homo sapiens OX=9606 PE=3 SV=1	A0A1W2PNV4		UniProtKB-HS_20211205_TnRev.fasta	75,873.0	99.1%	1	1	1	0.00318%	2.78%	684
Omar_20211228_SH366-Sh367_Phosphoproteome-ATR-inhibitor_Experiment	Control	Control	Sh-366-1	Alpha-taxilin OS=Homo sapiens OX=9606 GN=TXLNA PE=1 SV=3	P40222		UniProtKB-HS_20211205_TnRev.fasta	61,891.2	100.0%	2	4	5	0.0159%	9.16%	546
Omar_20211228_SH366-Sh367_Phosphoproteome-ATR-inhibitor_Experiment	Control	Control	Sh-366-1	T-box 3 (Ulnar mammary syndrome), isoform CRA_c OS=Homo sapiens OX=9606 GN=TBX3 PE=4 SV=1	A0A024RBL6,A0A024RBQ4,O15119,O15119-2,O15119-3		UniProtKB-HS_20211205_TnRev.fasta	77,180.5	100.0%	3	4	5	0.0159%	5.65%	723
Omar_20211228_SH366-Sh367_Phosphoproteome-ATR-inhibitor_Experiment	Control	Control	Sh-366-1	ARHGAP5 (Fragment) OS=Homo sapiens OX=9606 GN=ARHGAP5 PE=4 SV=1	A0A2X0SYS0,Q13017,Q13017-2		UniProtKB-HS_20211205_TnRev.fasta	172,336.8	100.0%	3	4	6	0.0191%	2.26%	1501
Omar_20211228_SH366-Sh367_Phosphoproteome-ATR-inhibitor_Experiment	Control	Control	Sh-366-1	Insulin receptor substrate 1 OS=Homo sapiens OX=9606 GN=IRS1 PE=1 SV=1	P35568		UniProtKB-HS_20211205_TnRev.fasta	131,591.2	81.8%	0	0	0	0.000%	0.000%	1242
Omar_20211228_SH366-Sh367_Phosphoproteome-ATR-inhibitor_Experiment	Control	Control	Sh-366-1	cDNA FLJ45026 fis, clone BRAWH3017477, highly similar to Mus musculus AE binding protein 2 (Aebp2), transcript variant 1, mRNA OS=Homo sapiens OX=9606 PE=2 SV=1	B3KXA1,Q6ZN18,Q6ZN18-2		UniProtKB-HS_20211205_TnRev.fasta	52,761.5	100.0%	2	2	2	0.00636%	8.92%	503
Omar_20211228_SH366-Sh367_Phosphoproteome-ATR-inhibitor_Experiment	Control	Control	Sh-366-1	I-kappa-B kinase OS=Homo sapiens OX=9606 GN=IKBKB PE=1 SV=1	A0A499FJS7,A1L159,B3KRB7,B4DP95,O14920,O14920-2,O14920-4		UniProtKB-HS_20211205_TnRev.fasta	79,510.3	98.8%	1	1	1	0.00318%	2.02%	697
Omar_20211228_SH366-Sh367_Phosphoproteome-ATR-inhibitor_Experiment	Control	Control	Sh-366-1	Microtubule-associated protein OS=Homo sapiens OX=9606 GN=MAPT PE=1 SV=1	A0A0G2JQJ7,A0A0G2JS76		UniProtKB-HS_20211205_TnRev.fasta	80,968.1	99.1%	1	2	2	0.00636%	2.77%	776
Omar_20211228_SH366-Sh367_Phosphoproteome-ATR-inhibitor_Experiment	Control	Control	Sh-366-1	Isoform 2 of Ras GTPase-activating protein nGAP OS=Homo sapiens OX=9606 GN=RASAL2	Q9UJF2-2		UniProtKB-HS_20211205_TnRev.fasta	143,901.5	100.0%	1	1	1	0.00318%	1.80%	1280
Omar_20211228_SH366-Sh367_Phosphoproteome-ATR-inhibitor_Experiment	Control	Control	Sh-366-1	Isoform 11 of Sorbin and SH3 domain-containing protein 2 OS=Homo sapiens OX=9606 GN=SORBS2	O94875-11		UniProtKB-HS_20211205_TnRev.fasta	134,596.5	100.0%	4	4	5	0.0159%	3.58%	1200
Omar_20211228_SH366-Sh367_Phosphoproteome-ATR-inhibitor_Experiment	Control	Control	Sh-366-1	MAPK regulated corepressor interacting protein 2 OS=Homo sapiens OX=9606 GN=MCRIP2 PE=1 SV=2	Q9BUT9		UniProtKB-HS_20211205_TnRev.fasta	17,827.5	100.0%	2	4	5	0.0159%	15.6%	160
Omar_20211228_SH366-Sh367_Phosphoproteome-ATR-inhibitor_Experiment	Control	Control	Sh-366-1	SWI/SNF-related matrix-associated actin-dependent regulator of chromatin subfamily A containing DEAD/H box 1 OS=Homo sapiens OX=9606 GN=SMARCAD1 PE=1 SV=2	Q9H4L7,Q9H4L7-2		UniProtKB-HS_20211205_TnRev.fasta	117,607.4	100.0%	9	18	23	0.0731%	15.8%	1028
Omar_20211228_SH366-Sh367_Phosphoproteome-ATR-inhibitor_Experiment	Control	Control	Sh-366-1	PABIR family member 2 OS=Homo sapiens OX=9606 GN=PABIR2 PE=1 SV=2	Q7Z309,Q7Z309-2		UniProtKB-HS_20211205_TnRev.fasta	27,016.3	100.0%	2	2	2	0.00636%	9.31%	248
Omar_20211228_SH366-Sh367_Phosphoproteome-ATR-inhibitor_Experiment	Control	Control	Sh-366-1	cDNA FLJ54492, highly similar to Eukaryotic translation initiation factor 4B OS=Homo sapiens OX=9606 PE=2 SV=1	B4DRM3,E7EX17,P23588,P23588-2		UniProtKB-HS_20211205_TnRev.fasta	64,807.7	100.0%	3	5	5	0.0159%	6.49%	572
Omar_20211228_SH366-Sh367_Phosphoproteome-ATR-inhibitor_Experiment	Control	Control	Sh-366-1	Treslin OS=Homo sapiens OX=9606 GN=TICRR PE=1 SV=2	Q7Z2Z1,Q7Z2Z1-2		UniProtKB-HS_20211205_TnRev.fasta	210,788.8	100.0%	3	3	3	0.00953%	2.15%	1909
Omar_20211228_SH366-Sh367_Phosphoproteome-ATR-inhibitor_Experiment	Control	Control	Sh-366-1	Isoform 4 of Ankycorbin OS=Homo sapiens OX=9606 GN=RAI14	Q9P0K7-4		UniProtKB-HS_20211205_TnRev.fasta	106,906.7	100.0%	2	2	2	0.00636%	2.00%	951
Omar_20211228_SH366-Sh367_Phosphoproteome-ATR-inhibitor_Experiment	Control	Control	Sh-366-1	WDR79 (Fragment) OS=Homo sapiens OX=9606 GN=WDR79 PE=4 SV=1	C6ZGQ9,C6ZGR0,C6ZGX2,E9PMG4,E9PMR3,Q9BUR4		UniProtKB-HS_20211205_TnRev.fasta	22,987.2	100.0%	2	3	4	0.0127%	31.3%	214
Omar_20211228_SH366-Sh367_Phosphoproteome-ATR-inhibitor_Experiment	Control	Control	Sh-366-1	RBR-type E3 ubiquitin transferase OS=Homo sapiens OX=9606 PE=2 SV=1	B3KN55,D6RA38,Q9UBS8,Q9UBS8-2		UniProtKB-HS_20211205_TnRev.fasta	39,633.5	99.1%	1	1	1	0.00318%	6.12%	348
Omar_20211228_SH366-Sh367_Phosphoproteome-ATR-inhibitor_Experiment	Control	Control	Sh-366-1	THUMP domain containing 1, isoform CRA_a OS=Homo sapiens OX=9606 GN=THUMPD1 PE=4 SV=1	A0A024R388,H3BNW0,Q6MZT3,Q9NXG2		UniProtKB-HS_20211205_TnRev.fasta	39,315.6	100.0%	2	7	19	0.0604%	6.80%	353
Omar_20211228_SH366-Sh367_Phosphoproteome-ATR-inhibitor_Experiment	Control	Control	Sh-366-1	Reticulon OS=Homo sapiens OX=9606 PE=2 SV=1	B7Z3E3,B7Z8W8,O95197,O95197-2,O95197-7		UniProtKB-HS_20211205_TnRev.fasta	100,826.2	99.1%	1	1	1	0.00318%	4.24%	920
Omar_20211228_SH366-Sh367_Phosphoproteome-ATR-inhibitor_Experiment	Control	Control	Sh-366-1	Pogo transposable element with ZNF domain OS=Homo sapiens OX=9606 GN=POGZ PE=1 SV=2	Q7Z3K3,Q7Z3K3-2,Q7Z3K3-3,Q7Z3K3-5,Q7Z3K3-6,Q7Z3K3-7		UniProtKB-HS_20211205_TnRev.fasta	149,275.5	99.9%	1	2	3	0.00953%	1.35%	1348
Omar_20211228_SH366-Sh367_Phosphoproteome-ATR-inhibitor_Experiment	Control	Control	Sh-366-1	Transport and Golgi organization protein 1 homolog OS=Homo sapiens OX=9606 GN=MIA3 PE=1 SV=1	Q5JRA6,Q5JRA6-2		UniProtKB-HS_20211205_TnRev.fasta	206,892.0	100.0%	3	4	5	0.0159%	2.99%	1848
Omar_20211228_SH366-Sh367_Phosphoproteome-ATR-inhibitor_Experiment	Control	Control	Sh-366-1	Tripartite motif-containing 33, isoform CRA_a OS=Homo sapiens OX=9606 GN=TRIM33 PE=4 SV=1	A0A024R0F6,B3KN30,B4DXI9,H0Y612,Q9UPN9,Q9UPN9-2		UniProtKB-HS_20211205_TnRev.fasta	120,539.9	100.0%	2	2	2	0.00636%	3.55%	1110
Omar_20211228_SH366-Sh367_Phosphoproteome-ATR-inhibitor_Experiment	Control	Control	Sh-366-1	Probable E3 ubiquitin-protein ligase IRF2BPL OS=Homo sapiens OX=9606 GN=IRF2BPL PE=1 SV=1	Q9H1B7		UniProtKB-HS_20211205_TnRev.fasta	82,658.1	100.0%	3	4	4	0.0127%	3.89%	796
Omar_20211228_SH366-Sh367_Phosphoproteome-ATR-inhibitor_Experiment	Control	Control	Sh-366-1	cDNA FLJ52308 OS=Homo sapiens OX=9606 PE=2 SV=1	B4DJK2,Q9NXE8		UniProtKB-HS_20211205_TnRev.fasta	49,649.0	93.0%	1	1	1	0.00318%	2.76%	425
Omar_20211228_SH366-Sh367_Phosphoproteome-ATR-inhibitor_Experiment	Control	Control	Sh-366-1	Sulfate transporter OS=Homo sapiens OX=9606 GN=SLC26A2 PE=1 SV=2	P50443		UniProtKB-HS_20211205_TnRev.fasta	81,664.0	99.8%	1	2	2	0.00636%	3.65%	739
Omar_20211228_SH366-Sh367_Phosphoproteome-ATR-inhibitor_Experiment	Control	Control	Sh-366-1	HAUS augmin-like complex subunit 6 OS=Homo sapiens OX=9606 GN=HAUS6 PE=1 SV=1	Q5VY60,Q7Z4H7,Q7Z4H7-3		UniProtKB-HS_20211205_TnRev.fasta	104,312.8	99.1%	1	1	1	0.00318%	1.62%	920
Omar_20211228_SH366-Sh367_Phosphoproteome-ATR-inhibitor_Experiment	Control	Control	Sh-366-1	Nuclear cap binding protein subunit 1, 80kDa, isoform CRA_a OS=Homo sapiens OX=9606 GN=NCBP1 PE=3 SV=1	A0A024R179,F2Z2T1,Q09161		UniProtKB-HS_20211205_TnRev.fasta	91,841.1	100.0%	2	3	3	0.00953%	2.28%	790
Omar_20211228_SH366-Sh367_Phosphoproteome-ATR-inhibitor_Experiment	Control	Control	Sh-366-1	cDNA FLJ61210, highly similar to SLIT-ROBO Rho GTPase-activating protein 2 OS=Homo sapiens OX=9606 PE=2 SV=1	B4DDU0		UniProtKB-HS_20211205_TnRev.fasta	72,911.6	99.4%	1	2	2	0.00636%	6.91%	637
Omar_20211228_SH366-Sh367_Phosphoproteome-ATR-inhibitor_Experiment	Control	Control	Sh-366-1	Serine/threonine-protein kinase 26 OS=Homo sapiens OX=9606 GN=STK26 PE=1 SV=1	B4E0Y9,Q499L9,Q8NBY1,Q96SR7,Q9P289,Q9P289-2,Q9P289-3		UniProtKB-HS_20211205_TnRev.fasta	39,659.0	99.4%	1	3	8	0.0254%	5.25%	354
Omar_20211228_SH366-Sh367_Phosphoproteome-ATR-inhibitor_Experiment	Control	Control	Sh-366-1	HECT-type E3 ubiquitin transferase OS=Homo sapiens OX=9606 GN=HUWE1 PE=4 SV=1	A0A024R9U8,A0A024R9W5,A0A024R9Y3,Q7Z6Z7,Q7Z6Z7-2,Q7Z6Z7-3		UniProtKB-HS_20211205_TnRev.fasta	481,019.2	100.0%	10	22	40	0.127%	4.49%	4365
Omar_20211228_SH366-Sh367_Phosphoproteome-ATR-inhibitor_Experiment	Control	Control	Sh-366-1	Importin subunit alpha OS=Homo sapiens OX=9606 GN=KPNA3 PE=3 SV=1	A0A024RDV7,O00505		UniProtKB-HS_20211205_TnRev.fasta	57,811.1	99.1%	1	2	2	0.00636%	3.45%	521
Omar_20211228_SH366-Sh367_Phosphoproteome-ATR-inhibitor_Experiment	Control	Control	Sh-366-1	cDNA FLJ76387, highly similar to Homo sapiens splicing factor, arginine/serine-rich 9 (SFRS9), mRNA OS=Homo sapiens OX=9606 PE=2 SV=1	A8K3M9,Q13242		UniProtKB-HS_20211205_TnRev.fasta	25,542.9	100.0%	2	3	3	0.00953%	9.05%	221
Omar_20211228_SH366-Sh367_Phosphoproteome-ATR-inhibitor_Experiment	Control	Control	Sh-366-1	DBIRD complex subunit ZNF326 OS=Homo sapiens OX=9606 GN=ZNF326 PE=1 SV=1	A0A0A0MRN4,Q5BKZ1		UniProtKB-HS_20211205_TnRev.fasta	55,569.2	100.0%	2	2	3	0.00953%	2.64%	493
Omar_20211228_SH366-Sh367_Phosphoproteome-ATR-inhibitor_Experiment	Control	Control	Sh-366-1	SRGAP1 (Fragment) OS=Homo sapiens OX=9606 GN=SRGAP1 PE=4 SV=1	A0A2X0SFI2,G5EA48,Q7Z6B7,Q7Z6B7-2		UniProtKB-HS_20211205_TnRev.fasta	121,597.3	100.0%	2	2	2	0.00636%	3.40%	1062
Omar_20211228_SH366-Sh367_Phosphoproteome-ATR-inhibitor_Experiment	Control	Control	Sh-366-1	cDNA FLJ50513, highly similar to Apoptosis-stimulating of p53 protein 2 OS=Homo sapiens OX=9606 PE=2 SV=1	B4DH76,B4DI25,B7Z9Y8,Q05BL1,Q13625,Q13625-2,Q13625-3		UniProtKB-HS_20211205_TnRev.fasta	111,431.7	100.0%	2	2	2	0.00636%	1.29%	1005
Omar_20211228_SH366-Sh367_Phosphoproteome-ATR-inhibitor_Experiment	Control	Control	Sh-366-1	Guanine nucleotide-binding protein-like 3 OS=Homo sapiens OX=9606 GN=GNL3 PE=4 SV=1	A0A024R2Z6,Q9BVP2,Q9BVP2-2		UniProtKB-HS_20211205_TnRev.fasta	60,541.6	99.1%	1	2	4	0.0127%	8.19%	537
Omar_20211228_SH366-Sh367_Phosphoproteome-ATR-inhibitor_Experiment	Control	Control	Sh-366-1	cDNA FLJ50985, highly similar to Segment polarity protein dishevelled homologDVL-2 OS=Homo sapiens OX=9606 PE=2 SV=1	B4DLQ0,B4E2D6,I3L0M7,I3L2N2,I3L2W9,O14641		UniProtKB-HS_20211205_TnRev.fasta	78,948.6	99.1%	1	1	1	0.00318%	4.38%	736
Omar_20211228_SH366-Sh367_Phosphoproteome-ATR-inhibitor_Experiment	Control	Control	Sh-366-1	Transmembrane protein 185A (Fragment) OS=Homo sapiens OX=9606 GN=TMEM185A PE=1 SV=2	H0YAP3		UniProtKB-HS_20211205_TnRev.fasta	25,964.0	98.6%	1	1	1	0.00318%	4.04%	223
Omar_20211228_SH366-Sh367_Phosphoproteome-ATR-inhibitor_Experiment	Control	Control	Sh-366-1	Protein PAXX OS=Homo sapiens OX=9606 GN=PAXX PE=1 SV=2	Q9BUH6		UniProtKB-HS_20211205_TnRev.fasta	21,640.2	100.0%	2	2	3	0.00953%	6.37%	204
Omar_20211228_SH366-Sh367_Phosphoproteome-ATR-inhibitor_Experiment	Control	Control	Sh-366-1	Trimethylguanosine synthase OS=Homo sapiens OX=9606 PE=2 SV=1	B2RBJ7,Q96RS0		UniProtKB-HS_20211205_TnRev.fasta	96,622.2	100.0%	2	3	3	0.00953%	6.21%	853
Omar_20211228_SH366-Sh367_Phosphoproteome-ATR-inhibitor_Experiment	Control	Control	Sh-366-1	Threonyl-tRNA synthetase OS=Homo sapiens OX=9606 PE=1 SV=1	B2RDX5,P26639,P26639-2,Q53GX7,Q5M7Z9		UniProtKB-HS_20211205_TnRev.fasta	86,864.1	53.8%	0	0	0	0.000%	0.000%	756
Omar_20211228_SH366-Sh367_Phosphoproteome-ATR-inhibitor_Experiment	Control	Control	Sh-366-1	RNA helicase OS=Homo sapiens OX=9606 PE=2 SV=1	B4DKX3,Q13206		UniProtKB-HS_20211205_TnRev.fasta	100,891.3	100.0%	2	2	4	0.0127%	4.87%	875
Omar_20211228_SH366-Sh367_Phosphoproteome-ATR-inhibitor_Experiment	Control	Control	Sh-366-1	GATA zinc finger domain containing 2A, isoform CRA_b OS=Homo sapiens OX=9606 GN=GATAD2A PE=4 SV=1	A0A024R7K7,A0A024R7M6,Q86YP4,Q86YP4-2,Q86YP4-3		UniProtKB-HS_20211205_TnRev.fasta	68,133.9	99.1%	1	2	3	0.00953%	3.16%	634
Omar_20211228_SH366-Sh367_Phosphoproteome-ATR-inhibitor_Experiment	Control	Control	Sh-366-1	Protein virilizer homolog OS=Homo sapiens OX=9606 GN=VIRMA PE=1 SV=2	Q69YN4		UniProtKB-HS_20211205_TnRev.fasta	202,029.9	100.0%	2	2	2	0.00636%	3.04%	1812
Omar_20211228_SH366-Sh367_Phosphoproteome-ATR-inhibitor_Experiment	Control	Control	Sh-366-1	B-cell CLL/lymphoma 9-like protein OS=Homo sapiens OX=9606 GN=BCL9L PE=1 SV=1	Q86UU0,Q86UU0-2,Q86UU0-3,Q86UU0-4		UniProtKB-HS_20211205_TnRev.fasta	152,547.1	100.0%	4	4	4	0.0127%	2.33%	1453
Omar_20211228_SH366-Sh367_Phosphoproteome-ATR-inhibitor_Experiment	Control	Control	Sh-366-1	Spectrin, alpha, non-erythrocytic 1 (Alpha-fodrin), isoform CRA_g OS=Homo sapiens OX=9606 GN=SPTAN1 PE=3 SV=1	A0A024R889,A0A0D9SF54,A0A0D9SGF6,A0A384P5S9,B4DGT1,Q13813,Q13813-2,Q13813-3		UniProtKB-HS_20211205_TnRev.fasta	282,285.1	98.8%	1	1	1	0.00318%	0.367%	2452
Omar_20211228_SH366-Sh367_Phosphoproteome-ATR-inhibitor_Experiment	Control	Control	Sh-366-1	LRRC16A protein OS=Homo sapiens OX=9606 GN=LRRC16A PE=2 SV=1	B2RTQ5		UniProtKB-HS_20211205_TnRev.fasta	150,919.4	100.0%	1	1	1	0.00318%	0.952%	1365
Omar_20211228_SH366-Sh367_Phosphoproteome-ATR-inhibitor_Experiment	Control	Control	Sh-366-1	TBC1 domain family, member 9B (With GRAM domain) OS=Homo sapiens OX=9606 GN=TBC1D9B PE=1 SV=1	A1L3A9,B9A6K8,Q66K14,Q66K14-2		UniProtKB-HS_20211205_TnRev.fasta	138,673.4	100.0%	2	3	4	0.0127%	2.60%	1233
Omar_20211228_SH366-Sh367_Phosphoproteome-ATR-inhibitor_Experiment	Control	Control	Sh-366-1	Eyes absent homolog OS=Homo sapiens OX=9606 GN=EYA3 PE=2 SV=1	Q0P685,Q99504,Q99504-2,Q99504-3,Q99504-4,Q99504-5		UniProtKB-HS_20211205_TnRev.fasta	57,828.1	99.1%	1	1	1	0.00318%	7.18%	527
Omar_20211228_SH366-Sh367_Phosphoproteome-ATR-inhibitor_Experiment	Control	Control	Sh-366-1	Spindlin interactor and repressor of chromatin-binding protein OS=Homo sapiens OX=9606 GN=SPINDOC PE=1 SV=3	Q9BUA3		UniProtKB-HS_20211205_TnRev.fasta	41,036.5	100.0%	2	2	4	0.0127%	10.5%	381
Omar_20211228_SH366-Sh367_Phosphoproteome-ATR-inhibitor_Experiment	Control	Control	Sh-366-1	cDNA FLJ52937, highly similar to Homo sapiens TSC22 domain family, member 3 (TSC22D3), transcript variant 1, mRNA OS=Homo sapiens OX=9606 PE=2 SV=1	B4DU81,D6R8Z7,D6RAX8,D6RBL1,D6RCK9,D6RD37,D6RDZ7,D6RDZ9,Q99576-3		UniProtKB-HS_20211205_TnRev.fasta	22,213.3	8.1%	0	0	0	0.000%	0.000%	200
Omar_20211228_SH366-Sh367_Phosphoproteome-ATR-inhibitor_Experiment	Control	Control	Sh-366-1	Paxillin OS=Homo sapiens OX=9606 GN=PXN PE=1 SV=1	A0A1B0GTU4		UniProtKB-HS_20211205_TnRev.fasta	115,904.9	100.0%	3	3	3	0.00953%	4.72%	1081
Omar_20211228_SH366-Sh367_Phosphoproteome-ATR-inhibitor_Experiment	Control	Control	Sh-366-1	Regulation of nuclear pre-mRNA domain-containing protein 2 OS=Homo sapiens OX=9606 GN=RPRD2 PE=1 SV=1	Q5VT52,Q5VT52-2,Q5VT52-3		UniProtKB-HS_20211205_TnRev.fasta	152,879.4	100.0%	8	11	11	0.0350%	10.9%	1435
Omar_20211228_SH366-Sh367_Phosphoproteome-ATR-inhibitor_Experiment	Control	Control	Sh-366-1	Double-strand break repair protein OS=Homo sapiens OX=9606 GN=MRE11A PE=3 SV=1	A0A024R395,F8W7U8,P49959,P49959-2,P49959-3		UniProtKB-HS_20211205_TnRev.fasta	81,071.5	99.1%	1	2	4	0.0127%	3.11%	711
Omar_20211228_SH366-Sh367_Phosphoproteome-ATR-inhibitor_Experiment	Control	Control	Sh-366-1	Jupiter microtubule associated homolog 1 OS=Homo sapiens OX=9606 GN=JPT1 PE=1 SV=3	Q9UK76		UniProtKB-HS_20211205_TnRev.fasta	16,014.6	100.0%	2	3	3	0.00953%	9.74%	154
Omar_20211228_SH366-Sh367_Phosphoproteome-ATR-inhibitor_Experiment	Control	Control	Sh-366-1	Pre-mRNA 3'-end-processing factor FIP1 OS=Homo sapiens OX=9606 GN=FIP1L1 PE=1 SV=1	Q6UN15		UniProtKB-HS_20211205_TnRev.fasta	66,526.9	100.0%	4	10	20	0.0636%	7.74%	594
Omar_20211228_SH366-Sh367_Phosphoproteome-ATR-inhibitor_Experiment	Control	Control	Sh-366-1	Oxidative stress-responsive serine-rich protein 1 OS=Homo sapiens OX=9606 GN=OSER1 PE=1 SV=2	Q9NX31		UniProtKB-HS_20211205_TnRev.fasta	31,779.4	86.1%	1	1	1	0.00318%	3.42%	292
Omar_20211228_SH366-Sh367_Phosphoproteome-ATR-inhibitor_Experiment	Control	Control	Sh-366-1	Splicing factor 1 OS=Homo sapiens OX=9606 GN=SF1 PE=3 SV=1	A0A024R566,A0A024R572,A0A024R588,A0A024R5D9,A0A7P0T9U7,Q15637,Q15637-2,Q15637-3,Q15637-4,Q15637-5,Q15637-6,Q15637-7		UniProtKB-HS_20211205_TnRev.fasta	65,371.1	100.0%	3	6	15	0.0477%	4.73%	613
Omar_20211228_SH366-Sh367_Phosphoproteome-ATR-inhibitor_Experiment	Control	Control	Sh-366-1	Metal transporter CNNM4 OS=Homo sapiens OX=9606 GN=CNNM4 PE=1 SV=3	Q6P4Q7,Q6P4Q7-2		UniProtKB-HS_20211205_TnRev.fasta	29,485.9	99.1%	1	1	1	0.00318%	1.16%	263
Omar_20211228_SH366-Sh367_Phosphoproteome-ATR-inhibitor_Experiment	Control	Control	Sh-366-1	Isoform 6 of Brain-specific angiogenesis inhibitor 1-associated protein 2 OS=Homo sapiens OX=9606 GN=BAIAP2	Q9UQB8-6		UniProtKB-HS_20211205_TnRev.fasta	57,431.5	14.5%	0	0	0	0.000%	0.000%	522
Omar_20211228_SH366-Sh367_Phosphoproteome-ATR-inhibitor_Experiment	Control	Control	Sh-366-1	LMO7b OS=Homo sapiens OX=9606 PE=2 SV=1	A0A1P7ZIM8,B7Z8W3,E9PMS6,Q8WWI1-3		UniProtKB-HS_20211205_TnRev.fasta	145,426.3	100.0%	9	10	12	0.0381%	9.10%	1275
Omar_20211228_SH366-Sh367_Phosphoproteome-ATR-inhibitor_Experiment	Control	Control	Sh-366-1	Methyl-CpG-binding domain protein 4 OS=Homo sapiens OX=9606 GN=MBD4 PE=1 SV=1	O95243,O95243-2,O95243-3,O95243-5		UniProtKB-HS_20211205_TnRev.fasta	64,769.3	99.1%	1	1	1	0.00318%	2.24%	572
Omar_20211228_SH366-Sh367_Phosphoproteome-ATR-inhibitor_Experiment	Control	Control	Sh-366-1	Rab11 family-interacting protein 5 OS=Homo sapiens OX=9606 GN=RAB11FIP5 PE=1 SV=1	A0A1B0GTL5		UniProtKB-HS_20211205_TnRev.fasta	138,414.8	100.0%	1	2	2	0.00636%	1.44%	1324
Omar_20211228_SH366-Sh367_Phosphoproteome-ATR-inhibitor_Experiment	Control	Control	Sh-366-1	Isoform 2 of Leucine zipper protein 1 OS=Homo sapiens OX=9606 GN=LUZP1	Q86V48-2		UniProtKB-HS_20211205_TnRev.fasta	114,590.2	100.0%	1	1	1	0.00318%	1.75%	1026
Omar_20211228_SH366-Sh367_Phosphoproteome-ATR-inhibitor_Experiment	Control	Control	Sh-366-1	Anaphase-promoting complex subunit 4 OS=Homo sapiens OX=9606 PE=2 SV=1	B3KN47,Q9UJX5,Q9UJX5-3		UniProtKB-HS_20211205_TnRev.fasta	92,218.6	99.1%	1	1	1	0.00318%	4.02%	809
Omar_20211228_SH366-Sh367_Phosphoproteome-ATR-inhibitor_Experiment	Control	Control	Sh-366-1	Caskin-2 OS=Homo sapiens OX=9606 GN=CASKIN2 PE=1 SV=2	Q8WXE0,Q8WXE0-2		UniProtKB-HS_20211205_TnRev.fasta	118,159.4	99.9%	1	1	2	0.00636%	0.832%	1120
Omar_20211228_SH366-Sh367_Phosphoproteome-ATR-inhibitor_Experiment	Control	Control	Sh-366-1	Non-specific serine/threonine protein kinase OS=Homo sapiens OX=9606 GN=PAK4 PE=4 SV=1	A0A024R0J1,A8K724,O96013		UniProtKB-HS_20211205_TnRev.fasta	64,072.8	78.2%	0	0	0	0.000%	0.000%	591
Omar_20211228_SH366-Sh367_Phosphoproteome-ATR-inhibitor_Experiment	Control	Control	Sh-366-1	Centrosomal protein kizuna OS=Homo sapiens OX=9606 GN=KIZ PE=1 SV=1	A0A087X251		UniProtKB-HS_20211205_TnRev.fasta	68,502.7	96.8%	1	1	1	0.00318%	3.21%	624
Omar_20211228_SH366-Sh367_Phosphoproteome-ATR-inhibitor_Experiment	Control	Control	Sh-366-1	Phosphatidylinositol 4-kinase type 2-alpha OS=Homo sapiens OX=9606 GN=PI4K2A PE=1 SV=1	Q9BTU6		UniProtKB-HS_20211205_TnRev.fasta	54,023.0	100.0%	3	4	10	0.0318%	7.10%	479
Omar_20211228_SH366-Sh367_Phosphoproteome-ATR-inhibitor_Experiment	Control	Control	Sh-366-1	Zinc finger and BTB domain-containing protein 11 OS=Homo sapiens OX=9606 GN=ZBTB11 PE=1 SV=2	O95625		UniProtKB-HS_20211205_TnRev.fasta	119,382.6	88.7%	1	1	1	0.00318%	0.950%	1053
Omar_20211228_SH366-Sh367_Phosphoproteome-ATR-inhibitor_Experiment	Control	Control	Sh-366-1	Heterochromatin protein 1-binding protein 3 OS=Homo sapiens OX=9606 GN=HP1BP3 PE=1 SV=1	Q5SSJ5		UniProtKB-HS_20211205_TnRev.fasta	61,208.7	100.0%	2	3	9	0.0286%	12.7%	553
Omar_20211228_SH366-Sh367_Phosphoproteome-ATR-inhibitor_Experiment	Control	Control	Sh-366-1	SAFB-like, transcription modulator, isoform CRA_a OS=Homo sapiens OX=9606 GN=SLTM PE=4 SV=1	A0A024R5U7,A0A024R5X3,Q9NWH9		UniProtKB-HS_20211205_TnRev.fasta	117,151.1	100.0%	4	6	11	0.0350%	3.85%	1034
Omar_20211228_SH366-Sh367_Phosphoproteome-ATR-inhibitor_Experiment	Control	Control	Sh-366-1	Nitric oxide synthase-interacting protein OS=Homo sapiens OX=9606 GN=NOSIP PE=1 SV=1	A0A075B6F9		UniProtKB-HS_20211205_TnRev.fasta	33,431.3	56.4%	0	0	0	0.000%	0.000%	304
Omar_20211228_SH366-Sh367_Phosphoproteome-ATR-inhibitor_Experiment	Control	Control	Sh-366-1	Band 4.1-like protein 2 OS=Homo sapiens OX=9606 GN=EPB41L2 PE=1 SV=1	E9PHY5,E9PK52,O43491,O43491-4		UniProtKB-HS_20211205_TnRev.fasta	95,542.2	100.0%	3	4	5	0.0159%	5.78%	852
Omar_20211228_SH366-Sh367_Phosphoproteome-ATR-inhibitor_Experiment	Control	Control	Sh-366-1	Protein FAM83H OS=Homo sapiens OX=9606 GN=FAM83H PE=1 SV=1	A0A494C1T9,J3KPS2,Q6ZRV2		UniProtKB-HS_20211205_TnRev.fasta	127,123.9	100.0%	3	3	3	0.00953%	2.39%	1179
Omar_20211228_SH366-Sh367_Phosphoproteome-ATR-inhibitor_Experiment	Control	Control	Sh-366-1	60S ribosomal protein L23 OS=Homo sapiens OX=9606 GN=RPL23 PE=3 SV=1	A0A024R1Q8,J3KTJ3,P62829,Q9BTQ7		UniProtKB-HS_20211205_TnRev.fasta	14,865.9	99.1%	1	1	1	0.00318%	7.14%	140
Omar_20211228_SH366-Sh367_Phosphoproteome-ATR-inhibitor_Experiment	Control	Control	Sh-366-1	CLIP-associating protein 1 OS=Homo sapiens OX=9606 GN=CLASP1 PE=1 SV=1	Q7Z460		UniProtKB-HS_20211205_TnRev.fasta	169,455.8	100.0%	3	4	4	0.0127%	3.51%	1538
Omar_20211228_SH366-Sh367_Phosphoproteome-ATR-inhibitor_Experiment	Control	Control	Sh-366-1	cDNA FLJ46087 fis, clone TESTI2009497, highly similar to GPI-anchored protein p137 OS=Homo sapiens OX=9606 PE=2 SV=1	B3KXU8,G3V153,Q14444,Q14444-2		UniProtKB-HS_20211205_TnRev.fasta	70,359.2	14.5%	0	0	0	0.000%	0.000%	628
Omar_20211228_SH366-Sh367_Phosphoproteome-ATR-inhibitor_Experiment	Control	Control	Sh-366-1	Mitogen-activated protein kinase OS=Homo sapiens OX=9606 PE=2 SV=1	B4DHN0,P28482,P28482-2,Q1HBJ4,Q499G7		UniProtKB-HS_20211205_TnRev.fasta	36,433.8	99.1%	1	4	5	0.0159%	5.46%	316
Omar_20211228_SH366-Sh367_Phosphoproteome-ATR-inhibitor_Experiment	Control	Control	Sh-366-1	Chromobox homolog 3 (HP1 gamma homolog, Drosophila) OS=Homo sapiens OX=9606 GN=CBX3 PE=4 SV=1	A4D177,Q13185		UniProtKB-HS_20211205_TnRev.fasta	20,812.0	99.1%	1	2	3	0.00953%	6.56%	183
Omar_20211228_SH366-Sh367_Phosphoproteome-ATR-inhibitor_Experiment	Control	Control	Sh-366-1	cDNA FLJ10101 fis, clone HEMBA1002475, weakly similar to SKIN SECRETORY PROTEIN XP2 (Fragment) OS=Homo sapiens OX=9606 PE=2 SV=1	Q9NWD6		UniProtKB-HS_20211205_TnRev.fasta	57,899.5	99.8%	1	3	3	0.00953%	5.38%	539
Omar_20211228_SH366-Sh367_Phosphoproteome-ATR-inhibitor_Experiment	Control	Control	Sh-366-1	DDB1- and CUL4-associated factor 15 (Fragment) OS=Homo sapiens OX=9606 GN=DCAF15 PE=1 SV=1	K7ELE9,Q66K64		UniProtKB-HS_20211205_TnRev.fasta	66,463.6	99.1%	1	1	1	0.00318%	4.78%	600
Omar_20211228_SH366-Sh367_Phosphoproteome-ATR-inhibitor_Experiment	Control	Control	Sh-366-1	TBC1 domain family member 4 OS=Homo sapiens OX=9606 GN=TBC1D4 PE=1 SV=1	A0A3B3IRT3,O60343-2		UniProtKB-HS_20211205_TnRev.fasta	139,559.4	100.0%	4	5	6	0.0191%	3.13%	1235
Omar_20211228_SH366-Sh367_Phosphoproteome-ATR-inhibitor_Experiment	Control	Control	Sh-366-1	Transmembrane protein 45A OS=Homo sapiens OX=9606 GN=TMEM45A PE=1 SV=1	J3KQ06,Q9NWC5		UniProtKB-HS_20211205_TnRev.fasta	31,680.9	36.7%	0	0	0	0.000%	0.000%	275
Omar_20211228_SH366-Sh367_Phosphoproteome-ATR-inhibitor_Experiment	Control	Control	Sh-366-1	BTB/POZ domain-containing protein KCTD3 OS=Homo sapiens OX=9606 GN=KCTD3 PE=1 SV=2	Q9Y597,Q9Y597-2		UniProtKB-HS_20211205_TnRev.fasta	88,770.2	98.0%	1	1	1	0.00318%	0.982%	813
Omar_20211228_SH366-Sh367_Phosphoproteome-ATR-inhibitor_Experiment	Control	Control	Sh-366-1	Sulfhydryl oxidase 2 OS=Homo sapiens OX=9606 GN=QSOX2 PE=1 SV=3	Q6ZRP7		UniProtKB-HS_20211205_TnRev.fasta	77,530.1	99.1%	1	2	2	0.00636%	3.15%	698
Omar_20211228_SH366-Sh367_Phosphoproteome-ATR-inhibitor_Experiment	Control	Control	Sh-366-1	Phosphodiesterase OS=Homo sapiens OX=9606 GN=PDE4D PE=2 SV=1	A0A140VJR0,Q08499		UniProtKB-HS_20211205_TnRev.fasta	91,116.0	100.0%	1	1	3	0.00953%	1.24%	809
Omar_20211228_SH366-Sh367_Phosphoproteome-ATR-inhibitor_Experiment	Control	Control	Sh-366-1	Histone H2A type 1-A OS=Homo sapiens OX=9606 GN=H2AC1 PE=1 SV=3	Q96QV6		UniProtKB-HS_20211205_TnRev.fasta	14,234.2	99.4%	1	1	2	0.00636%	6.87%	131
Omar_20211228_SH366-Sh367_Phosphoproteome-ATR-inhibitor_Experiment	Control	Control	Sh-366-1	B-cell CLL/lymphoma 7 protein family member B OS=Homo sapiens OX=9606 GN=BCL7B PE=1 SV=2	F2Z3H6,Q9BQE9,Q9BQE9-2,Q9BQE9-3		UniProtKB-HS_20211205_TnRev.fasta	17,963.8	99.1%	1	3	6	0.0191%	12.2%	163
Omar_20211228_SH366-Sh367_Phosphoproteome-ATR-inhibitor_Experiment	Control	Control	Sh-366-1	Sterile alpha motif domain containing 4B, isoform CRA_c OS=Homo sapiens OX=9606 GN=SAMD4B PE=3 SV=1	A0A024R0N7,A0A087WZT0,M0QZ22,M0R0X3,Q5PRF9,Q66K25		UniProtKB-HS_20211205_TnRev.fasta	75,484.6	99.1%	1	1	1	0.00318%	4.61%	694
Omar_20211228_SH366-Sh367_Phosphoproteome-ATR-inhibitor_Experiment	Control	Control	Sh-366-1	Isoform 2 of Phospholipid transfer protein C2CD2L OS=Homo sapiens OX=9606 GN=C2CD2L	O14523-2		UniProtKB-HS_20211205_TnRev.fasta	76,180.6	21.6%	0	0	0	0.000%	0.000%	707
Omar_20211228_SH366-Sh367_Phosphoproteome-ATR-inhibitor_Experiment	Control	Control	Sh-366-1	Solute carrier family 38, member 1, isoform CRA_a OS=Homo sapiens OX=9606 GN=SLC38A1 PE=4 SV=1	A0A024R124,F8VX04,Q9H2H9		UniProtKB-HS_20211205_TnRev.fasta	54,050.0	100.0%	2	3	6	0.0191%	9.45%	487
Omar_20211228_SH366-Sh367_Phosphoproteome-ATR-inhibitor_Experiment	Control	Control	Sh-366-1	HCG1989366, isoform CRA_a OS=Homo sapiens OX=9606 GN=hCG_1989366 PE=4 SV=1	A0A024R4X7,Q9UKX7,Q9UKX7-2		UniProtKB-HS_20211205_TnRev.fasta	46,863.6	100.0%	2	2	2	0.00636%	4.91%	440
Omar_20211228_SH366-Sh367_Phosphoproteome-ATR-inhibitor_Experiment	Control	Control	Sh-366-1	KIAA2010, isoform CRA_a OS=Homo sapiens OX=9606 GN=KIAA2010 PE=3 SV=1	A0A024R6M2,Q6IN85,Q6IN85-2,Q6IN85-4		UniProtKB-HS_20211205_TnRev.fasta	67,814.5	71.0%	0	0	0	0.000%	0.000%	594
Omar_20211228_SH366-Sh367_Phosphoproteome-ATR-inhibitor_Experiment	Control	Control	Sh-366-1	cDNA, FLJ93645, highly similar to Homo sapiens chromatin assembly factor 1, subunit B (p60) (CHAF1B),mRNA OS=Homo sapiens OX=9606 PE=2 SV=1	B2R7X3,Q13112		UniProtKB-HS_20211205_TnRev.fasta	61,492.8	100.0%	2	4	5	0.0159%	5.55%	559
Omar_20211228_SH366-Sh367_Phosphoproteome-ATR-inhibitor_Experiment	Control	Control	Sh-366-1	Chromatin assembly factor 1, subunit A (P150), isoform CRA_a OS=Homo sapiens OX=9606 GN=CHAF1A PE=3 SV=1	D6W625,Q13111		UniProtKB-HS_20211205_TnRev.fasta	106,939.6	100.0%	3	4	5	0.0159%	4.39%	956
Omar_20211228_SH366-Sh367_Phosphoproteome-ATR-inhibitor_Experiment	Control	Control	Sh-366-1	Ras-associated and pleckstrin homology domains-containing protein 1 OS=Homo sapiens OX=9606 GN=RAPH1 PE=1 SV=1	C9J164,C9K0J5,Q70E73,Q70E73-2,Q70E73-3,Q70E73-4,Q70E73-5,Q70E73-6,Q70E73-7,Q70E73-8,Q70E73-9		UniProtKB-HS_20211205_TnRev.fasta	72,875.1	99.1%	1	3	3	0.00953%	4.38%	644
Omar_20211228_SH366-Sh367_Phosphoproteome-ATR-inhibitor_Experiment	Control	Control	Sh-366-1	Transcription factor E2-alpha (Fragment) OS=Homo sapiens OX=9606 GN=TCF3 PE=1 SV=2	K7ENH8		UniProtKB-HS_20211205_TnRev.fasta	33,599.4	99.1%	1	1	1	0.00318%	4.14%	314
Omar_20211228_SH366-Sh367_Phosphoproteome-ATR-inhibitor_Experiment	Control	Control	Sh-366-1	Transcriptional activator protein Pur-beta OS=Homo sapiens OX=9606 GN=PURB PE=1 SV=3	Q96QR8		UniProtKB-HS_20211205_TnRev.fasta	33,241.9	100.0%	3	3	6	0.0191%	13.5%	312
Omar_20211228_SH366-Sh367_Phosphoproteome-ATR-inhibitor_Experiment	Control	Control	Sh-366-1	Protein FAM193A OS=Homo sapiens OX=9606 GN=FAM193A PE=1 SV=1	A0A1B0GVL4,B7Z8P8,E7EUR8,P78312,P78312-2,P78312-4,P78312-5,P78312-6		UniProtKB-HS_20211205_TnRev.fasta	134,261.5	93.8%	1	1	1	0.00318%	0.660%	1211
Omar_20211228_SH366-Sh367_Phosphoproteome-ATR-inhibitor_Experiment	Control	Control	Sh-366-1	Poly(A)-specific ribonuclease PARN OS=Homo sapiens OX=9606 GN=PARN PE=1 SV=1	A0A494C0K5,A0A494C0Q6,A0A494C0W0,O95453,O95453-2,O95453-3		UniProtKB-HS_20211205_TnRev.fasta	67,724.2	100.0%	3	3	5	0.0159%	4.72%	593
Omar_20211228_SH366-Sh367_Phosphoproteome-ATR-inhibitor_Experiment	Control	Control	Sh-366-1	ZBTB10 protein (Fragment) OS=Homo sapiens OX=9606 GN=ZBTB10 PE=2 SV=1	A8E4L4		UniProtKB-HS_20211205_TnRev.fasta	80,028.6	100.0%	2	2	2	0.00636%	9.66%	725
Omar_20211228_SH366-Sh367_Phosphoproteome-ATR-inhibitor_Experiment	Control	Control	Sh-366-1	V-raf murine sarcoma 3611 viral oncogene homolog, isoform CRA_b OS=Homo sapiens OX=9606 GN=ARAF PE=2 SV=1	A0A024R178,B4DV85,P10398,Q96II5		UniProtKB-HS_20211205_TnRev.fasta	67,585.6	100.0%	2	3	5	0.0159%	3.47%	606
Omar_20211228_SH366-Sh367_Phosphoproteome-ATR-inhibitor_Experiment	Control	Control	Sh-366-1	Acyl-peptide hydrolase OS=Homo sapiens OX=9606 GN=APEH PE=1 SV=1	C9JIF9,C9JLK2,H7C1U0,H7C393,P13798		UniProtKB-HS_20211205_TnRev.fasta	81,224.1	99.1%	1	1	1	0.00318%	1.76%	732
Omar_20211228_SH366-Sh367_Phosphoproteome-ATR-inhibitor_Experiment	Control	Control	Sh-366-1	Dedicator of cytokinesis protein 7 OS=Homo sapiens OX=9606 GN=DOCK7 PE=1 SV=4	Q96N67,Q96N67-2,Q96N67-3,Q96N67-4,Q96N67-5,Q96N67-6		UniProtKB-HS_20211205_TnRev.fasta	241,677.8	100.0%	5	7	9	0.0286%	2.80%	2131
Omar_20211228_SH366-Sh367_Phosphoproteome-ATR-inhibitor_Experiment	Control	Control	Sh-366-1	Protein KRI1 homolog OS=Homo sapiens OX=9606 GN=KRI1 PE=1 SV=1	A0A494C108,Q8N9T8		UniProtKB-HS_20211205_TnRev.fasta	82,600.4	100.0%	6	9	11	0.0350%	14.2%	703
Omar_20211228_SH366-Sh367_Phosphoproteome-ATR-inhibitor_Experiment	Control	Control	Sh-366-1	Peregrin OS=Homo sapiens OX=9606 GN=BRPF1 PE=1 SV=2	A0A5F9ZH11,A0A804HI52,A0A804HIN1,A0A804HKY8,A0A804HL48,P55201,P55201-2,P55201-3,P55201-4		UniProtKB-HS_20211205_TnRev.fasta	127,364.6	100.0%	3	4	4	0.0127%	4.63%	1119
Omar_20211228_SH366-Sh367_Phosphoproteome-ATR-inhibitor_Experiment	Control	Control	Sh-366-1	Transmembrane protein 51, isoform CRA_b OS=Homo sapiens OX=9606 GN=TMEM51 PE=4 SV=1	A0A024QZ97,Q9NW97		UniProtKB-HS_20211205_TnRev.fasta	27,759.7	99.1%	1	3	6	0.0191%	14.2%	253
Omar_20211228_SH366-Sh367_Phosphoproteome-ATR-inhibitor_Experiment	Control	Control	Sh-366-1	Spectrin domain with coiled-coils 1, isoform CRA_a OS=Homo sapiens OX=9606 GN=SPECC1 PE=4 SV=1	A0A024QYY9,A0A7I2V416,A0A7I2V486,A0A7P0TBP2,Q5M775		UniProtKB-HS_20211205_TnRev.fasta	118,587.6	100.0%	2	2	2	0.00636%	2.62%	1068
Omar_20211228_SH366-Sh367_Phosphoproteome-ATR-inhibitor_Experiment	Control	Control	Sh-366-1	N-terminal kinase-like protein OS=Homo sapiens OX=9606 GN=SCYL1 PE=1 SV=1	E9PPN3,E9PS17,H0YDH0,Q96KG9,Q96KG9-2,Q96KG9-3		UniProtKB-HS_20211205_TnRev.fasta	78,697.2	99.1%	1	1	1	0.00318%	3.46%	707
Omar_20211228_SH366-Sh367_Phosphoproteome-ATR-inhibitor_Experiment	Control	Control	Sh-366-1	Signal transducer and activator of transcription OS=Homo sapiens OX=9606 GN=STAT3 PE=1 SV=1	A0A7I2V3V0,A0A7I2V444,A0A7I2V4C8,A0A7I2V4R2,A0A7I2V5N9,A0A7I2YQR5,B4DNP0,B4DVR6,G8JLH9,P40763,P40763-3		UniProtKB-HS_20211205_TnRev.fasta	88,678.3	100.0%	1	1	1	0.00318%	2.74%	775
Omar_20211228_SH366-Sh367_Phosphoproteome-ATR-inhibitor_Experiment	Control	Control	Sh-366-1	SAMD13 protein (Fragment) OS=Homo sapiens OX=9606 GN=SAMD13 PE=2 SV=1	A2VCQ9,O15541		UniProtKB-HS_20211205_TnRev.fasta	38,787.2	100.0%	2	3	4	0.0127%	34.0%	343
Omar_20211228_SH366-Sh367_Phosphoproteome-ATR-inhibitor_Experiment	Control	Control	Sh-366-1	cDNA FLJ76716, highly similar to Homo sapiens WD repeat domain 70 (WDR70), mRNA OS=Homo sapiens OX=9606 PE=2 SV=1	A8K564,Q9NW82		UniProtKB-HS_20211205_TnRev.fasta	73,201.9	99.1%	1	2	2	0.00636%	3.06%	654
Omar_20211228_SH366-Sh367_Phosphoproteome-ATR-inhibitor_Experiment	Control	Control	Sh-366-1	Helix-destabilizing protein OS=Homo sapiens OX=9606 GN=HNRPA1 PE=4 SV=1	A0A024RAZ7,P09651		UniProtKB-HS_20211205_TnRev.fasta	38,747.0	100.0%	7	13	18	0.0572%	21.8%	372
Omar_20211228_SH366-Sh367_Phosphoproteome-ATR-inhibitor_Experiment	Control	Control	Sh-366-1	Oxysterol-binding protein-related protein 3 OS=Homo sapiens OX=9606 GN=OSBPL3 PE=1 SV=1	Q9H4L5,Q9H4L5-2,Q9H4L5-5,Q9H4L5-6		UniProtKB-HS_20211205_TnRev.fasta	68,675.4	99.9%	1	1	1	0.00318%	1.92%	611
Omar_20211228_SH366-Sh367_Phosphoproteome-ATR-inhibitor_Experiment	Control	Control	Sh-366-1	Protein phosphatase 1 regulatory subunit 3D OS=Homo sapiens OX=9606 GN=PPP1R3D PE=1 SV=1	O95685,Q86X09		UniProtKB-HS_20211205_TnRev.fasta	32,558.9	100.0%	2	2	3	0.00953%	3.01%	299
Omar_20211228_SH366-Sh367_Phosphoproteome-ATR-inhibitor_Experiment	Control	Control	Sh-366-1	Protein SREK1IP1 OS=Homo sapiens OX=9606 GN=SREK1IP1 PE=1 SV=1	Q8N9Q2		UniProtKB-HS_20211205_TnRev.fasta	18,177.4	99.1%	1	1	1	0.00318%	15.5%	155
Omar_20211228_SH366-Sh367_Phosphoproteome-ATR-inhibitor_Experiment	Control	Control	Sh-366-1	Epididymis secretory sperm binding protein OS=Homo sapiens OX=9606 PE=2 SV=1	A0A384P5K2,B3KVC9,B4DY28,E9PP21,P21291,Q6AI18,Q6AWD1,Q6ZMS3,Q9BTA4		UniProtKB-HS_20211205_TnRev.fasta	20,567.1	93.6%	1	1	1	0.00318%	7.77%	193
Omar_20211228_SH366-Sh367_Phosphoproteome-ATR-inhibitor_Experiment	Control	Control	Sh-366-1	Isoform 2 of Phosphatidylinositol 4-kinase beta OS=Homo sapiens OX=9606 GN=PI4KB	Q9UBF8-2		UniProtKB-HS_20211205_TnRev.fasta	89,809.0	100.0%	2	4	7	0.0222%	3.75%	801
Omar_20211228_SH366-Sh367_Phosphoproteome-ATR-inhibitor_Experiment	Control	Control	Sh-366-1	cDNA FLJ53262, highly similar to Homo sapiens rhomboid 5 homolog 2 (RHBDF2), transcript variant 2, mRNA OS=Homo sapiens OX=9606 PE=2 SV=1	B7Z8H4,K7EPV3,Q6PJF5,Q6PJF5-2		UniProtKB-HS_20211205_TnRev.fasta	93,381.2	98.5%	0	0	0	0.000%	0.000%	827
Omar_20211228_SH366-Sh367_Phosphoproteome-ATR-inhibitor_Experiment	Control	Control	Sh-366-1	Chloride intracellular channel protein OS=Homo sapiens OX=9606 PE=3 SV=1	A0A1U9X8Y4,O00299,Q53FB0,Q5SRT3		UniProtKB-HS_20211205_TnRev.fasta	26,923.3	99.1%	1	1	1	0.00318%	5.00%	241
Omar_20211228_SH366-Sh367_Phosphoproteome-ATR-inhibitor_Experiment	Control	Control	Sh-366-1	Cytospin-A OS=Homo sapiens OX=9606 GN=SPECC1L PE=1 SV=1	A0A494C1J1,B2RMV2,Q69YQ0,Q69YQ0-2		UniProtKB-HS_20211205_TnRev.fasta	120,185.2	100.0%	1	4	6	0.0191%	1.58%	1078
Omar_20211228_SH366-Sh367_Phosphoproteome-ATR-inhibitor_Experiment	Control	Control	Sh-366-1	Eukaryotic translation initiation factor 1A domain-containing protein OS=Homo sapiens OX=9606 GN=MGC11102 PE=3 SV=1	A0A024R5B9,E9PNH5,Q8N9N8		UniProtKB-HS_20211205_TnRev.fasta	19,052.6	100.0%	1	2	2	0.00636%	9.70%	165
Omar_20211228_SH366-Sh367_Phosphoproteome-ATR-inhibitor_Experiment	Control	Control	Sh-366-1	E3 ubiquitin-protein ligase UBR5 OS=Homo sapiens OX=9606 GN=UBR5 PE=1 SV=1	E7EMW7		UniProtKB-HS_20211205_TnRev.fasta	308,576.6	100.0%	2	2	4	0.0127%	1.00%	2792
Omar_20211228_SH366-Sh367_Phosphoproteome-ATR-inhibitor_Experiment	Control	Control	Sh-366-1	T cell receptor alpha joining 56 (Fragment) OS=Homo sapiens OX=9606 GN=TRAJ56 PE=4 SV=1	A0A075B6Z2		UniProtKB-HS_20211205_TnRev.fasta	2,221.6	92.8%	1	1	3	0.00953%	38.1%	21
Omar_20211228_SH366-Sh367_Phosphoproteome-ATR-inhibitor_Experiment	Control	Control	Sh-366-1	Interferon regulatory factor 2-binding protein 2 OS=Homo sapiens OX=9606 GN=IRF2BP2 PE=1 SV=2	Q7Z5L9,Q7Z5L9-2		UniProtKB-HS_20211205_TnRev.fasta	59,480.4	100.0%	5	12	24	0.0763%	7.67%	571
Omar_20211228_SH366-Sh367_Phosphoproteome-ATR-inhibitor_Experiment	Control	Control	Sh-366-1	Integrator complex subunit 13 (Fragment) OS=Homo sapiens OX=9606 GN=INTS13 PE=1 SV=1	H0YH12,Q9NVM9,Q9NVM9-2,Q9NW22		UniProtKB-HS_20211205_TnRev.fasta	33,873.5	99.1%	1	2	2	0.00636%	7.08%	294
Omar_20211228_SH366-Sh367_Phosphoproteome-ATR-inhibitor_Experiment	Control	Control	Sh-366-1	Small ubiquitin-related modifier 1 OS=Homo sapiens OX=9606 GN=SUMO1 PE=1 SV=1	B8ZZN6		UniProtKB-HS_20211205_TnRev.fasta	16,644.9	100.0%	2	3	4	0.0127%	11.0%	146
Omar_20211228_SH366-Sh367_Phosphoproteome-ATR-inhibitor_Experiment	Control	Control	Sh-366-1	Endoplasmin OS=Homo sapiens OX=9606 GN=HSP90B1 PE=1 SV=1	A0A7P0T917,P14625,V9HWP2		UniProtKB-HS_20211205_TnRev.fasta	92,471.7	100.0%	5	10	12	0.0381%	15.2%	803
Omar_20211228_SH366-Sh367_Phosphoproteome-ATR-inhibitor_Experiment	Control	Control	Sh-366-1	Pinin OS=Homo sapiens OX=9606 PE=2 SV=1	A8K964		UniProtKB-HS_20211205_TnRev.fasta	81,541.2	100.0%	3	8	14	0.0445%	7.25%	717
Omar_20211228_SH366-Sh367_Phosphoproteome-ATR-inhibitor_Experiment	Control	Control	Sh-366-1	BRISC and BRCA1-A complex member 1 OS=Homo sapiens OX=9606 GN=HSPC142 PE=3 SV=1	A0A024R7L2,J3KQS6,M0QXG9,M0R0I0,M0R193,M0R2A4,M0R2K3,M0R3F4,Q9NWV8,Q9NWV8-3		UniProtKB-HS_20211205_TnRev.fasta	18,619.8	100.0%	2	3	3	0.00953%	14.9%	171
Omar_20211228_SH366-Sh367_Phosphoproteome-ATR-inhibitor_Experiment	Control	Control	Sh-366-1	Forty-two-three domain-containing protein 1 OS=Homo sapiens OX=9606 GN=FYTTD1 PE=3 SV=1	A0A024R9K4,H9KVD1,Q96QD9,Q96QD9-4		UniProtKB-HS_20211205_TnRev.fasta	14,524.7	99.1%	1	1	3	0.00953%	4.09%	129
Omar_20211228_SH366-Sh367_Phosphoproteome-ATR-inhibitor_Experiment	Control	Control	Sh-366-1	Myb-binding protein 1A OS=Homo sapiens OX=9606 GN=MYBBP1A PE=1 SV=2	Q9BQG0,Q9BQG0-2		UniProtKB-HS_20211205_TnRev.fasta	149,371.0	100.0%	5	7	21	0.0667%	6.10%	1332
Omar_20211228_SH366-Sh367_Phosphoproteome-ATR-inhibitor_Experiment	Control	Control	Sh-366-1	Methionine aminopeptidase 2 OS=Homo sapiens OX=9606 GN=METAP2 PE=1 SV=1	F8VQZ7		UniProtKB-HS_20211205_TnRev.fasta	52,821.2	67.9%	0	0	0	0.000%	0.000%	477
Omar_20211228_SH366-Sh367_Phosphoproteome-ATR-inhibitor_Experiment	Control	Control	Sh-366-1	Elongation factor 1-beta OS=Homo sapiens OX=9606 GN=EEF1B2 PE=3 SV=1	A0A024R3W7,C9JZW3,P24534		UniProtKB-HS_20211205_TnRev.fasta	24,764.2	100.0%	3	9	17	0.0540%	17.3%	225
Omar_20211228_SH366-Sh367_Phosphoproteome-ATR-inhibitor_Experiment	Control	Control	Sh-366-1	cDNA FLJ58263, highly similar to Microtubule-associated protein 4 OS=Homo sapiens OX=9606 PE=2 SV=1	B4DM10		UniProtKB-HS_20211205_TnRev.fasta	79,558.4	99.1%	1	1	1	0.00318%	13.5%	740
Omar_20211228_SH366-Sh367_Phosphoproteome-ATR-inhibitor_Experiment	Control	Control	Sh-366-1	L-serine-phosphatidylethanolamine phosphatidyltransferase OS=Homo sapiens OX=9606 PE=2 SV=1	A8KAH1,P48651,P48651-2,P48651-3,Q9BSY0		UniProtKB-HS_20211205_TnRev.fasta	34,579.5	99.1%	1	2	3	0.00953%	4.02%	301
Omar_20211228_SH366-Sh367_Phosphoproteome-ATR-inhibitor_Experiment	Control	Control	Sh-366-1	cDNA FLJ77630, highly similar to Homo sapiens BPY2 interacting protein 1, mRNA OS=Homo sapiens OX=9606 PE=1 SV=1	A8K940,Q66K74,Q66K74-2		UniProtKB-HS_20211205_TnRev.fasta	109,789.1	100.0%	2	4	6	0.0191%	3.78%	1033
Omar_20211228_SH366-Sh367_Phosphoproteome-ATR-inhibitor_Experiment	Control	Control	Sh-366-1	DnaJ homolog subfamily C member 17 OS=Homo sapiens OX=9606 GN=DNAJC17 PE=1 SV=1	H0YLQ7,Q9NVM6		UniProtKB-HS_20211205_TnRev.fasta	34,687.8	28.4%	0	0	0	0.000%	0.000%	304
Omar_20211228_SH366-Sh367_Phosphoproteome-ATR-inhibitor_Experiment	Control	Control	Sh-366-1	Probable helicase senataxin OS=Homo sapiens OX=9606 GN=SETX PE=1 SV=4	Q7Z333,Q7Z333-3,Q7Z333-4		UniProtKB-HS_20211205_TnRev.fasta	306,343.5	100.0%	2	2	2	0.00636%	0.934%	2706
Omar_20211228_SH366-Sh367_Phosphoproteome-ATR-inhibitor_Experiment	Control	Control	Sh-366-1	Claspin homolog (Xenopus laevis) OS=Homo sapiens OX=9606 GN=CLSPN PE=2 SV=1	Q1RMC5		UniProtKB-HS_20211205_TnRev.fasta	150,999.6	100.0%	3	5	5	0.0159%	6.42%	1339
Omar_20211228_SH366-Sh367_Phosphoproteome-ATR-inhibitor_Experiment	Control	Control	Sh-366-1	cDNA FLJ60912, highly similar to Vinexin OS=Homo sapiens OX=9606 PE=2 SV=1	B4DVR4,Q9BT70		UniProtKB-HS_20211205_TnRev.fasta	30,020.5	100.0%	4	5	9	0.0286%	9.61%	268
Omar_20211228_SH366-Sh367_Phosphoproteome-ATR-inhibitor_Experiment	Control	Control	Sh-366-1	Isoform 3 of Ran-binding protein 3 OS=Homo sapiens OX=9606 GN=RANBP3	Q9H6Z4-3		UniProtKB-HS_20211205_TnRev.fasta	53,410.7	100.0%	5	12	20	0.0636%	23.8%	499
Omar_20211228_SH366-Sh367_Phosphoproteome-ATR-inhibitor_Experiment	Control	Control	Sh-366-1	Proteasome subunit alpha type OS=Homo sapiens OX=9606 PE=2 SV=1	A0A109NGN6,P28066		UniProtKB-HS_20211205_TnRev.fasta	26,411.3	98.2%	1	1	1	0.00318%	4.15%	241
Omar_20211228_SH366-Sh367_Phosphoproteome-ATR-inhibitor_Experiment	Control	Control	Sh-366-1	E3 ubiquitin-protein ligase PPP1R11 OS=Homo sapiens OX=9606 GN=PPP1R11 PE=2 SV=1	A2BEK1,O60927,Q5SRK2		UniProtKB-HS_20211205_TnRev.fasta	13,952.0	99.1%	1	4	15	0.0477%	19.0%	126
Omar_20211228_SH366-Sh367_Phosphoproteome-ATR-inhibitor_Experiment	Control	Control	Sh-366-1	Kinesin-like protein KIF1B OS=Homo sapiens OX=9606 GN=KIF1B PE=1 SV=1	A0A087WWA3,Q4R9M8		UniProtKB-HS_20211205_TnRev.fasta	202,013.5	99.1%	1	1	1	0.00318%	0.612%	1797
Omar_20211228_SH366-Sh367_Phosphoproteome-ATR-inhibitor_Experiment	Control	Control	Sh-366-1	cDNA FLJ60304, highly similar to Rab GTPase-binding effector protein 1 OS=Homo sapiens OX=9606 PE=2 SV=1	B4DMM4,I3L456,Q05BX6,Q15276,Q15276-2		UniProtKB-HS_20211205_TnRev.fasta	95,480.2	99.1%	1	1	1	0.00318%	1.95%	829
Omar_20211228_SH366-Sh367_Phosphoproteome-ATR-inhibitor_Experiment	Control	Control	Sh-366-1	cDNA FLJ77283, highly similar to Homo sapiens G patch domain containing 2, mRNA OS=Homo sapiens OX=9606 PE=2 SV=1	A8K5C3		UniProtKB-HS_20211205_TnRev.fasta	42,652.4	99.4%	0	0	0	0.000%	0.000%	376
Omar_20211228_SH366-Sh367_Phosphoproteome-ATR-inhibitor_Experiment	Control	Control	Sh-366-1	Nuclear autoantigen Sp-100 OS=Homo sapiens OX=9606 GN=SP100 PE=1 SV=3	P23497,Q53TD0		UniProtKB-HS_20211205_TnRev.fasta	100,418.8	100.0%	2	3	3	0.00953%	3.07%	879
Omar_20211228_SH366-Sh367_Phosphoproteome-ATR-inhibitor_Experiment	Control	Control	Sh-366-1	Dynamin-binding protein OS=Homo sapiens OX=9606 GN=DNMBP PE=1 SV=1	Q6XZF7		UniProtKB-HS_20211205_TnRev.fasta	177,350.0	99.1%	1	1	1	0.00318%	2.16%	1577
Omar_20211228_SH366-Sh367_Phosphoproteome-ATR-inhibitor_Experiment	Control	Control	Sh-366-1	F-box only protein 28 OS=Homo sapiens OX=9606 GN=FBXO28 PE=1 SV=1	Q9NVF7		UniProtKB-HS_20211205_TnRev.fasta	41,149.5	99.1%	1	2	2	0.00636%	5.71%	368
Omar_20211228_SH366-Sh367_Phosphoproteome-ATR-inhibitor_Experiment	Control	Control	Sh-366-1	Isoform 3 of Serrate RNA effector molecule homolog OS=Homo sapiens OX=9606 GN=SRRT	Q9BXP5-3,Q9BXP5-4,Q9BXP5-5		UniProtKB-HS_20211205_TnRev.fasta	96,225.5	100.0%	3	4	4	0.0127%	5.26%	839
Omar_20211228_SH366-Sh367_Phosphoproteome-ATR-inhibitor_Experiment	Control	Control	Sh-366-1	Serrate RNA effector molecule homolog OS=Homo sapiens OX=9606 GN=SRRT PE=1 SV=1	Q9BXP5,Q9BXP5-2		UniProtKB-HS_20211205_TnRev.fasta	100,279.0	95.8%	1	1	1	0.00318%	5.37%	872
Omar_20211228_SH366-Sh367_Phosphoproteome-ATR-inhibitor_Experiment	Control	Control	Sh-366-1	Protein scribble homolog OS=Homo sapiens OX=9606 GN=SCRIB PE=1 SV=1	A0A0G2JMS7,A0A0G2JNZ2,A0A0G2JPP5		UniProtKB-HS_20211205_TnRev.fasta	165,274.7	100.0%	13	19	23	0.0731%	11.1%	1549
Omar_20211228_SH366-Sh367_Phosphoproteome-ATR-inhibitor_Experiment	Control	Control	Sh-366-1	ZEB (Fragment) OS=Homo sapiens OX=9606 PE=2 SV=1	Q13088		UniProtKB-HS_20211205_TnRev.fasta	126,923.9	100.0%	1	1	1	0.00318%	1.73%	1154
Omar_20211228_SH366-Sh367_Phosphoproteome-ATR-inhibitor_Experiment	Control	Control	Sh-366-1	Epididymis secretory sperm binding protein OS=Homo sapiens OX=9606 GN=UBE2M PE=2 SV=1	A0A024R4T4,M0QX69,P61081		UniProtKB-HS_20211205_TnRev.fasta	20,900.9	99.1%	1	1	1	0.00318%	5.46%	183
Omar_20211228_SH366-Sh367_Phosphoproteome-ATR-inhibitor_Experiment	Control	Control	Sh-366-1	Cytoskeleton-associated protein 5 OS=Homo sapiens OX=9606 GN=CKAP5 PE=1 SV=3	Q14008,Q14008-2,Q14008-3		UniProtKB-HS_20211205_TnRev.fasta	226,264.6	99.1%	1	1	1	0.00318%	1.38%	2039
Omar_20211228_SH366-Sh367_Phosphoproteome-ATR-inhibitor_Experiment	Control	Control	Sh-366-1	Syndecan OS=Homo sapiens OX=9606 GN=SDC2 PE=3 SV=1	A0A024R9D1,B4DQ56,B4DT61,B7Z5H2,E7ESK6,E9PBI9,P34741		UniProtKB-HS_20211205_TnRev.fasta	22,160.9	99.9%	1	1	1	0.00318%	4.98%	201
Omar_20211228_SH366-Sh367_Phosphoproteome-ATR-inhibitor_Experiment	Control	Control	Sh-366-1	Nucleolar protein 56 OS=Homo sapiens OX=9606 GN=NOP56 PE=1 SV=4	O00567,Q9BSN3		UniProtKB-HS_20211205_TnRev.fasta	66,052.0	100.0%	3	7	8	0.0254%	4.04%	594
Omar_20211228_SH366-Sh367_Phosphoproteome-ATR-inhibitor_Experiment	Control	Control	Sh-366-1	RB1-inducible coiled-coil protein 1 OS=Homo sapiens OX=9606 GN=RB1CC1 PE=1 SV=3	Q8TDY2,Q8TDY2-2		UniProtKB-HS_20211205_TnRev.fasta	182,851.1	100.0%	2	2	2	0.00636%	1.51%	1591
Omar_20211228_SH366-Sh367_Phosphoproteome-ATR-inhibitor_Experiment	Control	Control	Sh-366-1	Spectrin beta chain, non-erythrocytic 2 OS=Homo sapiens OX=9606 GN=SPTBN2 PE=1 SV=3	O15020,O15020-2		UniProtKB-HS_20211205_TnRev.fasta	268,309.8	99.1%	1	1	3	0.00953%	0.921%	2365
Omar_20211228_SH366-Sh367_Phosphoproteome-ATR-inhibitor_Experiment	Control	Control	Sh-366-1	General vesicular transport factor p115 OS=Homo sapiens OX=9606 GN=USO1 PE=1 SV=2	O60763,O60763-2		UniProtKB-HS_20211205_TnRev.fasta	109,197.0	100.0%	4	8	10	0.0318%	3.74%	973
Omar_20211228_SH366-Sh367_Phosphoproteome-ATR-inhibitor_Experiment	Control	Control	Sh-366-1	Heterogeneous nuclear ribonucleoprotein D (AU-rich element RNA binding protein 1, 37kDa), isoform CRA_e OS=Homo sapiens OX=9606 GN=HNRPD PE=4 SV=1	A0A024RDF4,A1LU37,D6RAF8,D6RD83,Q14103,Q14103-3		UniProtKB-HS_20211205_TnRev.fasta	32,834.7	100.0%	2	3	3	0.00953%	8.17%	306
Omar_20211228_SH366-Sh367_Phosphoproteome-ATR-inhibitor_Experiment	Control	Control	Sh-366-1	Activated tyrosine kinase PDGFRB OS=Homo sapiens OX=9606 GN=NDEL1-PDGFRB PE=2 SV=1	A0A1G4P1I6		UniProtKB-HS_20211205_TnRev.fasta	91,927.4	99.1%	1	1	1	0.00318%	1.48%	813
Omar_20211228_SH366-Sh367_Phosphoproteome-ATR-inhibitor_Experiment	Control	Control	Sh-366-1	cDNA FLJ55671, highly similar to Ubiquitin-associated protein 2-like OS=Homo sapiens OX=9606 PE=2 SV=1	B4DYY5,B4DZJ6,F8W726,Q14157,Q14157-1,Q14157-3,Q14157-4,Q14157-5		UniProtKB-HS_20211205_TnRev.fasta	116,639.6	100.0%	7	18	43	0.137%	7.14%	1104
Omar_20211228_SH366-Sh367_Phosphoproteome-ATR-inhibitor_Experiment	Control	Control	Sh-366-1	H/ACA ribonucleoprotein complex non-core subunit NAF1 OS=Homo sapiens OX=9606 GN=NAF1 PE=1 SV=2	Q96HR8,Q96HR8-2		UniProtKB-HS_20211205_TnRev.fasta	41,895.5	99.8%	1	2	2	0.00636%	3.85%	389
Omar_20211228_SH366-Sh367_Phosphoproteome-ATR-inhibitor_Experiment	Control	Control	Sh-366-1	Zinc finger and BTB domain-containing protein 21 OS=Homo sapiens OX=9606 GN=ZBTB21 PE=1 SV=2	Q9ULJ3		UniProtKB-HS_20211205_TnRev.fasta	118,871.6	100.0%	4	4	4	0.0127%	5.53%	1066
Omar_20211228_SH366-Sh367_Phosphoproteome-ATR-inhibitor_Experiment	Control	Control	Sh-366-1	G-rich sequence factor 1 OS=Homo sapiens OX=9606 GN=GRSF1 PE=1 SV=2	F5H5I6		UniProtKB-HS_20211205_TnRev.fasta	47,971.9	96.9%	1	1	1	0.00318%	2.59%	424
Omar_20211228_SH366-Sh367_Phosphoproteome-ATR-inhibitor_Experiment	Control	Control	Sh-366-1	Oxidation resistance protein 1 OS=Homo sapiens OX=9606 GN=OXR1 PE=1 SV=2	Q8N573,Q8N573-2,Q8N573-5,Q8N573-8		UniProtKB-HS_20211205_TnRev.fasta	97,917.7	99.1%	1	1	2	0.00636%	1.72%	873
Omar_20211228_SH366-Sh367_Phosphoproteome-ATR-inhibitor_Experiment	Control	Control	Sh-366-1	Condensin complex subunit 2 (Fragment) OS=Homo sapiens OX=9606 GN=NCAPH PE=1 SV=8	C9J470		UniProtKB-HS_20211205_TnRev.fasta	68,012.5	100.0%	1	1	1	0.00318%	3.95%	607
Omar_20211228_SH366-Sh367_Phosphoproteome-ATR-inhibitor_Experiment	Control	Control	Sh-366-1	cDNA FLJ76121, highly similar to Homo sapiens zinc finger CCCH-type, antiviral 1 (ZC3HAV1), transcript variant 1, mRNA OS=Homo sapiens OX=9606 PE=2 SV=1	A8K9U6,C9J6P4,Q7Z2W4		UniProtKB-HS_20211205_TnRev.fasta	101,432.6	100.0%	3	8	9	0.0286%	2.77%	902
Omar_20211228_SH366-Sh367_Phosphoproteome-ATR-inhibitor_Experiment	Control	Control	Sh-366-1	cDNA FLJ50446, highly similar to Polycystin-2 OS=Homo sapiens OX=9606 PE=2 SV=1	B4DE45,B4DFN3,B7Z2D4,Q13563,Q13563-3		UniProtKB-HS_20211205_TnRev.fasta	103,136.5	74.6%	0	0	0	0.000%	0.000%	912
Omar_20211228_SH366-Sh367_Phosphoproteome-ATR-inhibitor_Experiment	Control	Control	Sh-366-1	cDNA FLJ56510, highly similar to Tumor suppressor p53-binding protein 1 OS=Homo sapiens OX=9606 PE=2 SV=1	B7Z3E7,Q12888,Q12888-2,Q12888-3		UniProtKB-HS_20211205_TnRev.fasta	213,986.7	100.0%	21	25	29	0.0922%	21.3%	1975
Omar_20211228_SH366-Sh367_Phosphoproteome-ATR-inhibitor_Experiment	Control	Control	Sh-366-1	Myelin protein zero-like 1, isoform CRA_b OS=Homo sapiens OX=9606 GN=MPZL1 PE=2 SV=1	A8K5D4,O95297,O95297-2		UniProtKB-HS_20211205_TnRev.fasta	28,981.1	100.0%	3	3	4	0.0127%	13.4%	268
Omar_20211228_SH366-Sh367_Phosphoproteome-ATR-inhibitor_Experiment	Control	Control	Sh-366-1	Protein-serine/threonine kinase OS=Homo sapiens OX=9606 GN=BCKDK PE=3 SV=1	A0A024QZA9,B4DGN9,H3BNP3,H3BQP2,H3BS02,H3BTL2,O14874,O14874-2,O14874-3		UniProtKB-HS_20211205_TnRev.fasta	41,091.1	99.1%	1	1	1	0.00318%	3.40%	365
Omar_20211228_SH366-Sh367_Phosphoproteome-ATR-inhibitor_Experiment	Control	Control	Sh-366-1	Arginine-glutamic acid dipeptide repeats protein OS=Homo sapiens OX=9606 GN=RERE PE=1 SV=2	Q9P2R6		UniProtKB-HS_20211205_TnRev.fasta	172,425.1	100.0%	5	5	5	0.0159%	6.00%	1566
Omar_20211228_SH366-Sh367_Phosphoproteome-ATR-inhibitor_Experiment	Control	Control	Sh-366-1	Serine/threonine-protein kinase SMG1 OS=Homo sapiens OX=9606 GN=SMG1 PE=1 SV=3	Q96Q15		UniProtKB-HS_20211205_TnRev.fasta	410,499.5	49.7%	0	0	0	0.000%	0.000%	3661
Omar_20211228_SH366-Sh367_Phosphoproteome-ATR-inhibitor_Experiment	Control	Control	Sh-366-1	Eukaryotic translation initiation factor 5A (Fragment) OS=Homo sapiens OX=9606 GN=EIF5A PE=1 SV=8	I3L397,I3L504,P63241,P63241-2		UniProtKB-HS_20211205_TnRev.fasta	20,170.9	82.5%	0	0	0	0.000%	0.000%	184
Omar_20211228_SH366-Sh367_Phosphoproteome-ATR-inhibitor_Experiment	Control	Control	Sh-366-1	cDNA FLJ77421, highly similar to Homo sapiens autoantigen p542 mRNA OS=Homo sapiens OX=9606 PE=2 SV=1	A8K4T9		UniProtKB-HS_20211205_TnRev.fasta	30,398.4	100.0%	3	8	12	0.0381%	14.4%	291
Omar_20211228_SH366-Sh367_Phosphoproteome-ATR-inhibitor_Experiment	Control	Control	Sh-366-1	Thioredoxin domain containing, isoform CRA_b OS=Homo sapiens OX=9606 GN=TXNDC PE=2 SV=1	B4DZX7,Q9H3N1		UniProtKB-HS_20211205_TnRev.fasta	31,791.9	100.0%	5	7	13	0.0413%	18.9%	280
Omar_20211228_SH366-Sh367_Phosphoproteome-ATR-inhibitor_Experiment	Control	Control	Sh-366-1	CWF19-like protein 2 OS=Homo sapiens OX=9606 GN=CWF19L2 PE=1 SV=4	Q2TBE0,Q2TBE0-2		UniProtKB-HS_20211205_TnRev.fasta	85,673.7	99.4%	1	1	1	0.00318%	1.01%	742
Omar_20211228_SH366-Sh367_Phosphoproteome-ATR-inhibitor_Experiment	Control	Control	Sh-366-1	Extended synaptotagmin-2 OS=Homo sapiens OX=9606 GN=ESYT2 PE=1 SV=1	A0A087WXU3,A0FGR8,A0FGR8-6		UniProtKB-HS_20211205_TnRev.fasta	104,711.7	99.4%	1	2	2	0.00636%	3.47%	942
Omar_20211228_SH366-Sh367_Phosphoproteome-ATR-inhibitor_Experiment	Control	Control	Sh-366-1	60S ribosomal protein L30 OS=Homo sapiens OX=9606 GN=RPL30 PE=3 SV=1	A0A024R9D3,A0A0C4DH44,E5RI99,E5RJH3,P62888		UniProtKB-HS_20211205_TnRev.fasta	12,784.7	92.8%	1	2	2	0.00636%	6.96%	115
Omar_20211228_SH366-Sh367_Phosphoproteome-ATR-inhibitor_Experiment	Control	Control	Sh-366-1	cDNA FLJ77126, highly similar to Homo sapiens zinc finger protein 638 (ZNF638), transcript variant 1, mRNA (Fragment) OS=Homo sapiens OX=9606 PE=2 SV=1	A8K583,Q14966,Q14966-3		UniProtKB-HS_20211205_TnRev.fasta	218,246.7	100.0%	4	4	4	0.0127%	4.94%	1957
Omar_20211228_SH366-Sh367_Phosphoproteome-ATR-inhibitor_Experiment	Control	Control	Sh-366-1	Myocardin-related transcription factor A OS=Homo sapiens OX=9606 GN=MRTFA PE=1 SV=1	A0A087WU73,A0A087X287,A0A494BZX7,A0A499FIJ6,A4FUJ8,B0QY83,E7ER32,Q969V6,W0Z7M9		UniProtKB-HS_20211205_TnRev.fasta	98,921.1	100.0%	2	2	2	0.00636%	3.17%	931
Omar_20211228_SH366-Sh367_Phosphoproteome-ATR-inhibitor_Experiment	Control	Control	Sh-366-1	ATP-dependent DNA helicase 2 subunit 1 OS=Homo sapiens OX=9606 GN=XRCC6 PE=3 SV=1	A0A024R1N4,B2RDN9,P12956,P12956-2		UniProtKB-HS_20211205_TnRev.fasta	65,151.7	99.9%	1	2	3	0.00953%	3.61%	568
Omar_20211228_SH366-Sh367_Phosphoproteome-ATR-inhibitor_Experiment	Control	Control	Sh-366-1	60S acidic ribosomal protein P2 OS=Homo sapiens OX=9606 GN=RPLP2 PE=3 SV=1	A0A024RCA7,P05387		UniProtKB-HS_20211205_TnRev.fasta	11,665.5	100.0%	2	2	2	0.00636%	26.1%	115
Omar_20211228_SH366-Sh367_Phosphoproteome-ATR-inhibitor_Experiment	Control	Control	Sh-366-1	CDC42 effector protein (Rho GTPase binding) 4, isoform CRA_a OS=Homo sapiens OX=9606 GN=CDC42EP4 PE=2 SV=1	B2R6D8,Q9H3Q1		UniProtKB-HS_20211205_TnRev.fasta	37,980.8	81.1%	0	0	0	0.000%	0.000%	356
Omar_20211228_SH366-Sh367_Phosphoproteome-ATR-inhibitor_Experiment	Control	Control	Sh-366-1	High mobility group protein 1 OS=Homo sapiens OX=9606 GN=HMGB1 PE=3 SV=1	A0A024RDR0,P09429		UniProtKB-HS_20211205_TnRev.fasta	24,894.7	100.0%	1	1	1	0.00318%	14.0%	215
Omar_20211228_SH366-Sh367_Phosphoproteome-ATR-inhibitor_Experiment	Control	Control	Sh-366-1	AP1 gamma subunit binding protein 1, isoform CRA_d OS=Homo sapiens OX=9606 GN=AP1GBP1 PE=4 SV=1	A0A024R0X0,Q9UMZ2,Q9UMZ2-3,Q9UMZ2-4,Q9UMZ2-5,Q9UMZ2-6,Q9UMZ2-7,Q9UMZ2-8,Q9UMZ2-9		UniProtKB-HS_20211205_TnRev.fasta	126,217.9	99.1%	1	1	1	0.00318%	0.837%	1179
Omar_20211228_SH366-Sh367_Phosphoproteome-ATR-inhibitor_Experiment	Control	Control	Sh-366-1	GRB2-associated-binding protein 2 OS=Homo sapiens OX=9606 GN=GAB2 PE=1 SV=1	Q9UQC2,Q9UQC2-2		UniProtKB-HS_20211205_TnRev.fasta	69,968.7	100.0%	3	3	3	0.00953%	6.07%	638
Omar_20211228_SH366-Sh367_Phosphoproteome-ATR-inhibitor_Experiment	Control	Control	Sh-366-1	RNA binding motif protein 14 isoform 1 (Fragment) OS=Homo sapiens OX=9606 GN=RBM14 PE=2 SV=1	A0A0S2Z4Z0,Q59GV2,Q96PK6		UniProtKB-HS_20211205_TnRev.fasta	69,492.3	99.9%	1	1	1	0.00318%	5.53%	669
Omar_20211228_SH366-Sh367_Phosphoproteome-ATR-inhibitor_Experiment	Control	Control	Sh-366-1	Pleckstrin homology domain containing, family C (With FERM domain) member 1, isoform CRA_b OS=Homo sapiens OX=9606 GN=PLEKHC1 PE=3 SV=1	A0A024R687,A0A0U1RRM8,A8K6S3,H0YJ34,Q96AC1,Q96AC1-3		UniProtKB-HS_20211205_TnRev.fasta	78,679.0	99.9%	1	1	1	0.00318%	1.91%	687
Omar_20211228_SH366-Sh367_Phosphoproteome-ATR-inhibitor_Experiment	Control	Control	Sh-366-1	Ubiquitin carboxyl-terminal hydrolase OS=Homo sapiens OX=9606 PE=2 SV=1	A0A7G6J4N4,B4DDR4,H3BNA1,Q14694,Q14694-2,Q14694-3		UniProtKB-HS_20211205_TnRev.fasta	87,534.2	99.9%	1	3	9	0.0286%	3.24%	802
Omar_20211228_SH366-Sh367_Phosphoproteome-ATR-inhibitor_Experiment	Control	Control	Sh-366-1	Epididymis secretory sperm binding protein OS=Homo sapiens OX=9606 PE=2 SV=1	A0A384N6H1,P13639		UniProtKB-HS_20211205_TnRev.fasta	95,340.1	100.0%	5	5	5	0.0159%	5.71%	858
Omar_20211228_SH366-Sh367_Phosphoproteome-ATR-inhibitor_Experiment	Control	Control	Sh-366-1	60 kDa chaperonin (Fragment) OS=Homo sapiens OX=9606 GN=HSPD1 PE=2 SV=1	A0A024R3X4,A0A7I2V2X6,A0A7I2V599,A0A7I2YQK6,B3GQS7,P10809		UniProtKB-HS_20211205_TnRev.fasta	61,055.7	100.0%	6	6	6	0.0191%	12.9%	573
Omar_20211228_SH366-Sh367_Phosphoproteome-ATR-inhibitor_Experiment	Control	Control	Sh-366-1	CID domain-containing protein OS=Homo sapiens OX=9606 GN=P15RS PE=4 SV=1	A0A024RC37,A0A0C4DGQ6,Q96P16,Q96P16-3		UniProtKB-HS_20211205_TnRev.fasta	31,625.7	100.0%	2	2	2	0.00636%	9.62%	276
Omar_20211228_SH366-Sh367_Phosphoproteome-ATR-inhibitor_Experiment	Control	Control	Sh-366-1	Zinc finger protein 40 OS=Homo sapiens OX=9606 GN=HIVEP1 PE=1 SV=2	F5H212,P15822		UniProtKB-HS_20211205_TnRev.fasta	296,861.4	100.0%	2	2	2	0.00636%	1.29%	2718
Omar_20211228_SH366-Sh367_Phosphoproteome-ATR-inhibitor_Experiment	Control	Control	Sh-366-1	cDNA FLJ53760, highly similar to Syntaxin-7 OS=Homo sapiens OX=9606 PE=2 SV=1	B4DH37,O15400		UniProtKB-HS_20211205_TnRev.fasta	29,815.6	11.2%	0	0	0	0.000%	0.000%	261
Omar_20211228_SH366-Sh367_Phosphoproteome-ATR-inhibitor_Experiment	Control	Control	Sh-366-1	KIAA1267, isoform CRA_a OS=Homo sapiens OX=9606 GN=KIAA1267 PE=4 SV=1	A0A024R9Y2,A0A0G2JNB1,A0A0G2JNT7,A0A0G2JQF4,A0A0G2JQF5,A0A0J9YVS1,A0A1W2PRB5,A0A3B3IT55,Q7Z3B3		UniProtKB-HS_20211205_TnRev.fasta	113,591.5	100.0%	2	2	2	0.00636%	3.26%	1041
Omar_20211228_SH366-Sh367_Phosphoproteome-ATR-inhibitor_Experiment	Control	Control	Sh-366-1	RNA-binding protein 15 OS=Homo sapiens OX=9606 GN=RBM15 PE=1 SV=1	A0A087WWP4,A0A494C001,A0A499FJY3,Q96T37,Q96T37-2,Q96T37-3,Q96T37-4		UniProtKB-HS_20211205_TnRev.fasta	99,705.0	100.0%	4	7	9	0.0286%	6.65%	913
Omar_20211228_SH366-Sh367_Phosphoproteome-ATR-inhibitor_Experiment	Control	Control	Sh-366-1	B-cell lymphoma 3 protein OS=Homo sapiens OX=9606 GN=BCL3 PE=1 SV=2	P20749		UniProtKB-HS_20211205_TnRev.fasta	47,584.6	45.7%	0	0	0	0.000%	0.000%	454
Omar_20211228_SH366-Sh367_Phosphoproteome-ATR-inhibitor_Experiment	Control	Control	Sh-366-1	Galanin peptides OS=Homo sapiens OX=9606 GN=GAL PE=1 SV=3	P22466		UniProtKB-HS_20211205_TnRev.fasta	13,303.3	98.2%	1	1	1	0.00318%	12.2%	123
Omar_20211228_SH366-Sh367_Phosphoproteome-ATR-inhibitor_Experiment	Control	Control	Sh-366-1	Transcriptional repressor protein YY1 OS=Homo sapiens OX=9606 GN=YY1 PE=1 SV=2	P25490		UniProtKB-HS_20211205_TnRev.fasta	44,711.7	100.0%	2	2	2	0.00636%	7.00%	414
Omar_20211228_SH366-Sh367_Phosphoproteome-ATR-inhibitor_Experiment	Control	Control	Sh-366-1	Acetyl-CoA carboxylase 2 (Fragment) OS=Homo sapiens OX=9606 GN=ACACB PE=1 SV=1	F5H5C3,O00763,O00763-2		UniProtKB-HS_20211205_TnRev.fasta	15,072.0	99.1%	1	1	1	0.00318%	18.2%	143
Omar_20211228_SH366-Sh367_Phosphoproteome-ATR-inhibitor_Experiment	Control	Control	Sh-366-1	Histone deacetylase OS=Homo sapiens OX=9606 GN=HDAC4 PE=1 SV=1	A0A7I2SVS4,B7Z8G5,B7Z8I2,B7Z8L3,P56524,P56524-2,Q53SM2		UniProtKB-HS_20211205_TnRev.fasta	82,042.0	99.9%	1	1	2	0.00636%	2.02%	737
Omar_20211228_SH366-Sh367_Phosphoproteome-ATR-inhibitor_Experiment	Control	Control	Sh-366-1	Cleavage and polyadenylation specificity factor subunit 2 OS=Homo sapiens OX=9606 GN=CPSF2 PE=3 SV=1	A0A024R6H0,B3KMI0,B3KN45,Q9P2I0		UniProtKB-HS_20211205_TnRev.fasta	88,489.5	99.1%	1	2	3	0.00953%	2.94%	782
Omar_20211228_SH366-Sh367_Phosphoproteome-ATR-inhibitor_Experiment	Control	Control	Sh-366-1	Methyl-CpG-binding protein 2 OS=Homo sapiens OX=9606 GN=MECP2 PE=2 SV=1	A0A140VKC4,A8K079,C6KG45,D0UU70,D3YJ43,D5L9I5,D9ZNA4,E9LUH3,E9LUH4,P51608,P51608-2		UniProtKB-HS_20211205_TnRev.fasta	53,323.8	99.9%	1	2	3	0.00953%	4.22%	498
Omar_20211228_SH366-Sh367_Phosphoproteome-ATR-inhibitor_Experiment	Control	Control	Sh-366-1	Protein kinase, cAMP-dependent, regulatory, type I, beta, isoform CRA_b OS=Homo sapiens OX=9606 GN=PRKAR1B PE=3 SV=1	A0A024R802,A8K099,B4DM81,C9IZL8,C9J4C2,C9JR00,C9JSK5,P31321		UniProtKB-HS_20211205_TnRev.fasta	13,245.7	99.1%	1	3	5	0.0159%	5.79%	116
Omar_20211228_SH366-Sh367_Phosphoproteome-ATR-inhibitor_Experiment	Control	Control	Sh-366-1	Ankyrin repeat and IBR domain-containing protein 1 OS=Homo sapiens OX=9606 GN=ANKIB1 PE=1 SV=3	Q9P2G1		UniProtKB-HS_20211205_TnRev.fasta	122,004.1	99.1%	1	1	1	0.00318%	1.10%	1089
Omar_20211228_SH366-Sh367_Phosphoproteome-ATR-inhibitor_Experiment	Control	Control	Sh-366-1	ARHGEF17 (Fragment) OS=Homo sapiens OX=9606 GN=ARHGEF17 PE=4 SV=1	A0A2X0TVV1,Q96PE2		UniProtKB-HS_20211205_TnRev.fasta	221,674.0	100.0%	2	2	2	0.00636%	2.32%	2063
Omar_20211228_SH366-Sh367_Phosphoproteome-ATR-inhibitor_Experiment	Control	Control	Sh-366-1	Heterogeneous nuclear ribonucleoprotein M OS=Homo sapiens OX=9606 GN=HNRNPM PE=1 SV=1	A0A087X0X3,P52272,P52272-2,Q59ES8,Q7KYM9		UniProtKB-HS_20211205_TnRev.fasta	73,622.5	100.0%	2	4	5	0.0159%	2.33%	691
Omar_20211228_SH366-Sh367_Phosphoproteome-ATR-inhibitor_Experiment	Control	Control	Sh-366-1	HEAT repeat-containing protein 3 OS=Homo sapiens OX=9606 GN=HEATR3 PE=1 SV=2	Q7Z4Q2		UniProtKB-HS_20211205_TnRev.fasta	74,584.9	100.0%	2	2	2	0.00636%	5.59%	680
Omar_20211228_SH366-Sh367_Phosphoproteome-ATR-inhibitor_Experiment	Control	Control	Sh-366-1	Signal-induced proliferation-associated 1-like protein 2 OS=Homo sapiens OX=9606 GN=SIPA1L2 PE=1 SV=1	A0A6Q8PFQ0,A0A6Q8PH54,Q9P2F8		UniProtKB-HS_20211205_TnRev.fasta	190,439.5	100.0%	2	2	2	0.00636%	1.18%	1722
Omar_20211228_SH366-Sh367_Phosphoproteome-ATR-inhibitor_Experiment	Control	Control	Sh-366-1	Nucleolar and coiled-body phosphoprotein 1 (Fragment) OS=Homo sapiens OX=9606 GN=NOLC1 PE=1 SV=1	A0A0A0MRM9,B2RAU8,Q14978,Q14978-2,Q14978-3		UniProtKB-HS_20211205_TnRev.fasta	73,746.3	100.0%	9	13	34	0.108%	13.1%	700
Omar_20211228_SH366-Sh367_Phosphoproteome-ATR-inhibitor_Experiment	Control	Control	Sh-366-1	Methionine aminopeptidase 2 OS=Homo sapiens OX=9606 GN=METAP2 PE=2 SV=1	A0A140VJE3,B3KWL6,G3V1U3,P50579,P50579-3		UniProtKB-HS_20211205_TnRev.fasta	50,497.6	99.8%	1	1	1	0.00318%	5.23%	455
Omar_20211228_SH366-Sh367_Phosphoproteome-ATR-inhibitor_Experiment	Control	Control	Sh-366-1	Condensin-2 complex subunit H2 OS=Homo sapiens OX=9606 GN=NCAPH2 PE=1 SV=1	A0A0A6YYG7,E5RJN3,Q6IBW4,Q6IBW4-2,Q6IBW4-4		UniProtKB-HS_20211205_TnRev.fasta	68,298.0	99.1%	1	1	1	0.00318%	1.70%	606
Omar_20211228_SH366-Sh367_Phosphoproteome-ATR-inhibitor_Experiment	Control	Control	Sh-366-1	Leucine-rich PPR motif-containing protein, mitochondrial OS=Homo sapiens OX=9606 GN=LRPPRC PE=4 SV=1	A0A804HI14,A0A804HI40,A0A804HIG4,A0A804HIN4,A0A804HIQ7,A0A804HJZ1,A0A804HK30,A0A804HKI2,A0A804HKJ0,A0A804HKR3,A0A804HL40,A0A804HLG8,B4DSR0,E5KNY5,P42704		UniProtKB-HS_20211205_TnRev.fasta	123,251.9	32.7%	0	0	0	0.000%	0.000%	1087
Omar_20211228_SH366-Sh367_Phosphoproteome-ATR-inhibitor_Experiment	Control	Control	Sh-366-1	Matrin-3 OS=Homo sapiens OX=9606 GN=MATR3 PE=1 SV=1	A0A0R4J2E8,A8MXP9,D6REM6,P43243		UniProtKB-HS_20211205_TnRev.fasta	94,626.7	100.0%	6	9	13	0.0413%	10.5%	847
Omar_20211228_SH366-Sh367_Phosphoproteome-ATR-inhibitor_Experiment	Control	Control	Sh-366-1	cDNA FLJ78675, highly similar to Homo sapiens stroma HMG-box containing protein (HBP2) mRNA OS=Homo sapiens OX=9606 PE=2 SV=1	A8K6U2,C9JA69,Q8WY36,Q8WY36-2		UniProtKB-HS_20211205_TnRev.fasta	101,558.0	100.0%	4	4	4	0.0127%	5.63%	911
Omar_20211228_SH366-Sh367_Phosphoproteome-ATR-inhibitor_Experiment	Control	Control	Sh-366-1	Melanoma inhibitory activity protein 2 OS=Homo sapiens OX=9606 GN=MIA2 PE=1 SV=4	Q96PC5		UniProtKB-HS_20211205_TnRev.fasta	159,841.6	96.5%	1	1	1	0.00318%	1.20%	1412
Omar_20211228_SH366-Sh367_Phosphoproteome-ATR-inhibitor_Experiment	Control	Control	Sh-366-1	[Tau protein] kinase OS=Homo sapiens OX=9606 GN=GSK3A PE=3 SV=1	A0A024R0L5,P49840		UniProtKB-HS_20211205_TnRev.fasta	50,981.9	100.0%	2	3	8	0.0254%	8.90%	483
Omar_20211228_SH366-Sh367_Phosphoproteome-ATR-inhibitor_Experiment	Control	Control	Sh-366-1	Chromodomain-helicase-DNA-binding protein 7 OS=Homo sapiens OX=9606 GN=CHD7 PE=1 SV=3	Q9P2D1		UniProtKB-HS_20211205_TnRev.fasta	335,929.8	100.0%	5	5	5	0.0159%	3.67%	2997
Omar_20211228_SH366-Sh367_Phosphoproteome-ATR-inhibitor_Experiment	Control	Control	Sh-366-1	IBTK protein OS=Homo sapiens OX=9606 GN=IBTK PE=2 SV=1	B7ZLD4,B7ZLE0,E7EPI0,E9PDR5,Q9P2D0		UniProtKB-HS_20211205_TnRev.fasta	150,530.2	85.2%	0	0	0	0.000%	0.000%	1353
Omar_20211228_SH366-Sh367_Phosphoproteome-ATR-inhibitor_Experiment	Control	Control	Sh-366-1	RNA helicase OS=Homo sapiens OX=9606 PE=2 SV=1	B4DX78,O00148		UniProtKB-HS_20211205_TnRev.fasta	49,129.8	100.0%	2	2	2	0.00636%	4.26%	427
Omar_20211228_SH366-Sh367_Phosphoproteome-ATR-inhibitor_Experiment	Control	Control	Sh-366-1	cDNA, FLJ94773, highly similar to Homo sapiens splicing factor, arginine/serine-rich 2, interacting protein (SFRS2IP), mRNA OS=Homo sapiens OX=9606 PE=2 SV=1	B2RA91,F8VXG7,Q99590,Q99590-2		UniProtKB-HS_20211205_TnRev.fasta	128,875.1	100.0%	9	15	19	0.0604%	15.0%	1148
Omar_20211228_SH366-Sh367_Phosphoproteome-ATR-inhibitor_Experiment	Control	Control	Sh-366-1	CCR4-NOT transcription complex subunit 2 (Fragment) OS=Homo sapiens OX=9606 GN=CNOT2 PE=1 SV=1	A0A087X050		UniProtKB-HS_20211205_TnRev.fasta	16,356.5	99.1%	1	1	2	0.00636%	9.21%	152
Omar_20211228_SH366-Sh367_Phosphoproteome-ATR-inhibitor_Experiment	Control	Control	Sh-366-1	Telomeric repeat-binding factor OS=Homo sapiens OX=9606 GN=TERF1 PE=1 SV=1	A0A7I2V5I6,A0A7I2V5T5,A8K914,E7EWM7,P54274		UniProtKB-HS_20211205_TnRev.fasta	50,246.3	80.6%	0	0	0	0.000%	0.000%	439
Omar_20211228_SH366-Sh367_Phosphoproteome-ATR-inhibitor_Experiment	Control	Control	Sh-366-1	Ceramide synthase 5 OS=Homo sapiens OX=9606 GN=CERS5 PE=1 SV=1	Q8N5B7,Q8N5B7-2		UniProtKB-HS_20211205_TnRev.fasta	39,260.6	99.1%	1	1	3	0.00953%	5.87%	334
Omar_20211228_SH366-Sh367_Phosphoproteome-ATR-inhibitor_Experiment	Control	Control	Sh-366-1	Uncharacterized protein DKFZp547A023 (Fragment) OS=Homo sapiens OX=9606 GN=DKFZp547A023 PE=2 SV=1	Q9NPX3,Q9P2B4		UniProtKB-HS_20211205_TnRev.fasta	19,547.7	100.0%	2	2	4	0.0127%	17.6%	187
Omar_20211228_SH366-Sh367_Phosphoproteome-ATR-inhibitor_Experiment	Control	Control	Sh-366-1	Thiopurine S-methyltransferase OS=Homo sapiens OX=9606 GN=TPMT PE=3 SV=1	A0A024QZW0,P51580,Q9BS45		UniProtKB-HS_20211205_TnRev.fasta	28,181.1	99.1%	1	1	1	0.00318%	6.12%	245
Omar_20211228_SH366-Sh367_Phosphoproteome-ATR-inhibitor_Experiment	Control	Control	Sh-366-1	Serine/threonine-protein kinase RIO1 OS=Homo sapiens OX=9606 GN=RIOK1 PE=1 SV=2	Q9BRS2		UniProtKB-HS_20211205_TnRev.fasta	65,584.3	100.0%	2	5	6	0.0191%	3.52%	568
Omar_20211228_SH366-Sh367_Phosphoproteome-ATR-inhibitor_Experiment	Control	Control	Sh-366-1	Small nuclear ribonucleoprotein F OS=Homo sapiens OX=9606 GN=SNRPF PE=1 SV=1	P62306		UniProtKB-HS_20211205_TnRev.fasta	9,725.4	99.1%	1	1	1	0.00318%	15.1%	86
Omar_20211228_SH366-Sh367_Phosphoproteome-ATR-inhibitor_Experiment	Control	Control	Sh-366-1	Proline-rich protein 12 OS=Homo sapiens OX=9606 GN=PRR12 PE=1 SV=3	Q9ULL5,Q9ULL5-2		UniProtKB-HS_20211205_TnRev.fasta	202,975.0	99.8%	1	1	1	0.00318%	1.23%	1964
Omar_20211228_SH366-Sh367_Phosphoproteome-ATR-inhibitor_Experiment	Control	Control	Sh-366-1	Acidic (Leucine-rich) nuclear phosphoprotein 32 family, member B variant (Fragment) OS=Homo sapiens OX=9606 PE=2 SV=1	Q53F35,Q92688,Q92688-2		UniProtKB-HS_20211205_TnRev.fasta	22,277.7	92.8%	1	1	1	0.00318%	3.20%	195
Omar_20211228_SH366-Sh367_Phosphoproteome-ATR-inhibitor_Experiment	Control	Control	Sh-366-1	Pre-mRNA-splicing factor 38A OS=Homo sapiens OX=9606 GN=PRPF38A PE=1 SV=1	Q8NAV1		UniProtKB-HS_20211205_TnRev.fasta	37,477.6	99.1%	1	2	5	0.0159%	8.33%	312
Omar_20211228_SH366-Sh367_Phosphoproteome-ATR-inhibitor_Experiment	Control	Control	Sh-366-1	Non-specific serine/threonine protein kinase OS=Homo sapiens OX=9606 GN=SIK3 PE=1 SV=2	H0Y4E8,Q9Y2K2,Q9Y2K2-7		UniProtKB-HS_20211205_TnRev.fasta	130,347.3	5.7%	0	0	0	0.000%	0.000%	1187
Omar_20211228_SH366-Sh367_Phosphoproteome-ATR-inhibitor_Experiment	Control	Control	Sh-366-1	HEAT repeat-containing protein 5A OS=Homo sapiens OX=9606 GN=HEATR5A PE=1 SV=1	F5H619,H7C5W6,Q86XA9,Q86XA9-2		UniProtKB-HS_20211205_TnRev.fasta	214,087.3	99.1%	1	1	1	0.00318%	1.03%	1965
Omar_20211228_SH366-Sh367_Phosphoproteome-ATR-inhibitor_Experiment	Control	Control	Sh-366-1	Isoform 2 of SR-related and CTD-associated factor 8 OS=Homo sapiens OX=9606 GN=SCAF8	Q9UPN6-2		UniProtKB-HS_20211205_TnRev.fasta	147,344.7	100.0%	2	3	3	0.00953%	1.50%	1337
Omar_20211228_SH366-Sh367_Phosphoproteome-ATR-inhibitor_Experiment	Control	Control	Sh-366-1	cDNA FLJ76065 OS=Homo sapiens OX=9606 PE=2 SV=1	A8KA74,P78316		UniProtKB-HS_20211205_TnRev.fasta	97,671.9	100.0%	2	3	7	0.0222%	3.15%	857
Omar_20211228_SH366-Sh367_Phosphoproteome-ATR-inhibitor_Experiment	Control	Control	Sh-366-1	Nuclear fragile X mental retardation-interacting protein 2 OS=Homo sapiens OX=9606 GN=NUFIP2 PE=1 SV=1	Q7Z417		UniProtKB-HS_20211205_TnRev.fasta	76,121.1	100.0%	3	4	9	0.0286%	5.76%	695
Omar_20211228_SH366-Sh367_Phosphoproteome-ATR-inhibitor_Experiment	Control	Control	Sh-366-1	Phosphorylase b kinase regulatory subunit alpha, liver isoform OS=Homo sapiens OX=9606 GN=PHKA2 PE=1 SV=1	P46019		UniProtKB-HS_20211205_TnRev.fasta	138,411.0	99.1%	1	2	3	0.00953%	2.02%	1235
Omar_20211228_SH366-Sh367_Phosphoproteome-ATR-inhibitor_Experiment	Control	Control	Sh-366-1	Leucine rich repeat containing 40 OS=Homo sapiens OX=9606 GN=LRRC40 PE=2 SV=1	A0A140VJN3,Q9H9A6		UniProtKB-HS_20211205_TnRev.fasta	68,254.3	99.1%	1	1	1	0.00318%	3.99%	602
Omar_20211228_SH366-Sh367_Phosphoproteome-ATR-inhibitor_Experiment	Control	Control	Sh-366-1	Proliferation marker protein Ki-67 OS=Homo sapiens OX=9606 GN=MKI67 PE=1 SV=2	P46013		UniProtKB-HS_20211205_TnRev.fasta	358,695.8	100.0%	14	22	37	0.118%	5.80%	3256
Omar_20211228_SH366-Sh367_Phosphoproteome-ATR-inhibitor_Experiment	Control	Control	Sh-366-1	Brain acid soluble protein 1 OS=Homo sapiens OX=9606 GN=BASP1 PE=1 SV=2	P80723		UniProtKB-HS_20211205_TnRev.fasta	22,693.3	100.0%	2	2	3	0.00953%	18.1%	227
Omar_20211228_SH366-Sh367_Phosphoproteome-ATR-inhibitor_Experiment	Control	Control	Sh-366-1	MICAL-like protein 1 OS=Homo sapiens OX=9606 GN=MICALL1 PE=1 SV=1	A0A7P0T8A6,A0A7P0T9P2,A0A7P0Z4L3,B0QY91,H0Y6J8,Q8N3F8		UniProtKB-HS_20211205_TnRev.fasta	93,442.2	100.0%	2	2	2	0.00636%	3.98%	863
Omar_20211228_SH366-Sh367_Phosphoproteome-ATR-inhibitor_Experiment	Control	Control	Sh-366-1	Activator of 90 kDa heat shock protein ATPase homolog 1 OS=Homo sapiens OX=9606 GN=AHSA1 PE=1 SV=1	G3V3W9,H0YJG7,O95433,O95433-2		UniProtKB-HS_20211205_TnRev.fasta	32,339.3	99.1%	1	1	1	0.00318%	10.00%	288
Omar_20211228_SH366-Sh367_Phosphoproteome-ATR-inhibitor_Experiment	Control	Control	Sh-366-1	Zinc finger and BTB domain-containing protein 40 OS=Homo sapiens OX=9606 GN=ZBTB40 PE=1 SV=1	F8WAI8,Q1RMZ5,Q9NUA8		UniProtKB-HS_20211205_TnRev.fasta	138,118.1	100.0%	2	2	3	0.00953%	4.79%	1239
Omar_20211228_SH366-Sh367_Phosphoproteome-ATR-inhibitor_Experiment	Control	Control	Sh-366-1	cDNA FLJ76957, highly similar to Homo sapiens zinc finger, X-linked, duplicated A (ZXDA), mRNA OS=Homo sapiens OX=9606 PE=2 SV=1	A8K9H1,P98168,P98169		UniProtKB-HS_20211205_TnRev.fasta	84,770.8	99.1%	1	1	1	0.00318%	1.75%	799
Omar_20211228_SH366-Sh367_Phosphoproteome-ATR-inhibitor_Experiment	Control	Control	Sh-366-1	FARP1 (Fragment) OS=Homo sapiens OX=9606 GN=FARP1 PE=4 SV=1	A0A2X0TVY0,C9JME2,Q9Y4F1,Q9Y4F1-2		UniProtKB-HS_20211205_TnRev.fasta	122,116.3	100.0%	3	5	5	0.0159%	4.88%	1076
Omar_20211228_SH366-Sh367_Phosphoproteome-ATR-inhibitor_Experiment	Control	Control	Sh-366-1	Myristoylated alanine-rich C-kinase substrate OS=Homo sapiens OX=9606 GN=MARCKS PE=1 SV=4	P29966		UniProtKB-HS_20211205_TnRev.fasta	31,554.2	100.0%	11	14	33	0.105%	45.2%	332
Omar_20211228_SH366-Sh367_Phosphoproteome-ATR-inhibitor_Experiment	Control	Control	Sh-366-1	Nexilin (F actin binding protein), isoform CRA_b OS=Homo sapiens OX=9606 GN=NEXN PE=4 SV=1	D3DQ79,Q0ZGT2-4		UniProtKB-HS_20211205_TnRev.fasta	72,734.1	100.0%	3	5	12	0.0381%	6.86%	611
Omar_20211228_SH366-Sh367_Phosphoproteome-ATR-inhibitor_Experiment	Control	Control	Sh-366-1	Phosphofurin acidic cluster sorting protein 1, isoform CRA_a OS=Homo sapiens OX=9606 GN=PACS1 PE=3 SV=1	A0A024R5H6,B4DF77,Q6VY07,Q6VY07-2		UniProtKB-HS_20211205_TnRev.fasta	109,343.8	99.1%	1	2	3	0.00953%	2.08%	1008
Omar_20211228_SH366-Sh367_Phosphoproteome-ATR-inhibitor_Experiment	Control	Control	Sh-366-1	Treacle protein OS=Homo sapiens OX=9606 GN=TCOF1 PE=1 SV=1	E7ETY2,Q13428-6,Q13428-7		UniProtKB-HS_20211205_TnRev.fasta	148,351.2	100.0%	45	98	230	0.731%	44.0%	1451
Omar_20211228_SH366-Sh367_Phosphoproteome-ATR-inhibitor_Experiment	Control	Control	Sh-366-1	Ubiquitin specific peptidase 36, isoform CRA_b OS=Homo sapiens OX=9606 GN=USP36 PE=4 SV=1	A0A024R8V6,A0A075B784,Q9P275		UniProtKB-HS_20211205_TnRev.fasta	122,909.3	100.0%	1	1	2	0.00636%	1.69%	1123
Omar_20211228_SH366-Sh367_Phosphoproteome-ATR-inhibitor_Experiment	Control	Control	Sh-366-1	Testicular tissue protein Li 195 OS=Homo sapiens OX=9606 PE=2 SV=1	A0A140VJW8,Q9P273		UniProtKB-HS_20211205_TnRev.fasta	300,951.9	99.4%	1	1	1	0.00318%	1.48%	2699
Omar_20211228_SH366-Sh367_Phosphoproteome-ATR-inhibitor_Experiment	Control	Control	Sh-366-1	Endoplasmic reticulum-Golgi intermediate compartment protein 3 OS=Homo sapiens OX=9606 GN=ERGIC3 PE=1 SV=1	A0A0C4DH46,A2TJK5,A6PVJ2,A6PVJ3,H0Y5K5,H0Y621,Q5JWS0,Q9Y282,Q9Y282-2,Q9Y282-3		UniProtKB-HS_20211205_TnRev.fasta	43,771.9	99.1%	1	1	1	0.00318%	8.94%	388
Omar_20211228_SH366-Sh367_Phosphoproteome-ATR-inhibitor_Experiment	Control	Control	Sh-366-1	Protein phosphatase 1 regulatory subunit OS=Homo sapiens OX=9606 GN=PPP1R12B PE=4 SV=1	A0A024R998,A0A024R9B2,O60237,O60237-6		UniProtKB-HS_20211205_TnRev.fasta	116,506.3	99.1%	1	1	1	0.00318%	4.17%	1043
Omar_20211228_SH366-Sh367_Phosphoproteome-ATR-inhibitor_Experiment	Control	Control	Sh-366-1	ARHGAP12 (Fragment) OS=Homo sapiens OX=9606 GN=ARHGAP12 PE=4 SV=1	A0A2X0TVR3,B3KR88,Q1RLN5,Q8IWW6,Q8IWW6-2,Q8IWW6-3,Q8IWW6-4		UniProtKB-HS_20211205_TnRev.fasta	95,786.1	100.0%	3	5	5	0.0159%	7.12%	841
Omar_20211228_SH366-Sh367_Phosphoproteome-ATR-inhibitor_Experiment	Control	Control	Sh-366-1	Zinc finger C3H1 domain-containing protein OS=Homo sapiens OX=9606 GN=ZFC3H1 PE=1 SV=3	O60293,O60293-2		UniProtKB-HS_20211205_TnRev.fasta	217,496.5	100.0%	3	6	7	0.0222%	2.56%	1910
Omar_20211228_SH366-Sh367_Phosphoproteome-ATR-inhibitor_Experiment	Control	Control	Sh-366-1	Transferrin receptor protein 1 OS=Homo sapiens OX=9606 PE=2 SV=1	A8K6Q8,P02786		UniProtKB-HS_20211205_TnRev.fasta	84,873.6	99.8%	1	1	2	0.00636%	1.84%	760
Omar_20211228_SH366-Sh367_Phosphoproteome-ATR-inhibitor_Experiment	Control	Control	Sh-366-1	cDNA FLJ77047, highly similar to Homo sapiens zinc finger protein 217 (ZNF217), mRNA (Fragment) OS=Homo sapiens OX=9606 PE=2 SV=1	A8K2T5,H0UI66,O75362		UniProtKB-HS_20211205_TnRev.fasta	115,272.8	100.0%	2	2	2	0.00636%	3.95%	1048
Omar_20211228_SH366-Sh367_Phosphoproteome-ATR-inhibitor_Experiment	Control	Control	Sh-366-1	Importin-8 OS=Homo sapiens OX=9606 GN=IPO8 PE=1 SV=2	O15397		UniProtKB-HS_20211205_TnRev.fasta	119,941.6	99.4%	1	1	1	0.00318%	2.80%	1037
Omar_20211228_SH366-Sh367_Phosphoproteome-ATR-inhibitor_Experiment	Control	Control	Sh-366-1	CCR4-NOT transcription complex, subunit 4, isoform CRA_a OS=Homo sapiens OX=9606 GN=CNOT4 PE=4 SV=1	A0A024R776,A0A024R781,A0A024R785,O95628,O95628-10,O95628-2,O95628-3,O95628-4,O95628-6,O95628-7,O95628-8,O95628-9		UniProtKB-HS_20211205_TnRev.fasta	78,258.4	99.1%	1	1	1	0.00318%	4.55%	713
Omar_20211228_SH366-Sh367_Phosphoproteome-ATR-inhibitor_Experiment	Control	Control	Sh-366-1	Epididymis secretory sperm binding protein OS=Homo sapiens OX=9606 GN=RCC2 PE=2 SV=1	A0A024RAC5,Q9P258		UniProtKB-HS_20211205_TnRev.fasta	56,084.8	99.1%	1	3	3	0.00953%	5.17%	522
Omar_20211228_SH366-Sh367_Phosphoproteome-ATR-inhibitor_Experiment	Control	Control	Sh-366-1	ARHGEF10 (Fragment) OS=Homo sapiens OX=9606 GN=ARHGEF10 PE=4 SV=1	A0A2X0U4L4,O15013,O15013-4,O15013-5,O15013-6,O15013-7		UniProtKB-HS_20211205_TnRev.fasta	148,870.2	99.8%	1	1	1	0.00318%	2.01%	1344
Omar_20211228_SH366-Sh367_Phosphoproteome-ATR-inhibitor_Experiment	Control	Control	Sh-366-1	TAF12 RNA polymerase II, TATA box binding protein (TBP)-associated factor, 20kDa, isoform CRA_a OS=Homo sapiens OX=9606 GN=TAF12 PE=4 SV=1	A0A804HLG9,Q16514,Q16514-2		UniProtKB-HS_20211205_TnRev.fasta	14,825.0	99.4%	1	1	1	0.00318%	5.16%	131
Omar_20211228_SH366-Sh367_Phosphoproteome-ATR-inhibitor_Experiment	Control	Control	Sh-366-1	F-box/WD repeat-containing protein 9 OS=Homo sapiens OX=9606 GN=FBXW9 PE=1 SV=1	K7EL01,Q5XUX1,Q5XUX1-2		UniProtKB-HS_20211205_TnRev.fasta	52,975.1	99.1%	1	2	2	0.00636%	11.0%	478
Omar_20211228_SH366-Sh367_Phosphoproteome-ATR-inhibitor_Experiment	Control	Control	Sh-366-1	cDNA FLJ54549, highly similar to Pumilio homolog 1 OS=Homo sapiens OX=9606 PE=2 SV=1	B4DU15,E9PR38,Q14671,Q14671-2,Q14671-3,Q14671-4,Q5T1Z4,Q5T1Z8		UniProtKB-HS_20211205_TnRev.fasta	119,557.1	94.0%	1	1	1	0.00318%	1.15%	1127
Omar_20211228_SH366-Sh367_Phosphoproteome-ATR-inhibitor_Experiment	Control	Control	Sh-366-1	Transcriptional coactivator YAP1 OS=Homo sapiens OX=9606 GN=YAP1 PE=1 SV=2	P46937,P46937-2,P46937-8,P46937-9		UniProtKB-HS_20211205_TnRev.fasta	54,942.0	100.0%	2	4	6	0.0191%	8.73%	508
Omar_20211228_SH366-Sh367_Phosphoproteome-ATR-inhibitor_Experiment	Control	Control	Sh-366-1	Phosphatidylinositol 3,4,5-trisphosphate 5-phosphatase 2 OS=Homo sapiens OX=9606 GN=INPPL1 PE=1 SV=2	O15357		UniProtKB-HS_20211205_TnRev.fasta	138,602.3	100.0%	2	3	7	0.0222%	1.83%	1258
Omar_20211228_SH366-Sh367_Phosphoproteome-ATR-inhibitor_Experiment	Control	Control	Sh-366-1	TAF6 RNA polymerase II, TATA box binding protein (TBP)-associated factor, 80kDa OS=Homo sapiens OX=9606 GN=TAF6 PE=3 SV=1	A4D299,B3KUR4,J3KR72,P49848,P49848-2,P49848-3,P49848-4		UniProtKB-HS_20211205_TnRev.fasta	71,480.9	99.1%	1	1	1	0.00318%	2.25%	667
Omar_20211228_SH366-Sh367_Phosphoproteome-ATR-inhibitor_Experiment	Control	Control	Sh-366-1	Methyltransferase-like protein 22 OS=Homo sapiens OX=9606 GN=METTL22 PE=1 SV=2	Q9BUU2,Q9BUU2-2		UniProtKB-HS_20211205_TnRev.fasta	21,812.7	99.1%	1	1	1	0.00318%	2.97%	205
Omar_20211228_SH366-Sh367_Phosphoproteome-ATR-inhibitor_Experiment	Control	Control	Sh-366-1	BUD13 homolog OS=Homo sapiens OX=9606 PE=2 SV=1	A8K4Z6,Q9BRD0		UniProtKB-HS_20211205_TnRev.fasta	70,522.6	100.0%	3	3	7	0.0222%	6.62%	619
Omar_20211228_SH366-Sh367_Phosphoproteome-ATR-inhibitor_Experiment	Control	Control	Sh-366-1	Ras-related protein R-Ras2 OS=Homo sapiens OX=9606 GN=RRAS2 PE=1 SV=1	P62070,P62070-2,P62070-3,P62070-4		UniProtKB-HS_20211205_TnRev.fasta	24,195.7	100.0%	4	5	7	0.0222%	7.84%	210
Omar_20211228_SH366-Sh367_Phosphoproteome-ATR-inhibitor_Experiment	Control	Control	Sh-366-1	ATP-dependent RNA helicase A OS=Homo sapiens OX=9606 GN=DHX9 PE=1 SV=4	Q08211		UniProtKB-HS_20211205_TnRev.fasta	140,961.5	99.1%	1	1	1	0.00318%	2.13%	1270
Omar_20211228_SH366-Sh367_Phosphoproteome-ATR-inhibitor_Experiment	Control	Control	Sh-366-1	ATPase family AAA domain-containing protein 5 OS=Homo sapiens OX=9606 GN=ATAD5 PE=1 SV=1	A0A075B754,Q96QE3,Q96QE3-2		UniProtKB-HS_20211205_TnRev.fasta	135,883.1	100.0%	1	1	1	0.00318%	1.72%	1204
Omar_20211228_SH366-Sh367_Phosphoproteome-ATR-inhibitor_Experiment	Control	Control	Sh-366-1	Arf-GAP with SH3 domain, ANK repeat and PH domain-containing protein 2 OS=Homo sapiens OX=9606 GN=ASAP2 PE=1 SV=3	O43150,O43150-2,Q53RS3		UniProtKB-HS_20211205_TnRev.fasta	69,292.1	99.1%	1	2	2	0.00636%	1.59%	635
Omar_20211228_SH366-Sh367_Phosphoproteome-ATR-inhibitor_Experiment	Control	Control	Sh-366-1	Obscurin-like protein 1 OS=Homo sapiens OX=9606 GN=OBSL1 PE=1 SV=1	A6NN50,O75147,O75147-1,O75147-2,O75147-4		UniProtKB-HS_20211205_TnRev.fasta	168,515.8	99.1%	1	1	2	0.00636%	0.776%	1543
Omar_20211228_SH366-Sh367_Phosphoproteome-ATR-inhibitor_Experiment	Control	Control	Sh-366-1	OTU domain-containing protein 4 OS=Homo sapiens OX=9606 GN=OTUD4 PE=1 SV=4	Q01804,Q01804-3,Q01804-5		UniProtKB-HS_20211205_TnRev.fasta	117,082.0	100.0%	3	3	3	0.00953%	5.30%	1049
Omar_20211228_SH366-Sh367_Phosphoproteome-ATR-inhibitor_Experiment	Control	Control	Sh-366-1	Protein diaphanous homolog 1 OS=Homo sapiens OX=9606 GN=DIAPH1 PE=1 SV=1	A0A140T8Z0,A0A1E1ERW3,A0RZB8,O60610-2,O60610-3		UniProtKB-HS_20211205_TnRev.fasta	140,294.5	6.9%	0	0	0	0.000%	0.000%	1263
Omar_20211228_SH366-Sh367_Phosphoproteome-ATR-inhibitor_Experiment	Control	Control	Sh-366-1	Liver histone H1e OS=Homo sapiens OX=9606 PE=2 SV=1	A3R0T7,A3R0T8,B2R984,P10412,Q4VB24		UniProtKB-HS_20211205_TnRev.fasta	21,866.9	99.9%	1	1	1	0.00318%	7.31%	219
Omar_20211228_SH366-Sh367_Phosphoproteome-ATR-inhibitor_Experiment	Control	Control	Sh-366-1	Tyrosine-protein kinase ABL2 OS=Homo sapiens OX=9606 GN=ABL2 PE=1 SV=1	P42684,P42684-3		UniProtKB-HS_20211205_TnRev.fasta	126,685.7	100.0%	3	3	4	0.0127%	3.30%	1167
Omar_20211228_SH366-Sh367_Phosphoproteome-ATR-inhibitor_Experiment	Control	Control	Sh-366-1	BIVM-ERCC5 readthrough OS=Homo sapiens OX=9606 GN=BIVM-ERCC5 PE=1 SV=2	R4GMW8		UniProtKB-HS_20211205_TnRev.fasta	184,456.6	100.0%	2	3	4	0.0127%	1.65%	1640
Omar_20211228_SH366-Sh367_Phosphoproteome-ATR-inhibitor_Experiment	Control	Control	Sh-366-1	Tuberin OS=Homo sapiens OX=9606 GN=TSC2 PE=4 SV=1	A0A386NCL5		UniProtKB-HS_20211205_TnRev.fasta	191,264.4	99.6%	1	1	1	0.00318%	0.753%	1727
Omar_20211228_SH366-Sh367_Phosphoproteome-ATR-inhibitor_Experiment	Control	Control	Sh-366-1	Transforming acidic coiled-coil-containing protein 1 OS=Homo sapiens OX=9606 GN=TACC1 PE=1 SV=2	O75410,O75410-2,O75410-9		UniProtKB-HS_20211205_TnRev.fasta	84,625.7	99.1%	1	1	1	0.00318%	2.73%	776
Omar_20211228_SH366-Sh367_Phosphoproteome-ATR-inhibitor_Experiment	Control	Control	Sh-366-1	Midasin OS=Homo sapiens OX=9606 GN=MDN1 PE=1 SV=2	Q9NU22		UniProtKB-HS_20211205_TnRev.fasta	632,826.3	100.0%	3	8	12	0.0381%	1.52%	5596
Omar_20211228_SH366-Sh367_Phosphoproteome-ATR-inhibitor_Experiment	Control	Control	Sh-366-1	Zinc finger RNA binding protein OS=Homo sapiens OX=9606 GN=ZFR PE=2 SV=1	B2RNR6,B3KP82,B3KVS4,Q96KR1		UniProtKB-HS_20211205_TnRev.fasta	14,387.0	100.0%	4	6	7	0.0222%	1.49%	128
Omar_20211228_SH366-Sh367_Phosphoproteome-ATR-inhibitor_Experiment	Control	Control	Sh-366-1	Ras homolog gene family, member V, isoform CRA_a OS=Homo sapiens OX=9606 GN=RHOV PE=4 SV=1	A0A024R9R2,Q05D03,Q96L33		UniProtKB-HS_20211205_TnRev.fasta	26,217.3	66.7%	0	0	0	0.000%	0.000%	236
Omar_20211228_SH366-Sh367_Phosphoproteome-ATR-inhibitor_Experiment	Control	Control	Sh-366-1	cDNA, FLJ94931, highly similar to Homo sapiens zinc finger protein 148 (pHZ-52) (ZNF148), mRNA OS=Homo sapiens OX=9606 PE=2 SV=1	B2RAI2,Q8TDH4,Q9UQR1		UniProtKB-HS_20211205_TnRev.fasta	88,976.4	100.0%	2	2	2	0.00636%	3.15%	794
Omar_20211228_SH366-Sh367_Phosphoproteome-ATR-inhibitor_Experiment	Control	Control	Sh-366-1	Sex comb on midleg-like protein 2 OS=Homo sapiens OX=9606 GN=SCML2 PE=1 SV=1	Q9UQR0		UniProtKB-HS_20211205_TnRev.fasta	77,258.0	99.9%	1	1	1	0.00318%	2.57%	700
Omar_20211228_SH366-Sh367_Phosphoproteome-ATR-inhibitor_Experiment	Control	Control	Sh-366-1	DNA-directed RNA polymerase II subunit GRINL1A OS=Homo sapiens OX=9606 GN=GCOM1 PE=2 SV=1	H8Y6P7,P0CAP1-11		UniProtKB-HS_20211205_TnRev.fasta	64,047.2	99.6%	1	1	1	0.00318%	1.31%	550
Omar_20211228_SH366-Sh367_Phosphoproteome-ATR-inhibitor_Experiment	Control	Control	Sh-366-1	Protein AF-10 OS=Homo sapiens OX=9606 GN=MLLT10 PE=1 SV=2	P55197,P55197-1		UniProtKB-HS_20211205_TnRev.fasta	109,024.0	63.5%	0	0	0	0.000%	0.000%	1027
Omar_20211228_SH366-Sh367_Phosphoproteome-ATR-inhibitor_Experiment	Control	Control	Sh-366-1	Programmed cell death protein 5 OS=Homo sapiens OX=9606 GN=PDCD5 PE=1 SV=3	O14737		UniProtKB-HS_20211205_TnRev.fasta	14,285.3	100.0%	2	3	11	0.0350%	8.80%	125
Omar_20211228_SH366-Sh367_Phosphoproteome-ATR-inhibitor_Experiment	Control	Control	Sh-366-1	Ankyrin repeat and SAM domain-containing protein 6 OS=Homo sapiens OX=9606 GN=ANKS6 PE=1 SV=1	A0A0A0MRS7,B3KXP1,H7C163,Q68DC2,Q68DC2-4		UniProtKB-HS_20211205_TnRev.fasta	92,347.8	99.1%	1	1	1	0.00318%	2.23%	872
Omar_20211228_SH366-Sh367_Phosphoproteome-ATR-inhibitor_Experiment	Control	Control	Sh-366-1	cDNA FLJ78476, highly similar to Homo sapiens WD repeat and HMG-box DNA binding protein 1 (WDHD1), transcript variant 1, mRNA OS=Homo sapiens OX=9606 PE=2 SV=1	A8KAE0,B3KMC2,B3KMD2,B3KMD9,O75717,O75717-2		UniProtKB-HS_20211205_TnRev.fasta	112,707.3	99.1%	1	1	3	0.00953%	2.75%	1006
Omar_20211228_SH366-Sh367_Phosphoproteome-ATR-inhibitor_Experiment	Control	Control	Sh-366-1	Bromo adjacent homology domain containing 1, isoform CRA_a OS=Homo sapiens OX=9606 GN=BAHD1 PE=4 SV=1	A0A024R9K2,Q8TBE0,Q8TBE0-2,Q8TBE0-3		UniProtKB-HS_20211205_TnRev.fasta	84,314.4	100.0%	2	3	3	0.00953%	1.79%	777
Omar_20211228_SH366-Sh367_Phosphoproteome-ATR-inhibitor_Experiment	Control	Control	Sh-366-1	Nibrin OS=Homo sapiens OX=9606 GN=NBN PE=1 SV=1	A0A0C4DG07,A0PJ71,O60934		UniProtKB-HS_20211205_TnRev.fasta	84,961.1	100.0%	2	2	2	0.00636%	4.02%	754
Omar_20211228_SH366-Sh367_Phosphoproteome-ATR-inhibitor_Experiment	Control	Control	Sh-366-1	Coiled-coil domain-containing protein 9B (Fragment) OS=Homo sapiens OX=9606 GN=CCDC9B PE=1 SV=1	H0YM82,Q6ZUT6,Q6ZUT6-3,Q6ZUT6-4		UniProtKB-HS_20211205_TnRev.fasta	49,680.0	99.1%	1	1	1	0.00318%	8.09%	466
Omar_20211228_SH366-Sh367_Phosphoproteome-ATR-inhibitor_Experiment	Control	Control	Sh-366-1	Cullin-4B OS=Homo sapiens OX=9606 GN=CUL4B PE=1 SV=1	A0A7P0T954,K4DI93		UniProtKB-HS_20211205_TnRev.fasta	106,863.8	100.0%	2	3	4	0.0127%	4.39%	933
Omar_20211228_SH366-Sh367_Phosphoproteome-ATR-inhibitor_Experiment	Control	Control	Sh-366-1	Sodium/hydrogen exchanger OS=Homo sapiens OX=9606 PE=2 SV=1	B2RAH2,B4DTZ6,P19634		UniProtKB-HS_20211205_TnRev.fasta	90,765.9	100.0%	2	2	2	0.00636%	4.42%	815
Omar_20211228_SH366-Sh367_Phosphoproteome-ATR-inhibitor_Experiment	Control	Control	Sh-366-1	ATPase MORC2 OS=Homo sapiens OX=9606 GN=MORC2 PE=1 SV=2	Q9Y6X9,Q9Y6X9-2		UniProtKB-HS_20211205_TnRev.fasta	110,726.9	100.0%	5	13	20	0.0636%	5.14%	970
Omar_20211228_SH366-Sh367_Phosphoproteome-ATR-inhibitor_Experiment	Control	Control	Sh-366-1	RNA helicase OS=Homo sapiens OX=9606 PE=2 SV=1	B3KQ43,B7Z700,Q5JR04,Q9HCE1		UniProtKB-HS_20211205_TnRev.fasta	113,675.5	99.1%	1	1	1	0.00318%	4.32%	1003
Omar_20211228_SH366-Sh367_Phosphoproteome-ATR-inhibitor_Experiment	Control	Control	Sh-366-1	Heterogeneous nuclear ribonucleoproteins C1/C2 (Fragment) OS=Homo sapiens OX=9606 GN=HNRNPC PE=1 SV=1	G3V2D6,P07910,P07910-2,P07910-3,P07910-4		UniProtKB-HS_20211205_TnRev.fasta	27,822.0	100.0%	5	13	22	0.0699%	35.5%	250
Omar_20211228_SH366-Sh367_Phosphoproteome-ATR-inhibitor_Experiment	Control	Control	Sh-366-1	L2 OS=Homo sapiens OX=9606 PE=2 SV=1	Q5UW39,Q9Y2K1,Q9Y2K1-2		UniProtKB-HS_20211205_TnRev.fasta	73,683.2	100.0%	2	2	2	0.00636%	6.06%	644
Omar_20211228_SH366-Sh367_Phosphoproteome-ATR-inhibitor_Experiment	Control	Control	Sh-366-1	MUS81 endonuclease homolog (Yeast), isoform CRA_b OS=Homo sapiens OX=9606 GN=MUS81 PE=1 SV=1	B3KX63,E9PII7,E9PL60,E9PRI1,H0YDE3,H0YDU2,Q53ES5,Q96NY9		UniProtKB-HS_20211205_TnRev.fasta	22,430.6	99.1%	1	1	1	0.00318%	3.99%	202
Omar_20211228_SH366-Sh367_Phosphoproteome-ATR-inhibitor_Experiment	Control	Control	Sh-366-1	Pre-mRNA-splicing factor CWC22 homolog (Fragment) OS=Homo sapiens OX=9606 GN=CWC22 PE=1 SV=1	B7WP74,Q9HCG8		UniProtKB-HS_20211205_TnRev.fasta	105,470.2	100.0%	2	2	2	0.00636%	1.48%	908
Omar_20211228_SH366-Sh367_Phosphoproteome-ATR-inhibitor_Experiment	Control	Control	Sh-366-1	DNAJC1 protein (Fragment) OS=Homo sapiens OX=9606 GN=DNAJC1 PE=2 SV=1	A4VCI1,Q96KC8,Q96NY3		UniProtKB-HS_20211205_TnRev.fasta	31,475.4	100.0%	4	5	7	0.0222%	22.0%	275
Omar_20211228_SH366-Sh367_Phosphoproteome-ATR-inhibitor_Experiment	Control	Control	Sh-366-1	Structural maintenance of chromosomes protein OS=Homo sapiens OX=9606 PE=2 SV=1	B0AZQ4,Q86VX4,Q9UQE7		UniProtKB-HS_20211205_TnRev.fasta	141,547.1	100.0%	3	5	5	0.0159%	2.38%	1217
Omar_20211228_SH366-Sh367_Phosphoproteome-ATR-inhibitor_Experiment	Control	Control	Sh-366-1	KH homology domain-containing protein 4 OS=Homo sapiens OX=9606 GN=KHDC4 PE=1 SV=1	Q7Z7F0		UniProtKB-HS_20211205_TnRev.fasta	64,845.0	49.5%	0	0	0	0.000%	0.000%	614
Omar_20211228_SH366-Sh367_Phosphoproteome-ATR-inhibitor_Experiment	Control	Control	Sh-366-1	Regulation of nuclear pre-mRNA domain-containing protein 1B OS=Homo sapiens OX=9606 GN=RPRD1B PE=1 SV=1	Q9NQG5		UniProtKB-HS_20211205_TnRev.fasta	36,900.8	90.1%	1	1	1	0.00318%	3.68%	326
Omar_20211228_SH366-Sh367_Phosphoproteome-ATR-inhibitor_Experiment	Control	Control	Sh-366-1	Ankyrin-2 OS=Homo sapiens OX=9606 GN=ANK2 PE=1 SV=1	A0A5F9ZGX3,A0A5F9ZGY3,A0A5F9ZGY4,A0A5F9ZGZ5,A0A5F9ZH19,A0A5F9ZH30,A0A5F9ZHD2,A0A5F9ZHE4,A0A5F9ZHF7,A0A5F9ZHN5,A0A5F9ZHR8,A0A5F9ZHS1,A0A5F9ZHT4,A0A5F9ZHT8,A0A5F9ZI30,A0A5F9ZI40,A0A5F9ZI46,A0A5F9ZI65,D6RHE1,I6L894,Q01484		UniProtKB-HS_20211205_TnRev.fasta	431,348.3	99.8%	1	1	1	0.00318%	0.579%	3936
Omar_20211228_SH366-Sh367_Phosphoproteome-ATR-inhibitor_Experiment	Control	Control	Sh-366-1	SH3-domain GRB2-like 1 OS=Homo sapiens OX=9606 GN=SH3GL1 PE=1 SV=1	Q6FGM0,Q99961,Q9UQD4		UniProtKB-HS_20211205_TnRev.fasta	41,491.2	97.6%	1	1	2	0.00636%	2.17%	368
Omar_20211228_SH366-Sh367_Phosphoproteome-ATR-inhibitor_Experiment	Control	Control	Sh-366-1	ATP-dependent 6-phosphofructokinase OS=Homo sapiens OX=9606 GN=PFKP PE=1 SV=1	A0A7I2V3Z0,B1APP6,Q01813,Q01813-2		UniProtKB-HS_20211205_TnRev.fasta	85,317.1	100.0%	2	2	2	0.00636%	2.55%	776
Omar_20211228_SH366-Sh367_Phosphoproteome-ATR-inhibitor_Experiment	Control	Control	Sh-366-1	Cochlin (Fragment) OS=Homo sapiens OX=9606 GN=COCH PE=1 SV=1	H0YJW4,Q6ZP09		UniProtKB-HS_20211205_TnRev.fasta	48,140.3	7.2%	0	0	0	0.000%	0.000%	434
Omar_20211228_SH366-Sh367_Phosphoproteome-ATR-inhibitor_Experiment	Control	Control	Sh-366-1	Putative ATP-dependent RNA helicase DHX57 (Fragment) OS=Homo sapiens OX=9606 GN=DHX57 PE=1 SV=1	A0A087WW12,A0A087WZ11,B4DKW2,Q6P158,Q6P158-2,Q6P158-3		UniProtKB-HS_20211205_TnRev.fasta	49,508.0	100.0%	2	3	6	0.0191%	29.2%	433
Omar_20211228_SH366-Sh367_Phosphoproteome-ATR-inhibitor_Experiment	Control	Control	Sh-366-1	Activating transcription factor 2 splice variant ATF2-var0 OS=Homo sapiens OX=9606 GN=ATF2 PE=2 SV=1	A4D7U3,B8ZZU6,E9PBF9,P15336,P15336-5		UniProtKB-HS_20211205_TnRev.fasta	52,275.6	100.0%	2	2	2	0.00636%	14.1%	487
Omar_20211228_SH366-Sh367_Phosphoproteome-ATR-inhibitor_Experiment	Control	Control	Sh-366-1	Serine/threonine-protein kinase LATS1 OS=Homo sapiens OX=9606 GN=LATS1 PE=1 SV=1	O95835		UniProtKB-HS_20211205_TnRev.fasta	126,871.5	99.9%	1	1	1	0.00318%	0.973%	1130
Omar_20211228_SH366-Sh367_Phosphoproteome-ATR-inhibitor_Experiment	Control	Control	Sh-366-1	Serine/threonine-protein kinase N2 OS=Homo sapiens OX=9606 GN=PKN2 PE=1 SV=1	Q16513,Q16513-2,Q16513-3		UniProtKB-HS_20211205_TnRev.fasta	106,220.1	99.1%	1	1	1	0.00318%	1.42%	936
Omar_20211228_SH366-Sh367_Phosphoproteome-ATR-inhibitor_Experiment	Control	Control	Sh-366-1	Tubulin alpha chain OS=Homo sapiens OX=9606 GN=TUBA1C PE=1 SV=1	F5H5D3,Q9BQE3		UniProtKB-HS_20211205_TnRev.fasta	49,895.5	100.0%	2	2	2	0.00636%	3.47%	449
Omar_20211228_SH366-Sh367_Phosphoproteome-ATR-inhibitor_Experiment	Control	Control	Sh-366-1	Nuclear receptor-binding protein 2 OS=Homo sapiens OX=9606 GN=NRBP2 PE=1 SV=2	Q9NSY0		UniProtKB-HS_20211205_TnRev.fasta	57,804.1	99.8%	1	1	2	0.00636%	3.99%	501
Omar_20211228_SH366-Sh367_Phosphoproteome-ATR-inhibitor_Experiment	Control	Control	Sh-366-1	Baculoviral IAP repeat-containing protein 6 OS=Homo sapiens OX=9606 GN=BIRC6 PE=1 SV=2	Q9NR09		UniProtKB-HS_20211205_TnRev.fasta	530,254.9	99.7%	1	2	3	0.00953%	0.391%	4857
Omar_20211228_SH366-Sh367_Phosphoproteome-ATR-inhibitor_Experiment	Control	Control	Sh-366-1	Macoilin OS=Homo sapiens OX=9606 GN=MACO1 PE=1 SV=1	Q8N5G2		UniProtKB-HS_20211205_TnRev.fasta	76,180.0	98.3%	1	1	1	0.00318%	1.66%	664
Omar_20211228_SH366-Sh367_Phosphoproteome-ATR-inhibitor_Experiment	Control	Control	Sh-366-1	Mitochondrial transcription rescue factor 1 OS=Homo sapiens OX=9606 GN=MTRES1 PE=1 SV=1	A0A0D9SEI0,Q9P0P8		UniProtKB-HS_20211205_TnRev.fasta	27,942.6	99.1%	1	3	3	0.00953%	12.2%	240
Omar_20211228_SH366-Sh367_Phosphoproteome-ATR-inhibitor_Experiment	Control	Control	Sh-366-1	ATG16 autophagy related 16-like 1 (S. cerevisiae), isoform CRA_b OS=Homo sapiens OX=9606 GN=ATG16L1 PE=3 SV=1	A0A024R494,A5YM60,Q676U5-2,Q676U5-5		UniProtKB-HS_20211205_TnRev.fasta	49,486.3	99.4%	1	2	2	0.00636%	3.40%	444
Omar_20211228_SH366-Sh367_Phosphoproteome-ATR-inhibitor_Experiment	Control	Control	Sh-366-1	General transcription factor 3C polypeptide 3 OS=Homo sapiens OX=9606 GN=GTF3C3 PE=1 SV=1	A0A494C1S7,Q9Y5Q9,Q9Y5Q9-2		UniProtKB-HS_20211205_TnRev.fasta	47,259.3	99.1%	1	2	2	0.00636%	3.80%	413
Omar_20211228_SH366-Sh367_Phosphoproteome-ATR-inhibitor_Experiment	Control	Control	Sh-366-1	Isoform 2 of Plectin OS=Homo sapiens OX=9606 GN=PLEC	Q15149-2,Q15149-3		UniProtKB-HS_20211205_TnRev.fasta	518,026.9	100.0%	6	9	17	0.0540%	1.73%	4570
Omar_20211228_SH366-Sh367_Phosphoproteome-ATR-inhibitor_Experiment	Control	Control	Sh-366-1	Histone H2B OS=Homo sapiens OX=9606 GN=HIST1H2BK PE=3 SV=1	A0A024RCL8,B2R4S9,O60814,P57053,P62807,Q0D2M2		UniProtKB-HS_20211205_TnRev.fasta	13,890.6	96.8%	0	0	0	0.000%	0.000%	126
Omar_20211228_SH366-Sh367_Phosphoproteome-ATR-inhibitor_Experiment	Control	Control	Sh-366-1	Protein SDA1 OS=Homo sapiens OX=9606 PE=2 SV=1	B4DT66,E7EW05,Q9NVU7,Q9NVU7-2		UniProtKB-HS_20211205_TnRev.fasta	68,458.4	100.0%	3	4	4	0.0127%	5.85%	590
Omar_20211228_SH366-Sh367_Phosphoproteome-ATR-inhibitor_Experiment	Control	Control	Sh-366-1	Forkhead box protein J3 OS=Homo sapiens OX=9606 GN=FOXJ3 PE=1 SV=2	Q9UPW0		UniProtKB-HS_20211205_TnRev.fasta	68,959.7	86.9%	1	1	1	0.00318%	2.41%	622
Omar_20211228_SH366-Sh367_Phosphoproteome-ATR-inhibitor_Experiment	Control	Control	Sh-366-1	Kinesin family member 13B, isoform CRA_a OS=Homo sapiens OX=9606 GN=KIF13B PE=3 SV=1	D3DSU3,Q9NQT8		UniProtKB-HS_20211205_TnRev.fasta	202,789.2	99.4%	1	1	1	0.00318%	0.576%	1826
Omar_20211228_SH366-Sh367_Phosphoproteome-ATR-inhibitor_Experiment	Control	Control	Sh-366-1	Peptidyl-prolyl cis-trans isomerase OS=Homo sapiens OX=9606 PE=2 SV=1	A8K486,P62937,V9HWF5		UniProtKB-HS_20211205_TnRev.fasta	18,012.9	99.9%	1	1	1	0.00318%	6.67%	165
Omar_20211228_SH366-Sh367_Phosphoproteome-ATR-inhibitor_Experiment	Control	Control	Sh-366-1	Protein kinase C delta type OS=Homo sapiens OX=9606 GN=PRKCD PE=3 SV=1	A0A024R328,B4DFV1,Q05655,Q05655-2		UniProtKB-HS_20211205_TnRev.fasta	80,955.6	100.0%	3	3	3	0.00953%	3.85%	707
Omar_20211228_SH366-Sh367_Phosphoproteome-ATR-inhibitor_Experiment	Control	Control	Sh-366-1	Serine/threonine-protein phosphatase 6 regulatory subunit 3 OS=Homo sapiens OX=9606 GN=PPP6R3 PE=1 SV=2	Q5H9R7,Q5H9R7-2,Q5H9R7-5		UniProtKB-HS_20211205_TnRev.fasta	98,487.4	100.0%	4	5	5	0.0159%	8.71%	879
Omar_20211228_SH366-Sh367_Phosphoproteome-ATR-inhibitor_Experiment	Control	Control	Sh-366-1	Phosphorylated adapter RNA export protein OS=Homo sapiens OX=9606 GN=PHAX PE=1 SV=1	Q9H814		UniProtKB-HS_20211205_TnRev.fasta	44,403.7	100.0%	2	2	2	0.00636%	9.39%	394
Omar_20211228_SH366-Sh367_Phosphoproteome-ATR-inhibitor_Experiment	Control	Control	Sh-366-1	TBC1 domain family, member 2B, isoform CRA_b OS=Homo sapiens OX=9606 GN=TBC1D2B PE=2 SV=1	B2RTQ2,B7ZMF1,B9A6J8,Q69YW7,Q9UPU7		UniProtKB-HS_20211205_TnRev.fasta	7,828.3	99.9%	1	1	2	0.00636%	2.03%	66
Omar_20211228_SH366-Sh367_Phosphoproteome-ATR-inhibitor_Experiment	Control	Control	Sh-366-1	Ubiquitin carboxyl-terminal hydrolase 24 OS=Homo sapiens OX=9606 GN=USP24 PE=1 SV=3	Q9UPU5		UniProtKB-HS_20211205_TnRev.fasta	294,371.7	100.0%	1	1	1	0.00318%	0.420%	2620
Omar_20211228_SH366-Sh367_Phosphoproteome-ATR-inhibitor_Experiment	Control	Control	Sh-366-1	Rapamycin-insensitive companion of mTOR OS=Homo sapiens OX=9606 GN=RICTOR PE=1 SV=1	Q6R327,Q6R327-3,Q6R327-4,Q8N6M7		UniProtKB-HS_20211205_TnRev.fasta	195,017.9	100.0%	3	4	4	0.0127%	1.35%	1732
Omar_20211228_SH366-Sh367_Phosphoproteome-ATR-inhibitor_Experiment	Control	Control	Sh-366-1	Zinc finger CCCH domain-containing protein 4 OS=Homo sapiens OX=9606 GN=ZC3H4 PE=1 SV=3	Q9UPT8		UniProtKB-HS_20211205_TnRev.fasta	140,259.6	100.0%	3	6	7	0.0222%	3.45%	1303
Omar_20211228_SH366-Sh367_Phosphoproteome-ATR-inhibitor_Experiment	Control	Control	Sh-366-1	Epididymis secretory sperm binding protein OS=Homo sapiens OX=9606 PE=2 SV=1	A0A384N6B9,Q15366,Q15366-2,Q15366-3,Q15366-6		UniProtKB-HS_20211205_TnRev.fasta	38,151.5	100.0%	4	4	4	0.0127%	10.4%	361
Omar_20211228_SH366-Sh367_Phosphoproteome-ATR-inhibitor_Experiment	Control	Control	Sh-366-1	ANKRD26 protein OS=Homo sapiens OX=9606 GN=ANKRD26 PE=2 SV=1	A1L497,E7ESJ3,Q9UPS8		UniProtKB-HS_20211205_TnRev.fasta	196,414.2	99.1%	1	1	1	0.00318%	0.927%	1710
Omar_20211228_SH366-Sh367_Phosphoproteome-ATR-inhibitor_Experiment	Control	Control	Sh-366-1	T-complex protein 1 subunit theta OS=Homo sapiens OX=9606 GN=CCT8 PE=1 SV=4	P50990,P50990-2,P50990-3,Q53HU0,Q7Z759		UniProtKB-HS_20211205_TnRev.fasta	51,586.6	99.1%	1	1	1	0.00318%	1.64%	475
Omar_20211228_SH366-Sh367_Phosphoproteome-ATR-inhibitor_Experiment	Control	Control	Sh-366-1	Chromodomain-helicase-DNA-binding protein 1 OS=Homo sapiens OX=9606 GN=CHD1 PE=1 SV=2	O14646		UniProtKB-HS_20211205_TnRev.fasta	196,694.0	100.0%	5	9	10	0.0318%	3.74%	1710
Omar_20211228_SH366-Sh367_Phosphoproteome-ATR-inhibitor_Experiment	Control	Control	Sh-366-1	Isoform 4 of Ribosomal protein S6 kinase alpha-1 OS=Homo sapiens OX=9606 GN=RPS6KA1	Q15418-4		UniProtKB-HS_20211205_TnRev.fasta	81,149.6	99.9%	1	1	1	0.00318%	2.64%	719
Omar_20211228_SH366-Sh367_Phosphoproteome-ATR-inhibitor_Experiment	Control	Control	Sh-366-1	Protein SMG5 OS=Homo sapiens OX=9606 GN=SMG5 PE=1 SV=3	Q9UPR3		UniProtKB-HS_20211205_TnRev.fasta	113,930.6	50.0%	0	0	0	0.000%	0.000%	1016
Omar_20211228_SH366-Sh367_Phosphoproteome-ATR-inhibitor_Experiment	Control	Control	Sh-366-1	Protein AHNAK2 OS=Homo sapiens OX=9606 GN=AHNAK2 PE=1 SV=2	Q8IVF2,Q8IVF2-3		UniProtKB-HS_20211205_TnRev.fasta	605,647.5	99.4%	1	1	1	0.00318%	0.345%	5695
Omar_20211228_SH366-Sh367_Phosphoproteome-ATR-inhibitor_Experiment	Control	Control	Sh-366-1	HCG2044799 OS=Homo sapiens OX=9606 GN=HNRNPUL2-BSCL2 PE=4 SV=1	H3BQZ7,Q1KMD3		UniProtKB-HS_20211205_TnRev.fasta	85,105.2	100.0%	5	7	9	0.0286%	9.65%	747
Omar_20211228_SH366-Sh367_Phosphoproteome-ATR-inhibitor_Experiment	Control	Control	Sh-366-1	AbLIM1 OS=Homo sapiens OX=9606 PE=2 SV=1	A0A2Z4N5U1,A0A3B3IS55,O14639		UniProtKB-HS_20211205_TnRev.fasta	87,689.0	100.0%	3	3	5	0.0159%	5.65%	778
Omar_20211228_SH366-Sh367_Phosphoproteome-ATR-inhibitor_Experiment	Control	Control	Sh-366-1	Palladin, cytoskeletal associated protein OS=Homo sapiens OX=9606 GN=PALLD PE=2 SV=1	B2RTX2,Q8WX93,Q8WX93-2,Q8WX93-5,Q8WX93-9		UniProtKB-HS_20211205_TnRev.fasta	123,694.7	100.0%	3	7	11	0.0350%	2.44%	1123
Omar_20211228_SH366-Sh367_Phosphoproteome-ATR-inhibitor_Experiment	Control	Control	Sh-366-1	Eukaryotic translation initiation factor 3 subunit C OS=Homo sapiens OX=9606 GN=EIF3S8 PE=3 SV=1	A0A024QYU9,A1KYQ7,B4DVQ5,B5ME19,Q99613,Q99613-2		UniProtKB-HS_20211205_TnRev.fasta	105,476.3	100.0%	5	6	9	0.0286%	12.3%	914
Omar_20211228_SH366-Sh367_Phosphoproteome-ATR-inhibitor_Experiment	Control	Control	Sh-366-1	Protein phosphatase 1 regulatory subunit OS=Homo sapiens OX=9606 PE=2 SV=1	B2RAH5,O14974,O14974-2,O14974-5		UniProtKB-HS_20211205_TnRev.fasta	111,187.4	100.0%	9	11	12	0.0381%	9.71%	995
Omar_20211228_SH366-Sh367_Phosphoproteome-ATR-inhibitor_Experiment	Control	Control	Sh-366-1	cDNA FLJ57546, highly similar to Homo sapiens target of EGR1, member 1 (nuclear) (TOE1), mRNA OS=Homo sapiens OX=9606 PE=2 SV=1	B4DP23		UniProtKB-HS_20211205_TnRev.fasta	29,437.9	99.1%	1	1	1	0.00318%	7.25%	262
Omar_20211228_SH366-Sh367_Phosphoproteome-ATR-inhibitor_Experiment	Control	Control	Sh-366-1	Non-SMC condensin I complex, subunit G OS=Homo sapiens OX=9606 GN=NCAPG PE=2 SV=1	Q6NUR1,Q9BPX3		UniProtKB-HS_20211205_TnRev.fasta	114,338.4	100.0%	4	12	25	0.0794%	4.93%	1015
Omar_20211228_SH366-Sh367_Phosphoproteome-ATR-inhibitor_Experiment	Control	Control	Sh-366-1	Large neutral amino acids transporter small subunit 1 OS=Homo sapiens OX=9606 GN=SLC7A5 PE=1 SV=2	Q01650		UniProtKB-HS_20211205_TnRev.fasta	55,012.1	99.1%	1	1	2	0.00636%	3.55%	507
Omar_20211228_SH366-Sh367_Phosphoproteome-ATR-inhibitor_Experiment	Control	Control	Sh-366-1	cDNA, FLJ92633, highly similar to Homo sapiens CCAAT-box-binding transcription factor (CBF2), mRNA OS=Homo sapiens OX=9606 PE=2 SV=1	B2R5U7,Q03701		UniProtKB-HS_20211205_TnRev.fasta	120,978.0	100.0%	2	3	6	0.0191%	3.81%	1054
Omar_20211228_SH366-Sh367_Phosphoproteome-ATR-inhibitor_Experiment	Control	Control	Sh-366-1	Keratin, type I cytoskeletal 17 OS=Homo sapiens OX=9606 GN=KRT17 PE=1 SV=2	Q04695		UniProtKB-HS_20211205_TnRev.fasta	48,106.7	100.0%	3	3	5	0.0159%	7.64%	432
Omar_20211228_SH366-Sh367_Phosphoproteome-ATR-inhibitor_Experiment	Control	Control	Sh-366-1	Peroxiredoxin-1 (Fragment) OS=Homo sapiens OX=9606 GN=PRDX1 PE=1 SV=1	A0A0A0MSI0,A0A384NPQ2,Q06830		UniProtKB-HS_20211205_TnRev.fasta	18,976.3	100.0%	1	1	1	0.00318%	4.68%	171
Omar_20211228_SH366-Sh367_Phosphoproteome-ATR-inhibitor_Experiment	Control	Control	Sh-366-1	Dysbindin OS=Homo sapiens OX=9606 GN=DTNBP1 PE=1 SV=1	A0A087WYP9,A0A0S2Z5U8,A6NFV8,D6RJC6,Q96EV8,Q96EV8-3		UniProtKB-HS_20211205_TnRev.fasta	30,386.4	99.1%	1	1	1	0.00318%	9.81%	270
Omar_20211228_SH366-Sh367_Phosphoproteome-ATR-inhibitor_Experiment	Control	Control	Sh-366-1	Sperm associated antigen 1, isoform CRA_b OS=Homo sapiens OX=9606 GN=SPAG1 PE=4 SV=1	A0A024R9D8,A0A024R9G1,Q07617		UniProtKB-HS_20211205_TnRev.fasta	74,281.8	100.0%	2	2	2	0.00636%	1.94%	668
Omar_20211228_SH366-Sh367_Phosphoproteome-ATR-inhibitor_Experiment	Control	Control	Sh-366-1	Acyl-CoA-binding domain-containing protein 5 OS=Homo sapiens OX=9606 GN=ACBD5 PE=1 SV=1	A0A7I2V2Y9,A0A7I2V347,A0A7I2V420,A0A7I2V462,A0A7I2V560,A0A7I2V5E1,A0A7I2V5L4,A0A7I2V5U2,A0A7I2YQD7,A0A7I2YQE9,A0A7I2YQJ9,B7Z2R7,B7Z9D0,Q5T8D3,Q5T8D3-2,Q5T8D3-3,Q5T8D3-4,Q5T8E0,Q8NCM9,X6RDD7		UniProtKB-HS_20211205_TnRev.fasta	50,457.1	100.0%	2	3	3	0.00953%	5.99%	452
Omar_20211228_SH366-Sh367_Phosphoproteome-ATR-inhibitor_Experiment	Control	Control	Sh-366-1	Serine/threonine-protein phosphatase 6 regulatory subunit 1 OS=Homo sapiens OX=9606 GN=PPP6R1 PE=1 SV=5	Q9UPN7		UniProtKB-HS_20211205_TnRev.fasta	96,724.1	100.0%	2	3	3	0.00953%	7.38%	881
Omar_20211228_SH366-Sh367_Phosphoproteome-ATR-inhibitor_Experiment	Control	Control	Sh-366-1	Ornithine aminotransferase-like 1, isoform CRA_a OS=Homo sapiens OX=9606 GN=OATL1 PE=2 SV=1	B4DF03,B9A6M7,Q3MII6		UniProtKB-HS_20211205_TnRev.fasta	76,328.6	99.1%	1	1	1	0.00318%	1.59%	688
Omar_20211228_SH366-Sh367_Phosphoproteome-ATR-inhibitor_Experiment	Control	Control	Sh-366-1	Plasminogen activator inhibitor 1 RNA-binding protein OS=Homo sapiens OX=9606 GN=SERBP1 PE=1 SV=2	Q8NC51		UniProtKB-HS_20211205_TnRev.fasta	44,965.8	100.0%	3	3	4	0.0127%	16.2%	408
Omar_20211228_SH366-Sh367_Phosphoproteome-ATR-inhibitor_Experiment	Control	Control	Sh-366-1	DnaJ homolog subfamily B member 6 OS=Homo sapiens OX=9606 GN=DNAJB6 PE=1 SV=1	A0A0J9YX62,B4DMJ9,B4DNN5,B4DVN1,E9PH18,O75190,O75190-3,O75190-4,Q75MP3		UniProtKB-HS_20211205_TnRev.fasta	30,370.0	70.7%	0	0	0	0.000%	0.000%	277
Omar_20211228_SH366-Sh367_Phosphoproteome-ATR-inhibitor_Experiment	Control	Control	Sh-366-1	cDNA, FLJ96709, highly similar to Homo sapiens glutamate rich WD repeat protein GRWD (GRWD), mRNA OS=Homo sapiens OX=9606 PE=2 SV=1	B2RDP6,Q8TCJ8,Q9BQ67		UniProtKB-HS_20211205_TnRev.fasta	49,418.4	100.0%	3	7	28	0.0890%	15.0%	446
Omar_20211228_SH366-Sh367_Phosphoproteome-ATR-inhibitor_Experiment	Control	Control	Sh-366-1	WASH complex subunit 2A OS=Homo sapiens OX=9606 GN=WASHC2A PE=1 SV=2	E7ESD2,F8W7U3,Q641Q2,Q641Q2-2		UniProtKB-HS_20211205_TnRev.fasta	144,944.9	100.0%	3	5	5	0.0159%	5.24%	1320
Omar_20211228_SH366-Sh367_Phosphoproteome-ATR-inhibitor_Experiment	Control	Control	Sh-366-1	cDNA FLJ77451, highly similar to Homo sapiens nuclear factor of activated T-cells, cytoplasmic, calcineurin-dependent 3 (NFATC3), transcript variant 1, mRNA OS=Homo sapiens OX=9606 PE=2 SV=1	A8K2V5,B5B2S1,H3BRS1,Q12968		UniProtKB-HS_20211205_TnRev.fasta	115,594.0	91.4%	1	1	1	0.00318%	1.21%	1075
Omar_20211228_SH366-Sh367_Phosphoproteome-ATR-inhibitor_Experiment	Control	Control	Sh-366-1	cDNA FLJ76427, highly similar to Homo sapiens SH2 domain binding protein 1 (tetratricopeptide repeat containing) (SH2BP1), mRNA OS=Homo sapiens OX=9606 PE=2 SV=1	A8K6X9,Q6PD62		UniProtKB-HS_20211205_TnRev.fasta	133,506.6	100.0%	2	3	3	0.00953%	3.67%	1173
Omar_20211228_SH366-Sh367_Phosphoproteome-ATR-inhibitor_Experiment	Control	Control	Sh-366-1	Transcription initiation factor TFIID subunit 7 OS=Homo sapiens OX=9606 GN=TAF7 PE=1 SV=1	Q15545		UniProtKB-HS_20211205_TnRev.fasta	40,260.0	56.0%	0	0	0	0.000%	0.000%	349
Omar_20211228_SH366-Sh367_Phosphoproteome-ATR-inhibitor_Experiment	Control	Control	Sh-366-1	NSFL1 cofactor p47 (Fragment) OS=Homo sapiens OX=9606 PE=2 SV=1	Q53FE8,Q53FF5,Q9UNZ2,Q9UNZ2-5,Q9UNZ2-6		UniProtKB-HS_20211205_TnRev.fasta	28,522.6	14.6%	0	0	0	0.000%	0.000%	259
Omar_20211228_SH366-Sh367_Phosphoproteome-ATR-inhibitor_Experiment	Control	Control	Sh-366-1	cDNA FLJ58196, highly similar to Zinc finger CCCH domain-containing protein 11A OS=Homo sapiens OX=9606 PE=2 SV=1	B4DLG2,O75152		UniProtKB-HS_20211205_TnRev.fasta	89,130.8	100.0%	4	6	7	0.0222%	11.2%	810
Omar_20211228_SH366-Sh367_Phosphoproteome-ATR-inhibitor_Experiment	Control	Control	Sh-366-1	BRCA1-A complex subunit RAP80 OS=Homo sapiens OX=9606 GN=RAP80 PE=3 SV=1	A0A024R7R0,Q96RL1,Q96RL1-2		UniProtKB-HS_20211205_TnRev.fasta	61,324.3	100.0%	4	4	5	0.0159%	8.48%	553
Omar_20211228_SH366-Sh367_Phosphoproteome-ATR-inhibitor_Experiment	Control	Control	Sh-366-1	ATP-dependent RNA helicase DDX1 (Fragment) OS=Homo sapiens OX=9606 PE=2 SV=1	B4DP70		UniProtKB-HS_20211205_TnRev.fasta	59,197.3	99.1%	1	1	1	0.00318%	3.40%	529
Omar_20211228_SH366-Sh367_Phosphoproteome-ATR-inhibitor_Experiment	Control	Control	Sh-366-1	Serine/threonine-protein phosphatase PGAM5, mitochondrial OS=Homo sapiens OX=9606 GN=PGAM5 PE=1 SV=2	Q96HS1,Q96HS1-2		UniProtKB-HS_20211205_TnRev.fasta	28,020.4	98.7%	1	1	1	0.00318%	4.15%	255
Omar_20211228_SH366-Sh367_Phosphoproteome-ATR-inhibitor_Experiment	Control	Control	Sh-366-1	MAP7 domain-containing protein 1 OS=Homo sapiens OX=9606 GN=MAP7D1 PE=1 SV=1	Q3KQU3		UniProtKB-HS_20211205_TnRev.fasta	92,820.2	100.0%	4	5	6	0.0191%	6.90%	841
Omar_20211228_SH366-Sh367_Phosphoproteome-ATR-inhibitor_Experiment	Control	Control	Sh-366-1	B-cell CLL/lymphoma 9, isoform CRA_a OS=Homo sapiens OX=9606 GN=BCL9 PE=3 SV=1	A0A024QYY4,A0A804HI55,O00512,Q1JQ81		UniProtKB-HS_20211205_TnRev.fasta	149,290.4	100.0%	2	2	2	0.00636%	2.95%	1426
Omar_20211228_SH366-Sh367_Phosphoproteome-ATR-inhibitor_Experiment	Control	Control	Sh-366-1	Helicase SRCAP OS=Homo sapiens OX=9606 GN=SRCAP PE=1 SV=1	A0A0A0MS59,A0A0C4DFX4,Q6ZRS2,Q6ZRS2-2,Q6ZRS2-3		UniProtKB-HS_20211205_TnRev.fasta	327,839.0	100.0%	2	2	4	0.0127%	1.62%	3072
Omar_20211228_SH366-Sh367_Phosphoproteome-ATR-inhibitor_Experiment	Control	Control	Sh-366-1	CNK3/IPCEF1 fusion protein OS=Homo sapiens OX=9606 GN=CNK3/IPCEF1 PE=1 SV=1	G9CGD6,G9CGD6-2,G9CGD6-3		UniProtKB-HS_20211205_TnRev.fasta	92,058.9	99.1%	1	1	1	0.00318%	1.56%	830
Omar_20211228_SH366-Sh367_Phosphoproteome-ATR-inhibitor_Experiment	Control	Control	Sh-366-1	DnaJ homolog subfamily C member 2 (Fragment) OS=Homo sapiens OX=9606 GN=DNAJC2 PE=1 SV=1	H7C3L7		UniProtKB-HS_20211205_TnRev.fasta	28,647.4	100.0%	1	2	2	0.00636%	4.94%	243
Omar_20211228_SH366-Sh367_Phosphoproteome-ATR-inhibitor_Experiment	Control	Control	Sh-366-1	Dedicator of cytokinesis 5, isoform CRA_a OS=Homo sapiens OX=9606 GN=DOCK5 PE=3 SV=1	D3DSS6,Q9H7D0		UniProtKB-HS_20211205_TnRev.fasta	215,317.5	100.0%	3	3	3	0.00953%	1.67%	1870
Omar_20211228_SH366-Sh367_Phosphoproteome-ATR-inhibitor_Experiment	Control	Control	Sh-366-1	Adenylate cyclase type 6 OS=Homo sapiens OX=9606 GN=ADCY6 PE=1 SV=2	O43306,O43306-2		UniProtKB-HS_20211205_TnRev.fasta	124,868.1	10.5%	0	0	0	0.000%	0.000%	1115
Omar_20211228_SH366-Sh367_Phosphoproteome-ATR-inhibitor_Experiment	Control	Control	Sh-366-1	Nucleolar GTP-binding protein 2 OS=Homo sapiens OX=9606 GN=GNL2 PE=1 SV=1	Q13823,Q5T0F3		UniProtKB-HS_20211205_TnRev.fasta	83,656.0	99.7%	1	1	1	0.00318%	2.74%	731
Omar_20211228_SH366-Sh367_Phosphoproteome-ATR-inhibitor_Experiment	Control	Control	Sh-366-1	Insulin-like growth factor 2 mRNA-binding protein 2 OS=Homo sapiens OX=9606 GN=IGF2BP2 PE=1 SV=1	F8W930,Q9Y6M1,Q9Y6M1-1,Q9Y6M1-3,Q9Y6M1-4,Q9Y6M1-5,Q9Y6M1-6		UniProtKB-HS_20211205_TnRev.fasta	58,578.1	99.1%	1	2	3	0.00953%	2.81%	531
Omar_20211228_SH366-Sh367_Phosphoproteome-ATR-inhibitor_Experiment	Control	Control	Sh-366-1	Protein inhibitor of activated STAT, 2, isoform CRA_a OS=Homo sapiens OX=9606 GN=PIAS2 PE=3 SV=1	A0A024RC49,A0A087WUY7,O75928,O75928-2,Q2TA77		UniProtKB-HS_20211205_TnRev.fasta	63,397.4	6.4%	0	0	0	0.000%	0.000%	572
Omar_20211228_SH366-Sh367_Phosphoproteome-ATR-inhibitor_Experiment	Control	Control	Sh-366-1	Regulator of chromosome condensation 1 isoform 3 (Fragment) OS=Homo sapiens OX=9606 GN=RCC1 PE=2 SV=1	A0A0S2Z3I4,A0A0S2Z404,C9J3R0,C9JMJ4,C9JQZ4,C9JRH2,C9JW69,M0R1Q8,P18754,P18754-2,Q5T081		UniProtKB-HS_20211205_TnRev.fasta	48,144.3	100.0%	2	3	7	0.0222%	2.51%	452
Omar_20211228_SH366-Sh367_Phosphoproteome-ATR-inhibitor_Experiment	Control	Control	Sh-366-1	Trinucleotide repeat containing 15, isoform CRA_a OS=Homo sapiens OX=9606 GN=TNRC15 PE=4 SV=1	A0A024R4A5,Q6Y7W6		UniProtKB-HS_20211205_TnRev.fasta	150,069.3	100.0%	4	8	15	0.0477%	6.24%	1299
Omar_20211228_SH366-Sh367_Phosphoproteome-ATR-inhibitor_Experiment	Control	Control	Sh-366-1	DNA-directed RNA polymerase I subunit RPA43 OS=Homo sapiens OX=9606 GN=POLR1F PE=1 SV=1	Q3B726		UniProtKB-HS_20211205_TnRev.fasta	37,432.9	100.0%	4	11	17	0.0540%	12.7%	338
Omar_20211228_SH366-Sh367_Phosphoproteome-ATR-inhibitor_Experiment	Control	Control	Sh-366-1	Apoptosis-inducing factor 1, mitochondrial OS=Homo sapiens OX=9606 GN=AIFM1 PE=1 SV=1	A0A6Q8PFQ8		UniProtKB-HS_20211205_TnRev.fasta	61,526.3	70.5%	0	0	0	0.000%	0.000%	565
Omar_20211228_SH366-Sh367_Phosphoproteome-ATR-inhibitor_Experiment	Control	Control	Sh-366-1	Protein YIPF OS=Homo sapiens OX=9606 PE=2 SV=1	A8K9X0,B1AV70,Q96EC8,Q96EC8-2		UniProtKB-HS_20211205_TnRev.fasta	21,479.2	89.0%	1	1	1	0.00318%	6.78%	193
Omar_20211228_SH366-Sh367_Phosphoproteome-ATR-inhibitor_Experiment	Control	Control	Sh-366-1	Testis secretory sperm-binding protein Li 233m OS=Homo sapiens OX=9606 PE=2 SV=1	A0A140VKA6,F6VDH7,P50502,Q0IJ56,Q1XBU7,Q3KNR6		UniProtKB-HS_20211205_TnRev.fasta	41,332.4	100.0%	2	7	11	0.0350%	14.6%	369
Omar_20211228_SH366-Sh367_Phosphoproteome-ATR-inhibitor_Experiment	Control	Control	Sh-366-1	U4/U6.U5 tri-snRNP-associated protein 2 OS=Homo sapiens OX=9606 GN=USP39 PE=1 SV=1	B9A018,Q53GS9,Q53GS9-3		UniProtKB-HS_20211205_TnRev.fasta	56,360.4	100.0%	2	2	2	0.00636%	2.43%	488
Omar_20211228_SH366-Sh367_Phosphoproteome-ATR-inhibitor_Experiment	Control	Control	Sh-366-1	Isoform 3 of Ligand-dependent corepressor OS=Homo sapiens OX=9606 GN=LCOR	Q96JN0-3		UniProtKB-HS_20211205_TnRev.fasta	170,479.7	100.0%	1	1	1	0.00318%	1.54%	1557
Omar_20211228_SH366-Sh367_Phosphoproteome-ATR-inhibitor_Experiment	Control	Control	Sh-366-1	Mammalian enabled variant pan OS=Homo sapiens OX=9606 GN=ENAH PE=2 SV=1	A0A097PID1		UniProtKB-HS_20211205_TnRev.fasta	65,993.1	99.6%	1	1	1	0.00318%	1.36%	589
Omar_20211228_SH366-Sh367_Phosphoproteome-ATR-inhibitor_Experiment	Control	Control	Sh-366-1	SEC31-like 1 (S. cerevisiae), isoform CRA_d OS=Homo sapiens OX=9606 GN=SEC31L1 PE=3 SV=1	A1LU61,D6REX3,D6RHZ5,O94979,O94979-2,O94979-3,O94979-8,O94979-9		UniProtKB-HS_20211205_TnRev.fasta	133,016.8	100.0%	3	4	4	0.0127%	3.85%	1220
Omar_20211228_SH366-Sh367_Phosphoproteome-ATR-inhibitor_Experiment	Control	Control	Sh-366-1	Coiled-coil domain-containing protein 86 OS=Homo sapiens OX=9606 GN=CCDC86 PE=1 SV=1	Q9H6F5		UniProtKB-HS_20211205_TnRev.fasta	40,236.1	100.0%	8	19	33	0.105%	23.6%	360
Omar_20211228_SH366-Sh367_Phosphoproteome-ATR-inhibitor_Experiment	Control	Control	Sh-366-1	Podocalyxin OS=Homo sapiens OX=9606 GN=PODXL PE=2 SV=1	B7ZKQ8,O00592,O00592-2,Q96N83		UniProtKB-HS_20211205_TnRev.fasta	55,385.4	96.1%	1	1	1	0.00318%	5.36%	526
Omar_20211228_SH366-Sh367_Phosphoproteome-ATR-inhibitor_Experiment	Control	Control	Sh-366-1	Coiled-coil domain-containing protein 43 OS=Homo sapiens OX=9606 GN=CCDC43 PE=1 SV=2	Q96MW1		UniProtKB-HS_20211205_TnRev.fasta	25,248.7	100.0%	2	2	2	0.00636%	15.6%	224
Omar_20211228_SH366-Sh367_Phosphoproteome-ATR-inhibitor_Experiment	Control	Control	Sh-366-1	N-myc downstream-regulated gene 3 protein OS=Homo sapiens OX=9606 PE=2 SV=1	B7Z341,B7ZLZ9,F8WBF9,Q5TH30,Q9UGV2,Q9UGV2-2,Q9UGV2-3		UniProtKB-HS_20211205_TnRev.fasta	31,484.4	100.0%	3	9	19	0.0604%	15.1%	286
Omar_20211228_SH366-Sh367_Phosphoproteome-ATR-inhibitor_Experiment	Control	Control	Sh-366-1	cDNA FLJ60960, highly similar to Phosphatidylinositol 4-kinase alpha OS=Homo sapiens OX=9606 PE=2 SV=1	B4DYG5,P42356,Q4LE69		UniProtKB-HS_20211205_TnRev.fasta	236,838.3	99.9%	1	1	1	0.00318%	0.666%	2102
Omar_20211228_SH366-Sh367_Phosphoproteome-ATR-inhibitor_Experiment	Control	Control	Sh-366-1	ARHGAP29 (Fragment) OS=Homo sapiens OX=9606 GN=ARHGAP29 PE=4 SV=1	A0A2X0U4J5,Q52LW3		UniProtKB-HS_20211205_TnRev.fasta	142,068.1	97.1%	0	0	0	0.000%	0.000%	1261
Omar_20211228_SH366-Sh367_Phosphoproteome-ATR-inhibitor_Experiment	Control	Control	Sh-366-1	NOP protein chaperone 1 OS=Homo sapiens OX=9606 GN=NOPCHAP1 PE=1 SV=2	Q8N5I9		UniProtKB-HS_20211205_TnRev.fasta	20,123.7	92.9%	1	1	1	0.00318%	5.41%	185
Omar_20211228_SH366-Sh367_Phosphoproteome-ATR-inhibitor_Experiment	Control	Control	Sh-366-1	Coiled-coil domain-containing protein 93 OS=Homo sapiens OX=9606 GN=CCDC93 PE=1 SV=1	F8W9X7,Q567U6		UniProtKB-HS_20211205_TnRev.fasta	73,200.1	99.1%	1	1	1	0.00318%	1.90%	631
Omar_20211228_SH366-Sh367_Phosphoproteome-ATR-inhibitor_Experiment	Control	Control	Sh-366-1	PWWP domain-containing protein 2A OS=Homo sapiens OX=9606 GN=PWWP2A PE=1 SV=2	Q96N64		UniProtKB-HS_20211205_TnRev.fasta	81,960.9	100.0%	3	3	3	0.00953%	11.8%	755
Omar_20211228_SH366-Sh367_Phosphoproteome-ATR-inhibitor_Experiment	Control	Control	Sh-366-1	Heterogeneous nuclear ribonucleoprotein K OS=Homo sapiens OX=9606 GN=HNRPK PE=4 SV=1	A0A024R228,B4DUQ1,P61978,P61978-2,P61978-3,Q5EC54		UniProtKB-HS_20211205_TnRev.fasta	48,564.6	100.0%	5	7	22	0.0699%	9.94%	440
Omar_20211228_SH366-Sh367_Phosphoproteome-ATR-inhibitor_Experiment	Control	Control	Sh-366-1	Tropomyosin 3 isoform 1 (Fragment) OS=Homo sapiens OX=9606 GN=TPM3 PE=2 SV=1	A0A0S2Z4G4,B2RDE1,P06753-2,P06753-3,P06753-6,Q5HYB6		UniProtKB-HS_20211205_TnRev.fasta	28,923.2	100.0%	2	2	2	0.00636%	10.5%	248
Omar_20211228_SH366-Sh367_Phosphoproteome-ATR-inhibitor_Experiment	Control	Control	Sh-366-1	cDNA FLJ61649, highly similar to Homo sapiens estrogen receptor binding protein (ERBP), mRNA OS=Homo sapiens OX=9606 PE=2 SV=1	B7Z854,J3KP30,Q5QJE6		UniProtKB-HS_20211205_TnRev.fasta	66,175.1	99.9%	1	4	5	0.0159%	4.66%	601
Omar_20211228_SH366-Sh367_Phosphoproteome-ATR-inhibitor_Experiment	Control	Control	Sh-366-1	Nucleolar protein 3 (Fragment) OS=Homo sapiens OX=9606 GN=NOL3 PE=1 SV=1	H3BUN4,H3BUP2,J3QLT7,O60936,O60936-3,Q5TZN6		UniProtKB-HS_20211205_TnRev.fasta	29,354.6	99.1%	1	1	1	0.00318%	16.5%	270
Omar_20211228_SH366-Sh367_Phosphoproteome-ATR-inhibitor_Experiment	Control	Control	Sh-366-1	Cell division cycle-associated protein 2 OS=Homo sapiens OX=9606 GN=CDCA2 PE=1 SV=1	E9PEI0,Q69YH5		UniProtKB-HS_20211205_TnRev.fasta	112,679.0	96.8%	0	0	0	0.000%	0.000%	1023
Omar_20211228_SH366-Sh367_Phosphoproteome-ATR-inhibitor_Experiment	Control	Control	Sh-366-1	40S ribosomal protein S2 (Fragment) OS=Homo sapiens OX=9606 GN=RPS2 PE=1 SV=1	H0YEN5,P15880,Q6IPX5,Q8N5L9		UniProtKB-HS_20211205_TnRev.fasta	31,325.2	92.8%	1	1	1	0.00318%	4.10%	293
Omar_20211228_SH366-Sh367_Phosphoproteome-ATR-inhibitor_Experiment	Control	Control	Sh-366-1	General transcription factor 3C polypeptide 1 OS=Homo sapiens OX=9606 GN=GTF3C1 PE=1 SV=4	Q12789,Q12789-3,Q6AHZ7		UniProtKB-HS_20211205_TnRev.fasta	236,282.1	100.0%	6	7	10	0.0318%	5.83%	2084
Omar_20211228_SH366-Sh367_Phosphoproteome-ATR-inhibitor_Experiment	Control	Control	Sh-366-1	WD repeat-containing protein 55 OS=Homo sapiens OX=9606 GN=WDR55 PE=1 SV=2	Q9H6Y2		UniProtKB-HS_20211205_TnRev.fasta	42,070.5	100.0%	2	5	19	0.0604%	11.5%	383
Omar_20211228_SH366-Sh367_Phosphoproteome-ATR-inhibitor_Experiment	Control	Control	Sh-366-1	cDNA FLJ50498, highly similar to ATP-dependent RNA helicase DDX24 OS=Homo sapiens OX=9606 PE=2 SV=1	B4DGI6,B4DKV2,G3V529,Q59FS7,Q9GZR7,Q9GZR7-2,Q9P054		UniProtKB-HS_20211205_TnRev.fasta	91,483.8	100.0%	2	4	7	0.0222%	3.90%	816
Omar_20211228_SH366-Sh367_Phosphoproteome-ATR-inhibitor_Experiment	Control	Control	Sh-366-1	UPF0472 protein C16orf72 OS=Homo sapiens OX=9606 GN=C16orf72 PE=1 SV=1	Q14CZ0		UniProtKB-HS_20211205_TnRev.fasta	30,925.3	92.8%	1	1	1	0.00318%	2.91%	275
Omar_20211228_SH366-Sh367_Phosphoproteome-ATR-inhibitor_Experiment	Control	Control	Sh-366-1	Serine/arginine-rich splicing factor 11 OS=Homo sapiens OX=9606 GN=SRSF11 PE=1 SV=1	Q05519,Q5T757,Q6MZM2,Q6N079		UniProtKB-HS_20211205_TnRev.fasta	53,543.7	100.0%	4	5	8	0.0254%	8.06%	484
Omar_20211228_SH366-Sh367_Phosphoproteome-ATR-inhibitor_Experiment	Control	Control	Sh-366-1	FYVE, RhoGEF and PH domain containing 1 (Faciogenital dysplasia), isoform CRA_a OS=Homo sapiens OX=9606 GN=FGD1 PE=4 SV=1	A0A024R9Y5,A0A2X0SFE1,P98174		UniProtKB-HS_20211205_TnRev.fasta	106,561.9	99.1%	1	1	1	0.00318%	2.39%	961
Omar_20211228_SH366-Sh367_Phosphoproteome-ATR-inhibitor_Experiment	Control	Control	Sh-366-1	HCG1821276, isoform CRA_a OS=Homo sapiens OX=9606 GN=hCG_1821276 PE=4 SV=1	A0A024RCJ8,A0A0G2JHC2,A0A1U9X8C1,A0A1U9X8C7,A0A1U9X8D3,Q6NYC8		UniProtKB-HS_20211205_TnRev.fasta	67,942.8	99.9%	1	1	1	0.00318%	3.92%	613
Omar_20211228_SH366-Sh367_Phosphoproteome-ATR-inhibitor_Experiment	Control	Control	Sh-366-1	KRR1 small subunit processome component homolog OS=Homo sapiens OX=9606 GN=KRR1 PE=1 SV=4	Q13601,Q13601-2		UniProtKB-HS_20211205_TnRev.fasta	36,789.8	99.2%	1	1	1	0.00318%	2.62%	324
Omar_20211228_SH366-Sh367_Phosphoproteome-ATR-inhibitor_Experiment	Control	Control	Sh-366-1	cDNA FLJ76762, highly similar to Homo sapiens suppressor of zeste 12 homolog (Drosophila) (SUZ12), mRNA OS=Homo sapiens OX=9606 PE=2 SV=1	A8K1U9		UniProtKB-HS_20211205_TnRev.fasta	83,017.0	99.1%	1	2	2	0.00636%	2.44%	739
Omar_20211228_SH366-Sh367_Phosphoproteome-ATR-inhibitor_Experiment	Control	Control	Sh-366-1	Isoform 2 of Centrosomal protein of 95 kDa OS=Homo sapiens OX=9606 GN=CEP95	Q96GE4-2		UniProtKB-HS_20211205_TnRev.fasta	76,677.1	99.1%	1	1	1	0.00318%	5.18%	657
Omar_20211228_SH366-Sh367_Phosphoproteome-ATR-inhibitor_Experiment	Control	Control	Sh-366-1	ARHGAP35 (Fragment) OS=Homo sapiens OX=9606 GN=ARHGAP35 PE=4 SV=1	A0A2X0SFV3,Q9NRY4		UniProtKB-HS_20211205_TnRev.fasta	170,518.9	100.0%	4	4	4	0.0127%	4.86%	1499
Omar_20211228_SH366-Sh367_Phosphoproteome-ATR-inhibitor_Experiment	Control	Control	Sh-366-1	Epididymis secretory sperm binding protein OS=Homo sapiens OX=9606 PE=2 SV=1	A0A384MQX1,A0A6Q8PFJ0,P02545		UniProtKB-HS_20211205_TnRev.fasta	74,140.7	100.0%	8	13	31	0.0985%	13.0%	664
Omar_20211228_SH366-Sh367_Phosphoproteome-ATR-inhibitor_Experiment	Control	Control	Sh-366-1	Zinc finger CCCH domain-containing protein 8 OS=Homo sapiens OX=9606 GN=ZC3H8 PE=1 SV=1	A0A0C4DGZ1,Q8N5P1		UniProtKB-HS_20211205_TnRev.fasta	33,576.4	99.8%	1	2	2	0.00636%	7.74%	291
Omar_20211228_SH366-Sh367_Phosphoproteome-ATR-inhibitor_Experiment	Control	Control	Sh-366-1	RING-type E3 ubiquitin transferase RAD18 OS=Homo sapiens OX=9606 GN=RAD18 PE=3 SV=1	A0A024R2I7,Q53H10,Q9NS91		UniProtKB-HS_20211205_TnRev.fasta	56,223.8	98.8%	1	1	1	0.00318%	2.22%	495
Omar_20211228_SH366-Sh367_Phosphoproteome-ATR-inhibitor_Experiment	Control	Control	Sh-366-1	Importin subunit alpha OS=Homo sapiens OX=9606 GN=KPNA2 PE=1 SV=1	A0A7I2V351,A0A7I2V3Z3,A0A7I2V487,A0A7I2YQE1,A8K7D9,J3KS65,J3QLL0,P52292,Q7Z726		UniProtKB-HS_20211205_TnRev.fasta	57,862.5	100.0%	2	2	4	0.0127%	3.57%	529
Omar_20211228_SH366-Sh367_Phosphoproteome-ATR-inhibitor_Experiment	Control	Control	Sh-366-1	RNA polymerase II subunit A C-terminal domain phosphatase (Fragment) OS=Homo sapiens OX=9606 GN=CTDP1 PE=1 SV=1	K7EJD2		UniProtKB-HS_20211205_TnRev.fasta	87,580.9	99.4%	1	1	1	0.00318%	1.25%	799
Omar_20211228_SH366-Sh367_Phosphoproteome-ATR-inhibitor_Experiment	Control	Control	Sh-366-1	Epididymis secretory sperm binding protein OS=Homo sapiens OX=9606 GN=HNRPA3 PE=2 SV=1	A0A384NL63,A0A7I2V2R3,A0A7I2V402,A0A7I2V4G0,A0A7I2V5D8,B4DDB6,B4E3E6,P51991,P51991-2		UniProtKB-HS_20211205_TnRev.fasta	37,029.2	99.1%	1	2	4	0.0127%	5.82%	356
Omar_20211228_SH366-Sh367_Phosphoproteome-ATR-inhibitor_Experiment	Control	Control	Sh-366-1	cDNA FLJ56409, highly similar to Serine/threonine-protein kinase Chk1 OS=Homo sapiens OX=9606 PE=2 SV=1	B4DT73,E7EPP6,O14757,O14757-2,O14757-3		UniProtKB-HS_20211205_TnRev.fasta	50,416.2	99.8%	1	1	1	0.00318%	3.05%	442
Omar_20211228_SH366-Sh367_Phosphoproteome-ATR-inhibitor_Experiment	Control	Control	Sh-366-1	Leucine-rich repeat-containing protein 47 OS=Homo sapiens OX=9606 GN=LRRC47 PE=1 SV=1	Q8N1G4		UniProtKB-HS_20211205_TnRev.fasta	63,474.8	100.0%	2	2	2	0.00636%	5.83%	583
Omar_20211228_SH366-Sh367_Phosphoproteome-ATR-inhibitor_Experiment	Control	Control	Sh-366-1	UBX domain-containing protein 4 OS=Homo sapiens OX=9606 GN=UBXN4 PE=1 SV=2	Q92575		UniProtKB-HS_20211205_TnRev.fasta	56,778.3	100.0%	2	3	3	0.00953%	13.4%	508
Omar_20211228_SH366-Sh367_Phosphoproteome-ATR-inhibitor_Experiment	Control	Control	Sh-366-1	Family with sequence similarity 82, member C, isoform CRA_a OS=Homo sapiens OX=9606 GN=FAM82C PE=4 SV=1	A0A024R9P6,H0YLG5,H0YNE5,Q96TC7		UniProtKB-HS_20211205_TnRev.fasta	52,119.4	99.1%	1	2	2	0.00636%	3.83%	470
Omar_20211228_SH366-Sh367_Phosphoproteome-ATR-inhibitor_Experiment	Control	Control	Sh-366-1	3'-5' RNA helicase YTHDC2 OS=Homo sapiens OX=9606 GN=YTHDC2 PE=1 SV=2	Q9H6S0		UniProtKB-HS_20211205_TnRev.fasta	160,252.8	100.0%	4	6	8	0.0254%	3.29%	1430
Omar_20211228_SH366-Sh367_Phosphoproteome-ATR-inhibitor_Experiment	Control	Control	Sh-366-1	Protein TANC1 OS=Homo sapiens OX=9606 GN=TANC1 PE=1 SV=3	Q9C0D5		UniProtKB-HS_20211205_TnRev.fasta	202,220.9	43.7%	0	0	0	0.000%	0.000%	1861
Omar_20211228_SH366-Sh367_Phosphoproteome-ATR-inhibitor_Experiment	Control	Control	Sh-366-1	WD repeat and coiled-coil-containing protein OS=Homo sapiens OX=9606 GN=WDCP PE=1 SV=1	Q9H6R7		UniProtKB-HS_20211205_TnRev.fasta	79,136.3	99.1%	1	1	1	0.00318%	1.94%	721
Omar_20211228_SH366-Sh367_Phosphoproteome-ATR-inhibitor_Experiment	Control	Control	Sh-366-1	Protein unc-93 homolog B1 OS=Homo sapiens OX=9606 GN=UNC93B1 PE=1 SV=2	Q9H1C4		UniProtKB-HS_20211205_TnRev.fasta	66,633.1	100.0%	2	3	5	0.0159%	6.70%	597
Omar_20211228_SH366-Sh367_Phosphoproteome-ATR-inhibitor_Experiment	Control	Control	Sh-366-1	cDNA FLJ54206, highly similar to Ubiquilin-4 OS=Homo sapiens OX=9606 PE=2 SV=1	B4DZF6,Q59F94,Q9H8R7,Q9NRR5		UniProtKB-HS_20211205_TnRev.fasta	63,854.0	99.1%	1	2	2	0.00636%	8.43%	601
Omar_20211228_SH366-Sh367_Phosphoproteome-ATR-inhibitor_Experiment	Control	Control	Sh-366-1	cDNA, FLJ95176, Homo sapiens CGI-48 protein (CGI-48), mRNA OS=Homo sapiens OX=9606 PE=2 SV=1	B2RAX6,Q9Y5J1		UniProtKB-HS_20211205_TnRev.fasta	62,004.4	100.0%	4	13	20	0.0636%	6.91%	556
Omar_20211228_SH366-Sh367_Phosphoproteome-ATR-inhibitor_Experiment	Control	Control	Sh-366-1	Transmembrane protein 201 (Fragment) OS=Homo sapiens OX=9606 GN=TMEM201 PE=1 SV=1	H0Y4R5,Q5SNT2		UniProtKB-HS_20211205_TnRev.fasta	72,236.8	98.8%	1	1	1	0.00318%	3.26%	666
Omar_20211228_SH366-Sh367_Phosphoproteome-ATR-inhibitor_Experiment	Control	Control	Sh-366-1	Mitochondrial import receptor subunit TOM22 homolog (Fragment) OS=Homo sapiens OX=9606 PE=2 SV=1	Q53GB0,Q549C5,Q9NS69		UniProtKB-HS_20211205_TnRev.fasta	15,522.1	99.1%	1	1	1	0.00318%	17.6%	142
Omar_20211228_SH366-Sh367_Phosphoproteome-ATR-inhibitor_Experiment	Control	Control	Sh-366-1	Ubiquitin domain-containing protein UBFD1 OS=Homo sapiens OX=9606 GN=UBFD1 PE=1 SV=1	H3BRL3,H3BUM8,O14562		UniProtKB-HS_20211205_TnRev.fasta	33,381.9	84.6%	1	1	1	0.00318%	10.7%	309
Omar_20211228_SH366-Sh367_Phosphoproteome-ATR-inhibitor_Experiment	Control	Control	Sh-366-1	PLEKHG3 (Fragment) OS=Homo sapiens OX=9606 GN=PLEKHG3 PE=4 SV=1	A0A2X0SFH4,A1L390		UniProtKB-HS_20211205_TnRev.fasta	134,413.0	100.0%	2	2	2	0.00636%	2.71%	1219
Omar_20211228_SH366-Sh367_Phosphoproteome-ATR-inhibitor_Experiment	Control	Control	Sh-366-1	Protein HEXIM2 (Fragment) OS=Homo sapiens OX=9606 GN=HEXIM2 PE=1 SV=1	K7EJA3,K7ELS4,K7ESM2,Q96MH2		UniProtKB-HS_20211205_TnRev.fasta	32,418.0	99.1%	1	1	1	0.00318%	10.4%	286
Omar_20211228_SH366-Sh367_Phosphoproteome-ATR-inhibitor_Experiment	Control	Control	Sh-366-1	DNA polymerase alpha catalytic subunit OS=Homo sapiens OX=9606 GN=POLA1 PE=1 SV=1	A0A7I2V2V3,A6NMQ1,P09884		UniProtKB-HS_20211205_TnRev.fasta	165,917.3	53.8%	0	0	0	0.000%	0.000%	1462
Omar_20211228_SH366-Sh367_Phosphoproteome-ATR-inhibitor_Experiment	Control	Control	Sh-366-1	Isoform 6 of Protein NDRG2 OS=Homo sapiens OX=9606 GN=NDRG2	Q9UN36-6		UniProtKB-HS_20211205_TnRev.fasta	40,297.0	52.3%	0	0	0	0.000%	0.000%	367
Omar_20211228_SH366-Sh367_Phosphoproteome-ATR-inhibitor_Experiment	Control	Control	Sh-366-1	B box-type domain-containing protein (Fragment) OS=Homo sapiens OX=9606 PE=2 SV=1	Q59EB2		UniProtKB-HS_20211205_TnRev.fasta	109,569.0	100.0%	2	3	3	0.00953%	5.79%	967
Omar_20211228_SH366-Sh367_Phosphoproteome-ATR-inhibitor_Experiment	Control	Control	Sh-366-1	TRAF-type zinc finger domain containing 1, isoform CRA_a OS=Homo sapiens OX=9606 GN=TRAFD1 PE=4 SV=1	A0A024RBK4,O14545		UniProtKB-HS_20211205_TnRev.fasta	64,840.6	100.0%	2	3	5	0.0159%	4.64%	582
Omar_20211228_SH366-Sh367_Phosphoproteome-ATR-inhibitor_Experiment	Control	Control	Sh-366-1	cDNA FLJ52768, highly similar to TOM1-like 1 protein OS=Homo sapiens OX=9606 PE=2 SV=1	B4DUW5,B4E1M9,B4E1N0,I3L4I4,I3NI44,J3KQU4,O75674,O75674-2,O75674-3		UniProtKB-HS_20211205_TnRev.fasta	44,334.2	19.1%	0	0	0	0.000%	0.000%	399
Omar_20211228_SH366-Sh367_Phosphoproteome-ATR-inhibitor_Experiment	Control	Control	Sh-366-1	Lysine-specific demethylase 2B OS=Homo sapiens OX=9606 GN=KDM2B PE=1 SV=1	Q8NHM5,Q8NHM5-2,Q8NHM5-3,Q8NHM5-4		UniProtKB-HS_20211205_TnRev.fasta	144,771.2	23.6%	0	0	0	0.000%	0.000%	1265
Omar_20211228_SH366-Sh367_Phosphoproteome-ATR-inhibitor_Experiment	Control	Control	Sh-366-1	Receptor expression-enhancing protein 4 OS=Homo sapiens OX=9606 GN=REEP4 PE=1 SV=1	Q9H6H4		UniProtKB-HS_20211205_TnRev.fasta	29,395.9	99.1%	1	2	2	0.00636%	8.56%	257
Omar_20211228_SH366-Sh367_Phosphoproteome-ATR-inhibitor_Experiment	Control	Control	Sh-366-1	Death-associated protein 1 OS=Homo sapiens OX=9606 GN=DAP PE=1 SV=1	B4DQ75		UniProtKB-HS_20211205_TnRev.fasta	23,223.8	82.5%	0	0	0	0.000%	0.000%	204
Omar_20211228_SH366-Sh367_Phosphoproteome-ATR-inhibitor_Experiment	Control	Control	Sh-366-1	TGF-beta-activated kinase 1 and MAP3K7-binding protein 3 OS=Homo sapiens OX=9606 GN=TAB3 PE=1 SV=3	Q8N5C8		UniProtKB-HS_20211205_TnRev.fasta	78,652.5	99.8%	1	1	2	0.00636%	1.69%	712
Omar_20211228_SH366-Sh367_Phosphoproteome-ATR-inhibitor_Experiment	Control	Control	Sh-366-1	Staphylococcal nuclease domain-containing protein OS=Homo sapiens OX=9606 GN=SND1 PE=2 SV=1	A0A140VK49,B2R5U1,B3KU67,B4E299,Q59FF0,Q7KZF4		UniProtKB-HS_20211205_TnRev.fasta	101,998.5	99.1%	1	1	1	0.00318%	1.21%	910
Omar_20211228_SH366-Sh367_Phosphoproteome-ATR-inhibitor_Experiment	Control	Control	Sh-366-1	Chromatin accessibility complex protein 1 (Fragment) OS=Homo sapiens OX=9606 GN=CHRAC1 PE=1 SV=1	H0YBP8,Q9NRG0		UniProtKB-HS_20211205_TnRev.fasta	14,711.0	99.0%	1	1	1	0.00318%	20.6%	131
Omar_20211228_SH366-Sh367_Phosphoproteome-ATR-inhibitor_Experiment	Control	Control	Sh-366-1	X-ray repair complementing defective repair in Chinese hamster cells 1, isoform CRA_b OS=Homo sapiens OX=9606 GN=XRCC1 PE=4 SV=1	A0A024R0S8,B2RCY5,B4DTD3,P18887		UniProtKB-HS_20211205_TnRev.fasta	69,476.7	99.1%	1	2	5	0.0159%	3.48%	633
Omar_20211228_SH366-Sh367_Phosphoproteome-ATR-inhibitor_Experiment	Control	Control	Sh-366-1	Polymerase (DNA directed), epsilon 3 (P17 subunit), isoform CRA_a OS=Homo sapiens OX=9606 GN=POLE3 PE=4 SV=1	A0A024R829,Q9NRF9		UniProtKB-HS_20211205_TnRev.fasta	16,859.9	99.8%	1	1	2	0.00636%	17.7%	147
Omar_20211228_SH366-Sh367_Phosphoproteome-ATR-inhibitor_Experiment	Control	Control	Sh-366-1	CTP synthase OS=Homo sapiens OX=9606 GN=CTPS2 PE=3 SV=1	A0A024RC00,Q9NRF8		UniProtKB-HS_20211205_TnRev.fasta	65,679.4	99.1%	1	3	3	0.00953%	3.24%	586
Omar_20211228_SH366-Sh367_Phosphoproteome-ATR-inhibitor_Experiment	Control	Control	Sh-366-1	Eukaryotic translation initiation factor 5B OS=Homo sapiens OX=9606 GN=EIF5B PE=1 SV=1	A0A087WUT6,O60841,Q8N5A0		UniProtKB-HS_20211205_TnRev.fasta	138,831.5	100.0%	14	26	66	0.210%	12.9%	1220
Omar_20211228_SH366-Sh367_Phosphoproteome-ATR-inhibitor_Experiment	Control	Control	Sh-366-1	Non-specific serine/threonine protein kinase OS=Homo sapiens OX=9606 GN=STK3 PE=1 SV=1	A0A087WZ06,A0A384MR07,Q13188,Q13188-2		UniProtKB-HS_20211205_TnRev.fasta	59,463.2	99.1%	1	2	4	0.0127%	5.53%	519
Omar_20211228_SH366-Sh367_Phosphoproteome-ATR-inhibitor_Experiment	Control	Control	Sh-366-1	NGFI-A-binding protein 2 OS=Homo sapiens OX=9606 GN=NAB2 PE=1 SV=1	Q15742,Q15742-2,Q15742-3		UniProtKB-HS_20211205_TnRev.fasta	49,749.0	100.0%	2	2	2	0.00636%	2.48%	461
Omar_20211228_SH366-Sh367_Phosphoproteome-ATR-inhibitor_Experiment	Control	Control	Sh-366-1	BRCA2-interacting transcriptional repressor EMSY OS=Homo sapiens OX=9606 GN=EMSY PE=1 SV=2	Q7Z589,Q7Z589-2,Q7Z589-5,Q7Z589-7		UniProtKB-HS_20211205_TnRev.fasta	143,189.6	99.1%	1	1	1	0.00318%	0.908%	1337
Omar_20211228_SH366-Sh367_Phosphoproteome-ATR-inhibitor_Experiment	Control	Control	Sh-366-1	Synembryn-A (Fragment) OS=Homo sapiens OX=9606 GN=RIC8A PE=1 SV=1	H0YE35,Q9NPQ8,Q9NPQ8-2,Q9NPQ8-3,Q9NPQ8-4		UniProtKB-HS_20211205_TnRev.fasta	59,613.0	100.0%	3	10	21	0.0667%	36.7%	530
Omar_20211228_SH366-Sh367_Phosphoproteome-ATR-inhibitor_Experiment	Control	Control	Sh-366-1	Coiled-coil domain-containing protein 167 OS=Homo sapiens OX=9606 GN=CCDC167 PE=1 SV=2	Q9P0B6		UniProtKB-HS_20211205_TnRev.fasta	11,460.0	53.8%	0	0	0	0.000%	0.000%	97
Omar_20211228_SH366-Sh367_Phosphoproteome-ATR-inhibitor_Experiment	Control	Control	Sh-366-1	Glycoprotein receptor gp330/megalin OS=Homo sapiens OX=9606 PE=2 SV=1	Q7Z5C1		UniProtKB-HS_20211205_TnRev.fasta	521,966.2	99.8%	1	1	1	0.00318%	0.473%	4655
Omar_20211228_SH366-Sh367_Phosphoproteome-ATR-inhibitor_Experiment	Control	Control	Sh-366-1	PLEKHG4 OS=Homo sapiens OX=9606 GN=PLEKHG4 PE=4 SV=1	A0A024R6X4,Q58EX7,Q58EX7-2		UniProtKB-HS_20211205_TnRev.fasta	122,896.9	99.0%	1	1	1	0.00318%	2.02%	1110
Omar_20211228_SH366-Sh367_Phosphoproteome-ATR-inhibitor_Experiment	Control	Control	Sh-366-1	cDNA FLJ76656, highly similar to Homo sapiens scaffold attachment factor B (SAFB), mRNA OS=Homo sapiens OX=9606 PE=2 SV=1	A8K329,B7ZLP5,Q15424,Q15424-3,Q15424-4		UniProtKB-HS_20211205_TnRev.fasta	102,769.0	100.0%	4	6	9	0.0286%	10.3%	916
Omar_20211228_SH366-Sh367_Phosphoproteome-ATR-inhibitor_Experiment	Control	Control	Sh-366-1	Disabled homolog 2, mitogen-responsive phosphoprotein (Drosophila), isoform CRA_a OS=Homo sapiens OX=9606 GN=DAB2 PE=4 SV=1	A0A024R036,B2RAW0,P98082		UniProtKB-HS_20211205_TnRev.fasta	82,449.1	99.1%	1	1	2	0.00636%	1.56%	770
Omar_20211228_SH366-Sh367_Phosphoproteome-ATR-inhibitor_Experiment	Control	Control	Sh-366-1	cDNA FLJ78441, highly similar to Homo sapiens nucleolar and spindle associated protein 1 (NUSAP1),mRNA OS=Homo sapiens OX=9606 PE=2 SV=1	A8K4B4,Q9BXS6,Q9BXS6-2,Q9BXS6-3,Q9BXS6-4,Q9BXS6-5,Q9BXS6-6		UniProtKB-HS_20211205_TnRev.fasta	47,698.9	100.0%	2	3	4	0.0127%	11.6%	426
Omar_20211228_SH366-Sh367_Phosphoproteome-ATR-inhibitor_Experiment	Control	Control	Sh-366-1	Microtubule-actin cross-linking factor 1, isoforms 1/2/3/5 OS=Homo sapiens OX=9606 GN=MACF1 PE=1 SV=1	A0A7P0MQR8,H3BPE1,H3BQK9,Q9UPN3		UniProtKB-HS_20211205_TnRev.fasta	838,314.2	100.0%	3	3	3	0.00953%	0.948%	7388
[truncated: 6,493 more rows]

## Sheet: Peptide_Report
Experiment.name	Biological.sample.category	Biological.sample.name	MS.MS.sample.name	Protein.name	Protein.accession.numbers	Alternate.IDs	Database.sources	Protein.molecular.weight..Da.	Protein.identification.probability	Exclusive.unique.peptide.count	Exclusive.unique.spectrum.count	Exclusive.spectrum.count	Percentage.of.total.spectra	Percentage.sequence.coverage	Peptide.sequence	Previous.amino.acid	Next.amino.acid	Best.Peptide.identification.probability	Best.Mascot.Ion.Score	Best.Mascot.Identity.Score	Best.Mascot.Homology.Score	Best.Mascot.Delta.Ion.Score	Best.X..Tandem.Hyper.Score	Best.X..Tandem..Log.Expect.Value	Best.X..Tandem.DeltaCN	Best.X..Tandem.Ladder.Score	Number.of.identified..1H.spectra	Number.of.identified..2H.spectra	Number.of.identified..3H.spectra	Number.of.identified..4H.spectra	Number.of.enzymatic.termini	Calculated..1H.Peptide.Mass..AMU.	Median.Retention.Time	Total.Precursor.Intensity	Total.TIC	Peptide.start.index	Peptide.stop.index	Star.Category	Assigned	Other.Proteins
[truncated: 16,551 more rows]

[truncated: 3 more sheets: Spectrum_Report, Protein_PivotTable, Peptide_PivotTable]
